# Supplementary material for: Identification of diagnostic and prognostic biomarkers for tuberculosis based on plasma proteomics
Source: PLoS One. 2025 Dec 22;20(12):e0339558. doi: 10.1371/journal.pone.0339558 (PMC12721542; doi:10.1371/journal.pone.0339558)
Supplement: S1 Table — (XLSX) [file pone.0339558.s003.xlsx]

## Sheet: Sheet1
S1 Table. Descriptive characteristics of the study participants.
Cohort	n	Age (years)	Male, n (%)
Screening phase​		Individual values listed
ATB	3	55, 45, 44	2 (66.67)
LTBI	3	65, 34, 32	2 (66.67)
CPs	3	31, 53, 50	2 (66.67)
HD	3	58, 52, 35	2 (66.67)
NTM	3	36, 45, 55	2 (66.67)
Validation phase​		Median (IQR)
ATB	16	46 (44, 55)	8 (50.00)
LTBI	16	45 (34, 55)	9 (56.25)
CPs	16	44 (39, 57)	8 (50.00)
HD	16	49 (43, 55)	9 (56.25)
NTM	16	45 (36, 51)	7 (43.75)
Age in validation phase presented as median (Q1, Q3)​(all values rounded to integers).
