# Supplementary material for: Identification of diagnostic and prognostic biomarkers for tuberculosis based on plasma proteomics
Source: PLoS One. 2025 Dec 22;20(12):e0339558. doi: 10.1371/journal.pone.0339558 (PMC12721542; doi:10.1371/journal.pone.0339558)
Supplement: S2 Table — (XLSX) [file pone.0339558.s004.xlsx]

## Sheet: Summary
Header line description of table 1			Table 1. MS/MS spectrum database search analysis summary
Identified peptides	Number of peptides which spectrum hit
Unique peptides	Number of unique peptides which spectrums hit		Identified peptides	Unique peptides	Identified proteins	Comparable proteins
Identified proteins	Number of proteins detected by spectrum search analysis		8416	7788	1338	1336
Comparable proteins	Number of proteins comparable
Header line description of worksheet "Protein_quant"			Table 2. Differentially expressed protein summary
Protein accession	Protein accession number of database used for search
Protein description	Protein functional description		Compare group	Regulated type	fold change >1.2	fold change >1.3	fold change >1.5	fold change >2
Gene name	Name of the gene associated to the protein sequence		CPs/HD	Up-regulated	19	19	17	13
MW [kDa]	Protein molecular weight, unit [kDa]			Down-regulated	15	14	11	8
Coverage [%]	Percent of identified peptide sequence covering in protein sequence		NTM/HD	Up-regulated	41	41	38	24
Peptides	Number of peptides which spectrums hit			Down-regulated	35	33	31	22
Unique peptides	Number of unique peptides which spectrums hit		ATB/HD	Up-regulated	29	29	28	21
				Down-regulated	4	4	4	2
Header line description of worksheet "Peptide_quant"			LTBI/HD	Up-regulated	9	9	7	7
Sequence	Identified peptide amino acid sequence			Down-regulated	12	12	10	5
Length	Identified peptide amino acid length		CPs/LTBI	Up-regulated	35	33	32	20
Protein accession	Protein accession number of database used for search			Down-regulated	30	30	30	25
Protein description	Protein functional description		NTM/LTBI	Up-regulated	16	16	13	12
Gene name	Name of the gene associated to the protein sequence			Down-regulated	39	39	33	10
MW [kDa]	Protein molecular weight, unit [kDa]		ATB/LTBI	Up-regulated	22	22	22	15
Charge	The charge-state of the peptide			Down-regulated	6	6	5	3
Score	Andromeda score for the best associated MS/MS spectrum		NTM/CPs	Up-regulated	87	86	84	73
Unique [yes/no]	The peptide is or no unique to a single protein group			Down-regulated	66	63	56	25
PEP	The maximal posterior error probability for peptides		ATB/CPs	Up-regulated	42	42	39	31
m/z	The recalibrated mass-over-charge value of the peptide			Down-regulated	20	20	18	13
			ATB/NTM	Up-regulated	44	44	41	29
				Down-regulated	29	29	28	20

## Sheet: Protein_quant
Protein accession	Protein description	Gene name	MW [kDa]	Coverage [%]	Peptides	Unique peptides	Intensity CPs_1	Intensity CPs_2	Intensity CPs_3	Intensity NTM_1	Intensity NTM_2	Intensity NTM_3	Intensity ATB_1	Intensity ATB_2	Intensity ATB_3	Intensity LTBI_1	Intensity LTBI_2	Intensity LTBI_3	Intensity HD_1	Intensity HD_2	Intensity HD_3	CPs_1	CPs_2	CPs_3	NTM_1	NTM_2	NTM_3	ATB_1	ATB_2	ATB_3	LTBI_1	LTBI_2	LTBI_3	HD_1	HD_2	HD_3	CPs/HD Ratio	CPs/HD P value	NTM/HD Ratio	NTM/HD P value	ATB/HD Ratio	ATB/HD P value	LTBI/HD Ratio	LTBI/HD P value	CPs/LTBI Ratio	CPs/LTBI P value	NTM/LTBI Ratio	NTM/LTBI P value	ATB/LTBI Ratio
A1L4H1	Soluble scavenger receptor cysteine-rich domain-containing protein SSC5D OS=Homo sapiens OX=9606 GN=SSC5D PE=1 SV=3	SSC5D	165.743	8.9	15	15	1298.67	811.85	1910.51	636.565	1145.82	1194.88	1180.48	1588.88	940.008	978.763	1239.62	1449.21	1041.4	843.291	2194.64	1.05556	0.659877	1.55287	0.517404	0.931329	0.971209	0.959503	1.29145	0.764045	0.795545	1.00757	1.17793	0.846455	0.685433	1.78382	0.985708	0.971077	0.729843	0.496697	0.909309	0.932137	0.899067	0.926543	1.09637	0.876013	0.811777	0.37234	1.01139
A6NGU5	Putative glutathione hydrolase 3 proenzyme OS=Homo sapiens OX=9606 GN=GGT3P PE=5 SV=2	GGT3P	61.5016	6	3	2	294.17	362.647	1193.57	248.239	207.477	129.959	332.61	1048.82	297.174	113.272	535.538	596.437	250.488	205.094	409.967	0.70879	0.873783	2.87587	0.598122	0.499906	0.31313	0.801409	2.52709	0.716028	0.272923	1.29036	1.43709	0.60354	0.494165	0.987798	2.13782	0.28155	0.676651	0.247003	1.93936	0.305441	1.43868	0.769368	1.48596	0.576935	0.470328	0.379835	1.34801
A8MTJ3	Guanine nucleotide-binding protein G(t) subunit alpha-3 OS=Homo sapiens OX=9606 GN=GNAT3 PE=2 SV=2	GNAT3	40.357	5.4	2	1	594.252	1478.91	862.022	1001.14	1080.89	734.51	695.572	1529.35	288.991	266.521	884.483	1707.15	1192.59	372.553	848.752	0.658442	1.63865	0.955136	1.10928	1.19765	0.81385	0.770706	1.69455	0.320207	0.29531	0.980024	1.89156	1.32141	0.412796	0.940433	1.21595	0.621395	1.1668	0.533329	1.04143	0.914012	1.18405	0.974773	1.02695	0.744874	0.985438	0.704317	0.879557
M0R2J8	Doublecortin domain-containing protein 1 OS=Homo sapiens OX=9606 GN=DCDC1 PE=1 SV=1	DCDC1	200.591	0.4	1	1	12606.7	19915.7	12043.1	19203.2	15759.6	7824.54	15951.8	211.598		998.458	14216.1	16418.2	24920	2401.18	14319.8	0.998321	1.57712	0.953693	1.5207	1.248	0.619626	1.26323	0.0167564		0.0790679	1.12578	1.30015	1.97342	0.19015	1.13398	1.07023	0.59266	1.02753	0.677467	0.582243	0.440134	0.759655	0.725473	1.40884	0.407648	1.35263	0.461624	0.766457
O00139	Kinesin-like protein KIF2A OS=Homo sapiens OX=9606 GN=KIF2A PE=1 SV=3	KIF2A	79.9545	2.7	2	2				131.721		610.47	292.457	763.878			503.668	1226.92	455.198						0.23142		1.07253	0.513816	1.34205			0.884891	2.15556	0.799733					0.81524		1.1603		1.90092				0.428867	0.39298	0.610392
O00148	ATP-dependent RNA helicase DDX39A OS=Homo sapiens OX=9606 GN=DDX39A PE=1 SV=2	DDX39A	49.1295	1.6	1	1	373.851	772.352	345.309		366.85	636.047	676.722	861.236	2471.12		426.64	628.355	807.148	655.465	555.187	0.507511	1.04848	0.468764		0.498007	0.863447	0.918665	1.16915	3.35459		0.579172	0.853006	1.09572	0.889807	0.753678	0.739177	0.264954	0.745538	0.288571	1.98685	0.267878	0.784267	0.301878	0.942508	0.779836	0.950618	0.857544	2.53339
O00151	PDZ and LIM domain protein 1 OS=Homo sapiens OX=9606 GN=PDLIM1 PE=1 SV=4	PDLIM1	36.0717	6.7	10	10	195.349	1286.35	468.999	6629.77	3810.18	6199.4	2222.55	28596.8	9784.73	2344.79	4313	11154.1	5381.12	1825.62	858.909	0.0344442	0.226812	0.0826948	1.16897	0.671818	1.09309	0.391884	5.04224	1.72526	0.413438	0.760476	1.96672	0.94881	0.321897	0.151444	0.241852	0.134951	2.06299	0.157298	5.03419	0.1912	2.20837	0.284294	0.109516	0.0320423	0.934169	0.833066	2.2796
O00187	Mannan-binding lectin serine protease 2 OS=Homo sapiens OX=9606 GN=MASP2 PE=1 SV=4	MASP2	75.7024	9.6	12	12	2585.47	1893.29	3940.36	2897.21	2609.54	2785.37	1961.12	599.015	233.925	443.285	3153.15	3118.86	2045.34	725.474	2485.84	1.23207	0.90222	1.87772	1.38062	1.24354	1.32732	0.93454	0.285451	0.111473	0.211241	1.50258	1.48624	0.974675	0.345714	1.18459	1.60161	0.275783	1.57745	0.204442	0.531527	0.297991	1.27748	0.944804	1.25372	0.509826	1.23481	0.466399	0.416074
O00194	Ras-related protein Rab-27B OS=Homo sapiens OX=9606 GN=RAB27B PE=1 SV=4	RAB27B	24.6078	9.6	2	1				185.787	144.962	350.186	224.796	92.0204			196.932	887.987	249.806						0.637219	0.497195	1.20108	0.771013	0.315615			0.675443	3.04564	0.856792					0.908618		0.634126		2.17152				0.418425	0.374323	0.292019
O00299	Chloride intracellular channel protein 1 OS=Homo sapiens OX=9606 GN=CLIC1 PE=1 SV=4	CLIC1	26.9227	7.5	6	6	522.464	1286.76	344.722	4078.09	3223.14	2884.8	860.814	1795.34	247.024	372.601	1965.54	5759.11	2383.86	333.13	278.46	0.297578	0.732895	0.196342	2.32274	1.83579	1.64308	0.49029	1.02256	0.140697	0.212221	1.11951	3.28019	1.35776	0.189739	0.158601	0.719075	0.98516	3.40051	0.0692321	0.969197	0.849442	2.70319	0.403231	0.26601	0.336489	1.25796	0.413513	0.358538
O00391	Sulfhydryl oxidase 1 OS=Homo sapiens OX=9606 GN=QSOX1 PE=1 SV=3	QSOX1	82.5777	9.1	16	16	6117.88	6313.02	5844.47	4935.39	5100.44	5221.35	7375.88	891.429	5831.27	1231.81	5447.69	7448.48	6422.08	1026.01	4660.68	1.24233	1.28195	1.18681	1.00221	1.03572	1.06028	1.49778	0.181018	1.18413	0.250137	1.10624	1.51253	1.3041	0.208346	0.946423	1.50927	0.305243	1.26001	0.439956	1.16433	0.936737	1.16676	0.847659	1.29356	0.416839	1.07993	0.592819	0.997919
O00429	Dynamin-1-like protein OS=Homo sapiens OX=9606 GN=DNM1L PE=1 SV=2	DNM1L	81.8772	5.3	4	4				196.55	167.762	225.948	73.5558	74.8065			131.015	426.597	173.99		64.7999				1.15239	0.983605	1.32476	0.431265	0.438598			0.768154	2.50118	1.02012		0.379928			1.64792	0.429205	0.621308	0.600092	2.33515	0.410432			0.7057	0.801032	0.266067
O00462	Beta-mannosidase OS=Homo sapiens OX=9606 GN=MANBA PE=1 SV=3	MANBA	100.895	6.5	7	7	601.174	375.604	481.632	326.413	400.635	423.244	432.568	1137.43	816.81	722.667	398.671	634.03	795.068	412.902	697.428	1.04174	0.650864	0.834594	0.565623	0.694238	0.733416	0.749574	1.971	1.41541	1.25227	0.690835	1.09868	1.37773	0.715496	1.20854	0.765409	0.362994	0.603701	0.0927417	1.25266	0.617736	0.92126	0.793829	0.830829	0.486766	0.655299	0.113473	1.35972
O00468	Agrin OS=Homo sapiens OX=9606 GN=AGRN PE=1 SV=6	AGRN	217.32	1.2	3	3	884.319	1418.43	935.939	791.486	844.209	1365.01	747.823				871.038	1023.14	1490.38		1003.73	0.855128	1.37161	0.905044	0.76536	0.816342	1.31996	0.723138				0.842286	0.989363	1.44118		0.970593	0.86569	0.584619	0.80208	0.447826	0.599673		0.75946	0.398426	1.13988	0.619762	1.05612	0.91419	0.789604
O00533	Neural cell adhesion molecule L1-like protein OS=Homo sapiens OX=9606 GN=CHL1 PE=1 SV=4	CHL1	135.071	9.6	18	18	4163.27	3024.38	3051.77	2580.44	1858.69	2593.14	3533.25	3138.14	1544.31	3824.14	2036.69	2449.23	2798.11	2640.92	3938.74	1.44641	1.05074	1.06025	0.896499	0.64575	0.900912	1.22753	1.09026	0.536525	1.32859	0.707591	0.850915	0.972124	0.917511	1.3684	1.09188	0.600515	0.749887	0.163803	0.876083	0.571033	0.886145	0.56495	1.23217	0.337646	0.846235	0.547127	0.988645
O00584	Ribonuclease T2 OS=Homo sapiens OX=9606 GN=RNASET2 PE=1 SV=2	RNASET2	29.4808	9.4	3	3	392.842	363.615	459.165	505.578	319.397	372.417	812.597	528.32	622.337	533.698	633.818	813.245	470.441	410.6	474.862	0.763994	0.707154	0.892977	0.983241	0.621159	0.724271	1.58033	1.02747	1.21031	1.03793	1.23264	1.58159	0.914908	0.798529	0.923504	0.89654	0.25001	0.883095	0.380573	1.44793	0.056391	1.46084	0.0490657	0.613715	0.0270647	0.604511	0.0496759	0.991161
O00592	Podocalyxin OS=Homo sapiens OX=9606 GN=PODXL PE=1 SV=2	PODXL	58.6352	7.3	4	4	1870.24	3197.58	3389.79	2079.77	2203.96	2341.88	1849.59	5595.06	3664.88	2524.66	1670.91	1687.77	2233.37	1303.03	2781.39	0.730678	1.24925	1.32435	0.812541	0.861059	0.914943	0.72261	2.18592	1.43182	0.986353	0.652805	0.659391	0.872551	0.509076	1.08665	1.3387	0.357018	1.04872	0.700791	1.75845	0.260743	0.931235	0.87879	1.43755	0.208787	1.12616	0.384217	1.8883
O00602	Ficolin-1 OS=Homo sapiens OX=9606 GN=FCN1 PE=1 SV=2	FCN1	35.0784	3.7	2	1		985.757		1238.95	1022.13		837.807				1387.14	376.668					1.0113		1.27106	1.04861		0.859517				1.42308	0.386428												1.11776		1.28193	0.619561	0.949999
O00754	Lysosomal alpha-mannosidase OS=Homo sapiens OX=9606 GN=MAN2B1 PE=1 SV=3	MAN2B1	113.744	3.5	3	3	50.132	83.193		392.222	245.557	385.706	165.735	544.767	145.257		399.939	422.844	310.656	118.725		0.184267	0.305788		1.44167	0.902581	1.41772	0.609182	2.00237	0.533915		1.47003	1.55422	1.14186	0.43639		0.310505	0.22197	1.58909	0.270163	1.32867	0.772911	1.91621	0.357939	0.162042	0.0833693	0.829288	0.370928	0.693386
O14744	Protein arginine N-methyltransferase 5 OS=Homo sapiens OX=9606 GN=PRMT5 PE=1 SV=4	PRMT5	72.6839	1.6	1	1	698.489	1275.63	666.689		1061.9	875.556	883.429	1018.8	2643.51		576.425			878.774		0.660247	1.20579	0.630189		1.00376	0.82762	0.835062	0.963024	2.49878		0.544867			0.830662		1.0017		1.10236		1.72428		0.655943		1.52712		1.68058		2.6287
O14745	Na(+)/H(+) exchange regulatory cofactor NHE-RF1 OS=Homo sapiens OX=9606 GN=SLC9A3R1 PE=1 SV=4	SLC9A3R1	38.8684	9.5	5	5	372.067	232.59		969.166	1109.81	1075.98	755.073	4997.18	2947.6	595.688	515.642	1984.95	2863.09	478.396		0.255956	0.160006		0.66672	0.763473	0.740204	0.519438	3.43771	2.02775	0.409792	0.354726	1.36551	1.96961	0.329104		0.180954	0.353994	0.629452	0.923118	1.73572	0.55942	0.617745	0.734391	0.292927	0.164803	1.01895	0.644831	2.80977
O14786	Neuropilin-1 OS=Homo sapiens OX=9606 GN=NRP1 PE=1 SV=3	NRP1	103.134	8.7	10	10	2116.44	1420.15	1807.71	1219.44	1003.28	776.542	2005.49	406.758	212.557	489.735	1255.95	772.517	1554.14	540.505	1932.2	1.8127	1.21634	1.54827	1.04444	0.859295	0.665098	1.71767	0.348383	0.182052	0.419451	1.0757	0.66165	1.3311	0.462935	1.6549	1.32717	0.381727	0.744817	0.688909	0.651825	0.390125	0.625353	0.440129	2.12227	0.051511	1.19103	0.486621	1.04233
O14791	Apolipoprotein L1 OS=Homo sapiens OX=9606 GN=APOL1 PE=1 SV=5	APOL1	43.9742	25.6	13	13	4088.62	5957.12	9857.04	6210.07	4477.72	4326.36	6260.45	1723.53	1617.79	1496.85	7766.46	6088.91	4393.12	2545.46	3189.77	0.876143	1.27654	2.11225	1.33074	0.95952	0.927087	1.34154	0.369332	0.346672	0.320757	1.66426	1.30478	0.941392	0.545461	0.683528	1.96506	0.101571	1.48239	0.107255	0.94801	0.637874	1.51577	0.692402	1.29641	0.516578	0.977979	0.753624	0.625432
O14818	Proteasome subunit alpha type-7 OS=Homo sapiens OX=9606 GN=PSMA7 PE=1 SV=1	PSMA7	27.8868	7.7	3	2	1647.57	1627.61	983.544	1565.35	1925.92	2319.08	1726.4	5816.09	2732.16	733.201	1190.26	2214.34	1426.1	579.084	760.066	0.907029	0.896039	0.541464	0.861762	1.06026	1.27671	0.950426	3.2019	1.50412	0.403644	0.655268	1.21905	0.7851	0.3188	0.418434	1.54009	0.205011	2.1012	0.0503201	3.71564	0.0468807	1.49636	0.419123	1.02922	0.788923	1.40421	0.275256	2.48312
O14950	Myosin regulatory light chain 12B OS=Homo sapiens OX=9606 GN=MYL12B PE=1 SV=2	MYL12B	19.7792	5.2	4	1		442.484		537.977	636.405	2795.14	757.035	3440.84	929.704	502.628	1658.27	5754.89	1483.91	593.83			0.271836		0.330501	0.39097	1.71717	0.465078	2.11385	0.571156	0.308785	1.01874	3.53547	0.911628	0.364814		0.425928		1.27367	0.952876	1.64524	0.644651	2.53987	0.588688	0.167696		0.501469	0.573299	0.647765
O14960	Leukocyte cell-derived chemotaxin-2 OS=Homo sapiens OX=9606 GN=LECT2 PE=1 SV=2	LECT2	16.39	6	1	1	733.296	2212.12	2085.93	1886.45	953.423	754.661	1107.71	364.944	129.95	473.543	2526.61	3032.21	1674.66	995.678	1420.93	0.540457	1.63038	1.53738	1.39036	0.702697	0.556203	0.816409	0.268973	0.0957765	0.349013	1.86217	2.23481	1.23427	0.733839	1.04726	1.22977	0.775931	0.878586	0.586958	0.391713	0.117229	1.47445	0.827461	0.834058	0.974797	0.595875	0.641476	0.265668
O14980	Exportin-1 OS=Homo sapiens OX=9606 GN=XPO1 PE=1 SV=1	XPO1	123.386	0.7	1	1		142.873										151.569					0.970466										1.02953												0.942627
O15031	Plexin-B2 OS=Homo sapiens OX=9606 GN=PLXNB2 PE=1 SV=3	PLXNB2	205.127	3.2	5	5	629.411	635.181	622.687	560.511	744.547	818.243	1230.16	501.248	509.846	849.457	440.011	414.61	681.864		801.75	0.933495	0.942053	0.923522	0.831308	1.10426	1.21356	1.82449	0.743413	0.756165	1.25985	0.652592	0.614919	1.01129		1.1891	0.848055	0.294504	0.954112	0.746583	1.00712	0.842691	0.765733	0.368693	1.10751	0.529676	1.24601	0.362422	1.31523
O15117	FYN-binding protein 1 OS=Homo sapiens OX=9606 GN=FYB1 PE=1 SV=2	FYB1	85.3871	6.5	5	5	4980.51	1298.9	326.762	931.931	765.333	1719.33	807.389	3803.23	3551.12	652.162	1092.37	1847.98	882.307	791.075	3823.62	2.73915	0.714359	0.17971	0.512538	0.420913	0.945586	0.444043	2.09168	1.95303	0.358672	0.600777	1.01634	0.485246	0.435071	2.10289	1.20178	0.937842	0.621537	0.669359	1.48476	0.548419	0.653541	0.710256	1.83887	0.860407	0.95103	0.954179	2.27187
O15143	Actin-related protein 2/3 complex subunit 1B OS=Homo sapiens OX=9606 GN=ARPC1B PE=1 SV=3	ARPC1B	40.9498	8.1	4	4	140.294	1363.61	267.203	3330.47	3052.64	705.763	869.008	265.176			1125.84	2182.39	2338.88		219.381	0.106145	1.03169	0.202163	2.51979	2.3096	0.533973	0.657482	0.20063			0.8518	1.65117	1.76957		0.165981	0.46154	0.633027	1.84731	0.43255	0.443342	0.799546	1.29315	0.626747	0.35691	0.210711	1.42853	0.784858	0.342837
O15144	Actin-related protein 2/3 complex subunit 2 OS=Homo sapiens OX=9606 GN=ARPC2 PE=1 SV=1	ARPC2	34.333	8.3	8	8	354.949	1794.2	718.634	4240.12	4608.08	1273.24	1757.33	1052.26	256.005		2077.27	4203.43	3490.8		830.5	0.173102	0.874996	0.350464	2.06782	2.24727	0.620934	0.857017	0.513167	0.124849		1.01304	2.04993	1.7024		0.405018	0.442426	0.398937	1.56148	0.528121	0.472944	0.456342	1.45343	0.58387	0.304402	0.13454	1.07434	0.985044	0.325399
O15145	Actin-related protein 2/3 complex subunit 3 OS=Homo sapiens OX=9606 GN=ARPC3 PE=1 SV=3	ARPC3	20.5467	3.9	2	2	1167.44	5374.76	705.933	7584.46	6961.54	7430.72	2030.37	2601.3	1789.22		7256.54	20180.9	14182.9	1323.24	766.981	0.20596	0.948213	0.12454	1.33805	1.22815	1.31092	0.358196	0.45892	0.315654		1.28019	3.5603	2.50215	0.233445	0.13531	0.445404	0.73532	1.35049	0.286149	0.394569	0.883977	2.52908	0.279114	0.176113	0.106763	0.533984	0.50527	0.156013
O15204	ADAM DEC1 OS=Homo sapiens OX=9606 GN=ADAMDEC1 PE=1 SV=2	ADAMDEC1	52.7754	6	2	2	2569.84	3114.27	2959.5	2002.74	2967.24	1687.25	3292.27	1539.85	2202.89	1539.61	2337.87	3572.16	4022.39	2177.05	3653.18	0.972489	1.17851	1.11995	0.757883	1.12287	0.638494	1.24587	0.582717	0.833627	0.582626	0.884705	1.35179	1.52217	0.823848	1.38245	0.877291	0.641245	0.67568	0.201807	0.714025	0.294022	0.756108	0.380885	1.16027	0.460484	0.893629	0.792553	0.944343
O15212	Prefoldin subunit 6 OS=Homo sapiens OX=9606 GN=PFDN6 PE=1 SV=1	PFDN6	14.5827	6.2	1	1				519.526	337.412	268.601			144.541		379.496	786.612	304.522						1.32691	0.861778	0.68603			0.369169		0.969264	2.00907	0.777773					1.23203		0.474649		1.91466				0.643474	0.343429	0.247903
O15389	Sialic acid-binding Ig-like lectin 5 OS=Homo sapiens OX=9606 GN=SIGLEC5 PE=1 SV=1	SIGLEC5	60.7152	1.6	1	1			336.809			223.206									581.932			0.884827			0.586384									1.52879	0.578777		0.383561
O15394	Neural cell adhesion molecule 2 OS=Homo sapiens OX=9606 GN=NCAM2 PE=1 SV=2	NCAM2	93.0463	7.8	8	8	1510.92	2482.89	1292.68	2005.61	1292	1806.4	2260.59	870.821		287.322	1545.87	1334.6	2531.23	1588.33	1004.73	0.969691	1.59349	0.829629	1.28718	0.829191	1.15933	1.45082	0.558884		0.1844	0.992127	0.856535	1.62452	1.01937	0.644827	1.03165	0.86313	0.99604	0.877026	0.916638	0.814487	0.618193	0.346852	1.66882	0.288529	1.61121	0.281795	1.48277
O15400	Syntaxin-7 OS=Homo sapiens OX=9606 GN=STX7 PE=1 SV=4	STX7	29.8155	8	2	2						1184.91	1252.17	2383.41	496.395			1879.45									0.823272	0.870003	1.65599	0.344894			1.30584														0.630454		0.732833
O15467	C-C motif chemokine 16 OS=Homo sapiens OX=9606 GN=CCL16 PE=1 SV=1	CCL16	13.6	8.3	1	1	2654.84	1566.29	1872.25	275.681	1798.18	379.617	446.369	2460.52	1134.32	2460.99	879.828	3131.53	909.051	1640.29	3325.39	1.59705	0.94222	1.12627	0.165839	1.08171	0.228362	0.268518	1.48015	0.682365	1.48043	0.52927	1.8838	0.546849	0.986731	2.00042	1.03722	0.729658	0.417632	0.189132	0.687899	0.498768	1.10173	0.85635	0.94145	0.917757	0.379071	0.162042	0.624382
O15511	Actin-related protein 2/3 complex subunit 5 OS=Homo sapiens OX=9606 GN=ARPC5 PE=1 SV=3	ARPC5	16.3204	21.9	3	2		2335.64		4838	4736.87	1746.09	1709.02	1068.23			2037.68	4165.86	3222	515.903			0.885542		1.83429	1.79595	0.662018	0.647963	0.405013			0.772571	1.57945	1.2216	0.195601		1.24971		2.01913	0.314251	0.742999	0.967733	1.65963	0.53179	0.753004		1.21661	0.773489	0.447689
O43157	Plexin-B1 OS=Homo sapiens OX=9606 GN=PLXNB1 PE=1 SV=3	PLXNB1	232.298	2.1	6	6	789.394	833.354	859.885	699.1	802.346	820.463	593.894	90.2344		384.415	647.796	851.353	637.379	422.631	883.198	1.18637	1.25243	1.29231	1.05066	1.20583	1.23306	0.892552	0.135612		0.57773	0.97356	1.27948	0.957905	0.635163	1.32734	1.2776	0.249905	1.19488	0.372144	0.528092	0.48094	0.969307	0.909077	1.31805	0.2356	1.23272	0.339707	0.544815
O43175	D-3-phosphoglycerate dehydrogenase OS=Homo sapiens OX=9606 GN=PHGDH PE=1 SV=4	PHGDH	56.6505	1.5	1	1		952.174	480.476	583.394	514.771	758.15	356.321	258.687			781.146	436.414	490.79	646.144			1.67356	0.844493	1.02538	0.904771	1.33254	0.626277	0.454673			1.37296	0.767049	0.862622	1.13567		1.2601	0.689405	1.08849	0.682402	0.540936	0.102232	1.07092	0.924304	1.17666	0.775082	1.01641	0.875182	0.505115
O43278	Kunitz-type protease inhibitor 1 OS=Homo sapiens OX=9606 GN=SPINT1 PE=1 SV=2	SPINT1	58.398	3.6	2	2					1037.93			282.311	441.484	266.326				414.301	845.829					1.89393			0.515138	0.805583	0.48597				0.755982	1.5434			1.64734		0.574381	0.364096	0.422696				3.89721		1.35885
O43396	Thioredoxin-like protein 1 OS=Homo sapiens OX=9606 GN=TXNL1 PE=1 SV=3	TXNL1	32.2513	7.6	2	2	304.97	381.889		294.575	382.703	236.098	225.757	149.486			261.577	558.08	218.385	36.4194		1.09991	1.37733		1.06242	1.38027	0.851517	0.814221	0.539141			0.94341	2.01279	0.787634	0.131351		2.69563	0.371596	2.38974	0.402011	1.47267	0.565328	3.21681	0.32663	0.837983	0.817158	0.742893	0.515001	0.457805
O43399	Tumor protein D54 OS=Homo sapiens OX=9606 GN=TPD52L2 PE=1 SV=2	TPD52L2	22.2377	9.2	2	2				1113.55	407.186	376.913	317.296	3192.83	954.314	254.841	561.88	1248.47	623.304	238.747					1.31862	0.482171	0.446323	0.375727	3.7808	1.13005	0.301772	0.665353	1.47838	0.738088	0.282713				1.46755	0.572132	3.45257	0.386949	1.59711	0.622241			0.918874	0.980479	2.16175
O43488	Aflatoxin B1 aldehyde reductase member 2 OS=Homo sapiens OX=9606 GN=AKR7A2 PE=1 SV=3	AKR7A2	39.589	3.1	1	1	433.18	649.394	385.826	734.969	635.979	936.728	616.964	571.061	512.525	266.4	643.379	922.403	680.695		317.687	0.730033	1.09441	0.650227	1.23863	1.07181	1.57866	1.03976	0.962402	0.863752	0.44896	1.08428	1.55451	1.14717		0.535394	0.980519	0.94657	1.54094	0.222123	1.13554	0.698609	1.22343	0.803285	0.801449	0.770301	1.25952	0.428513	0.928156
O43493	Trans-Golgi network integral membrane protein 2 OS=Homo sapiens OX=9606 GN=TGOLN2 PE=1 SV=4	TGOLN2	45.8796	6.4	2	2	1647.96		1188.36	953.183	3788.46	2195.68	2299.33	4235.04	6451.16	2283.26			1185.76	3151.57	3120.36	0.608477		0.438777	0.351943	1.39881	0.810709	0.848981	1.5637	2.38196	0.843045			0.437819	1.16365	1.15213	0.570483	0.348961	0.930224	0.815439	1.74123	0.272334	0.918483		0.621114		1.01278		1.89576
O43505	Beta-1,4-glucuronyltransferase 1 OS=Homo sapiens OX=9606 GN=B4GAT1 PE=1 SV=1	B4GAT1	47.1191	9.6	3	3	2621.67	1826.05	1845.34	2428.46	2447.98	1922.16	1833.06				2212.98	1509.89	3870.35		2454.77	1.1548	0.804342	0.812837	1.06969	1.07829	0.846673	0.807429				0.974777	0.665076	1.70481		1.08128	0.663289	0.179098	0.716571	0.211598	0.579614		0.588585	0.224613	1.12692	0.598114	1.21745	0.319601	0.984758
O43639	Cytoplasmic protein NCK2 OS=Homo sapiens OX=9606 GN=NCK2 PE=1 SV=2	NCK2	42.9151	8.2	4	2				227.679	218.025	332.988	341.346	3704.49	1196.68		365.551	959.614	363.912						0.265763	0.254494	0.388688	0.398443	4.32415	1.39685		0.426697	1.12013	0.424785					0.713259		4.80199		1.82072				0.391746	0.125075	2.63742
O43665	Regulator of G-protein signaling 10 OS=Homo sapiens OX=9606 GN=RGS10 PE=1 SV=3	RGS10	21.2099	5.5	2	2		406.148		192.215	132.645	155.672	212.819	1290.13	117.322		153.184	606.447	724.593				1.01762		0.4816	0.332347	0.390041	0.533224	3.23245	0.293954		0.383807	1.51947	1.81549			0.560519		0.221059		0.745369		0.524177		1.06933		0.421725	0.513534	1.42198
O43681	ATPase GET3 OS=Homo sapiens OX=9606 GN=GET3 PE=1 SV=2	GET3	38.7928	2.6	1	1	131.681	359.367	206.802	209.937	208.147	249.16	256.223	313.711	252.974		254.516	276.067	465.117	193.188	88.0961	0.532045	1.45199	0.835568	0.848233	0.841001	1.00671	1.03525	1.26752	1.02212		1.02835	1.11543	1.87927	0.780561	0.355945	0.934953	0.905865	0.893947	0.837023	1.1025	0.552532	1.06628	0.677341	0.876834	0.608278	0.838377	0.115514	1.03397
O43707	Alpha-actinin-4 OS=Homo sapiens OX=9606 GN=ACTN4 PE=1 SV=2	ACTN4	104.854	4.5	5	4	63.8499	430.135	86.7973	1277.81	714.075	1255.27	507.628	367.781	299.287		712.643	1735.1	1221.5			0.0883544	0.595213	0.120109	1.76821	0.988125	1.73702	0.702447	0.50893	0.414148		0.986144	2.401	1.6903			0.158488		0.886108		0.32056		1.00194		0.158182	0.0842385	0.884394	0.8922	0.31994
O43747	AP-1 complex subunit gamma-1 OS=Homo sapiens OX=9606 GN=AP1G1 PE=1 SV=5	AP1G1	91.3514	1.8	2	2		114.205	79.0788	242.736	208.453	135.129		64.461				623.038	361.77				0.499567	0.345913	1.06179	0.911831	0.591092		0.281971				2.72535	1.58249			0.267137		0.54023		0.178182		1.72219		0.155114		0.313687		0.103462
O43768	Alpha-endosulfine OS=Homo sapiens OX=9606 GN=ENSA PE=1 SV=1	ENSA	13.389	7.4	3	2	101.309	127.25		482.933	756.39		106.796	430.601	150.115		130.91	303.837	217.619			0.360819	0.453207		1.71999	2.69393		0.38036	1.53361	0.534642		0.466242	1.08213	0.775062			0.525136		2.84746		1.05308		0.998871		0.525729	0.398273	2.85068	0.183717	1.05427
O43790	Keratin, type II cuticular Hb6 OS=Homo sapiens OX=9606 GN=KRT86 PE=1 SV=1	KRT86	53.5006	5.8	19	1		3792.15	1344.5				2077.69		2356.37					2202.25			1.61053	0.571013				0.8824		1.00075					0.935299		1.16623				1.00671
O43866	CD5 antigen-like OS=Homo sapiens OX=9606 GN=CD5L PE=1 SV=1	CD5L	38.0878	19.9	6	6	31716.5	13112.3	10909	13607.3	14781.7	7827.93	48212	18342.9	31973.2	32660.6	21029.9	6116.24	16782.2	51859.6	13168.8	1.43254	0.592243	0.492729	0.614602	0.667647	0.353565	2.17759	0.828494	1.44414	1.47518	0.94986	0.276253	0.758004	2.34235	0.594797	0.681302	0.595002	0.442692	0.229555	1.20434	0.584452	0.731038	0.636698	0.931965	0.967961	0.605566	0.577116	1.64744
O43895	Xaa-Pro aminopeptidase 2 OS=Homo sapiens OX=9606 GN=XPNPEP2 PE=1 SV=3	XPNPEP2	75.6248	9.5	7	7	112.621		1520.79	263.319	286.974			349.502	777.79	455.475	503.783	432.853		204.559	1483.68	0.19383		2.6174	0.453192	0.493904			0.60152	1.33864	0.783908	0.867049	0.744974		0.352061	2.55353	0.967526	0.87827	0.325957	0.610396	0.667733	0.965574	0.549729	0.889586	1.76	0.945136	0.592941	0.00420248	1.21466
O60229	Kalirin OS=Homo sapiens OX=9606 GN=KALRN PE=1 SV=3	KALRN	340.261	0.8	2	2	316.049	729.73		1121.01	1072.25			231.748				625.8	326.247			0.500209	1.15494		1.77422	1.69704			0.366787				0.990451	0.51635			1.60274		3.36135		0.710346		1.91818		0.835554		1.75236		0.370324
O60462	Neuropilin-2 OS=Homo sapiens OX=9606 GN=NRP2 PE=1 SV=3	NRP2	104.831	5.9	9	9	1224.7	924.831	1267.55	908.536	1037.38	1193.01	1109.95	270.63		329.908	548.066	798.627	628.613	329.737	916.751	1.49246	1.12703	1.54468	1.10717	1.26419	1.45384	1.35262	0.329798		0.402037	0.667891	0.973234	0.766048	0.401829	1.11718	1.82235	0.0989354	1.674	0.127331	1.1044	0.946169	0.894139	0.827457	2.0381	0.0495717	1.87219	0.0630864	1.23516
O60476	Mannosyl-oligosaccharide 1,2-alpha-mannosidase IB OS=Homo sapiens OX=9606 GN=MAN1A2 PE=1 SV=1	MAN1A2	73.0036	2.8	2	1	5437.76	5180.97	6842.34	5750.26	4192.7	2975.87	7630.15			305.607	5017.76	9198.99	5158.82	666.019	9974.75	1.03452	0.985668	1.30174	1.09397	0.797652	0.566152	1.45162			0.058141	0.954617	1.75009	0.981453	0.126709	1.89767	1.10516	0.520996	0.817669	0.783153	1.4488		0.919161	0.834582	1.20236	0.453955	0.889582	0.637692	1.57622
O60506	Heterogeneous nuclear ribonucleoprotein Q OS=Homo sapiens OX=9606 GN=SYNCRIP PE=1 SV=2	SYNCRIP	69.6026	3	2	1	388.018	676.951	274.987	597.899	649.543	661.368	624.153	452.406	736.422	362.697	722.519	1322.74	854.451	513.303	351.223	0.633416	1.10508	0.448901	0.976036	1.06034	1.07965	1.01889	0.738527	1.20217	0.592081	1.17947	2.1593	1.39484	0.837938	0.573351	0.779507	0.530097	1.11043	0.547114	1.05469	0.751337	1.40081	0.583526	0.556469	0.316181	0.792708	0.803089	0.752911
O60610	Protein diaphanous homolog 1 OS=Homo sapiens OX=9606 GN=DIAPH1 PE=1 SV=2	DIAPH1	141.347	3	4	4		262.403		354.777	345.015	309.76	188.679	436.436	310.752		184.507	684.063	277.539	182.063			0.8163		1.10366	1.0733	0.96362	0.586956	1.35769	0.966708		0.573975	2.12803	0.863386	0.566374		1.14187		1.46439	0.298574	1.3575	0.497227	1.88983	0.610354	0.604219		0.774877	0.94583	0.718321
O60664	Perilipin-3 OS=Homo sapiens OX=9606 GN=PLIN3 PE=1 SV=3	PLIN3	47.075	3.2	1	1		374.356		552.97	567.879							480.002					0.75811		1.11982	1.15001							0.972054												0.779905		1.16755
O60814	Histone H2B type 1-K OS=Homo sapiens OX=9606 GN=H2BC12 PE=1 SV=3	H2BC12	13.8901	7.1	3	1	683.561	543.588	1466.21	440.693	297.038	511.965	1781.62	1294.32	52724.5	878.019	1010.13	5822.71	5243.83	823.843	848.755	0.137869	0.109637	0.295722	0.0888842	0.0599102	0.103259	0.359339	0.261054	10.6341	0.177089	0.203734	1.17439	1.05764	0.166163	0.171187	0.389414	0.403892	0.180685	0.102862	8.06781	0.431227	1.11486	0.901168	0.349294	0.331181	0.16207	0.0830195	7.23662
O60841	Eukaryotic translation initiation factor 5B OS=Homo sapiens OX=9606 GN=EIF5B PE=1 SV=4	EIF5B	138.827	0.9	1	1	78.5583				91.7384			169.329	191.832		152.012				130.639	0.578977				0.676115			1.24796	1.4138		1.12033				0.962813	0.601339		0.702228		1.38229		1.1636		0.51679		0.603495		1.18794
O60888	Protein CutA OS=Homo sapiens OX=9606 GN=CUTA PE=1 SV=2	CUTA	19.1163	7.8	1	1	58.8402	242.652	110.757	322.548	218.593	389.689	166.643				288.637	569.927	556.011	97.1316	42.1993	0.230472	0.95045	0.433825	1.2634	0.856213	1.52638	0.652728				1.13057	2.23236	2.17785	0.380457	0.165291	0.592873	0.894581	1.33867	0.346494	0.718969		1.85211	0.347525	0.320107	0.123437	0.722781	0.442966	0.38819
O75015	Low affinity immunoglobulin gamma Fc region receptor III-B OS=Homo sapiens OX=9606 GN=FCGR3B PE=1 SV=2	FCGR3B	26.2158	5.2	1	1	369.755			357.898			462.275				798.436		314.534			0.802804			0.777059			1.00368				1.73355		0.68291			1.17556		1.13787		1.46971		2.53847		0.463099		0.448248		0.578976
O75023	Leukocyte immunoglobulin-like receptor subfamily B member 5 OS=Homo sapiens OX=9606 GN=LILRB5 PE=1 SV=2	LILRB5	64.0669	9	5	5	3436.29	3042.45	3222.44	2550.21	1939.74	2138.08	3321.57	1083.72	1228.51	859.74	4137.9	4117.38	3856.98	1317.7	3504.14	1.29649	1.1479	1.2158	0.962178	0.731852	0.806685	1.25321	0.40888	0.46351	0.324374	1.5612	1.55346	1.45521	0.49716	1.32209	1.1178	0.571189	0.763703	0.647879	0.649144	0.399762	1.05026	0.922059	1.06431	0.624346	0.727156	0.847453	0.618079
O75083	WD repeat-containing protein 1 OS=Homo sapiens OX=9606 GN=WDR1 PE=1 SV=4	WDR1	66.1935	8.7	13	13	360.522	789.228	295.213	4325.24	2895.55	2476.29	1073.37	9300.12	5319.48	1110	1651.02	3810.38	2413.16	922.648	242.227	0.146219	0.320092	0.119731	1.75421	1.17437	1.00432	0.435334	3.7719	2.15746	0.450187	0.669614	1.5454	0.978719	0.374204	0.0982416	0.403843	0.444232	2.71017	0.120704	4.38592	0.17493	1.83659	0.323772	0.219887	0.0353191	1.47565	0.281568	2.38807
O75093	Slit homolog 1 protein OS=Homo sapiens OX=9606 GN=SLIT1 PE=1 SV=4	SLIT1	167.926	0.6	1	1	855.212							1837.44	555.619	538.489						0.903371							1.94091	0.586907	0.568813														1.58817				2.22201
O75131	Copine-3 OS=Homo sapiens OX=9606 GN=CPNE3 PE=1 SV=1	CPNE3	60.1306	1.7	1	1				126.649	128.711							143.837	70.6931						1.07811	1.09567							1.22443	0.601784					1.80611				2.03467				0.887668
O75144	ICOS ligand OS=Homo sapiens OX=9606 GN=ICOSLG PE=1 SV=2	ICOSLG	33.3488	6.6	2	2	2300.74	6920.81	2892.81	3607.7	3791.54	3678.93	2957.12	321.397	371.714	554.916	4829.91	8938.37	4983.97	2070.4	2489.7	0.680557	2.04717	0.855693	1.06716	1.12153	1.08823	0.874716	0.095069	0.109953	0.164144	1.42869	2.64396	1.47426	0.612422	0.736452	1.26931	0.673638	1.16074	0.449807	0.382461	0.135183	1.50074	0.980243	0.845787	0.821961	0.773443	0.783727	0.254848
O75223	Gamma-glutamylcyclotransferase OS=Homo sapiens OX=9606 GN=GGCT PE=1 SV=1	GGCT	21.0077	5.3	2	2	647.981					626.093		2624.32								0.498652					0.481808		2.01954
O75326	Semaphorin-7A OS=Homo sapiens OX=9606 GN=SEMA7A PE=1 SV=1	SEMA7A	74.8238	4.7	3	3	590.333	383.23	699.033	238.911	492.258	541.5	648.408	467.741	733.695	668.475	486.954	590.151	473.488	500.248	632.397	1.08693	0.705606	1.28707	0.439885	0.90635	0.997014	1.19385	0.861209	1.35089	1.2308	0.896583	1.08659	0.871791	0.921061	1.16437	1.04138	0.932193	0.792381	0.355513	1.15174	0.458446	1.08682	0.552137	0.958189	0.763492	0.729081	0.250753	1.05973
O75339	Cartilage intermediate layer protein 1 OS=Homo sapiens OX=9606 GN=CILP PE=1 SV=4	CILP	132.565	2.4	3	3	527.654	815.272	705.309					2338.76	963.925	427.64				406.634	292.554	0.651652	1.00686	0.871055					2.88836	1.19045	0.528135				0.502192	0.361303	1.95297	0.0477904			4.7236	0.153553	1.22325		1.59654				3.86152
O75342	Arachidonate 12-lipoxygenase, 12R-type OS=Homo sapiens OX=9606 GN=ALOX12B PE=1 SV=1	ALOX12B	80.3556	3.4	2	2	797.178	459.162					1522.25									0.860701	0.49575					1.64355
O75347	Tubulin-specific chaperone A OS=Homo sapiens OX=9606 GN=TBCA PE=1 SV=3	TBCA	12.8548	7.4	3	3	1162.38	1902.11	417.652	1548.59	1789.92	953.311	2015.69	9001.28	3192.23	614.473	1742.85	2435.71	1410.64	887.659	334.326	0.592874	0.970174	0.213024	0.789858	0.912952	0.486237	1.0281	4.59111	1.6282	0.313413	0.888944	1.24234	0.719499	0.452751	0.170524	1.32269	0.69062	1.63024	0.257175	5.39735	0.0552128	1.82063	0.362105	0.726501	0.600386	0.895429	0.992917	2.96455
O75351	Vacuolar protein sorting-associated protein 4B OS=Homo sapiens OX=9606 GN=VPS4B PE=1 SV=2	VPS4B	49.3021	3.4	2	1		176.556						777.999				457.792					0.375026						1.65257				0.972408												0.385667				1.69946
O75368	Adapter SH3BGRL OS=Homo sapiens OX=9606 GN=SH3BGRL PE=1 SV=1	SH3BGRL	12.7743	31.6	4	4	1351.67	2383.1	615.494	3522.95	3680.62	2749.32	2127.63	12234.2	4658.96	1041.16	2552.1	6730.94	3608.88	1018.64	402.148	0.416515	0.734349	0.189664	1.08559	1.13418	0.8472	0.655625	3.76995	1.43565	0.320831	0.786427	2.07413	1.11207	0.313894	0.123921	0.864921	0.902168	1.97884	0.17396	3.78172	0.144907	2.05266	0.375214	0.421366	0.33319	0.964035	0.69559	1.84235
O75390	Citrate synthase, mitochondrial OS=Homo sapiens OX=9606 GN=CS PE=1 SV=2	CS	51.7124	1.5	1	1			675.958		229.581			818.01			572.312	419.093	277.274		363.157			1.41018		0.478952			1.70653			1.19396	0.874311	0.578449		0.757618	2.11095		0.716958		2.55456		1.54803	0.172447	1.36364		0.463143		1.6502
O75445	Usherin OS=Homo sapiens OX=9606 GN=USH2A PE=1 SV=3	USH2A	575.6	0.6	2	2						1058.45	1152.79	888.281					367.619								1.22112	1.32996	1.0248					0.424118					2.87921		2.77606
O75503	Ceroid-lipofuscinosis neuronal protein 5 OS=Homo sapiens OX=9606 GN=CLN5 PE=1 SV=2	CLN5	41.4966	3.1	1	1		158.35	206.971		270.594						275.354	313.911			172.177		0.679927	0.888697		1.16188						1.18232	1.34788			0.739296	1.06089		1.5716				1.71122		0.619961	0.12439	0.91841
O75563	Src kinase-associated phosphoprotein 2 OS=Homo sapiens OX=9606 GN=SKAP2 PE=1 SV=1	SKAP2	41.2168	8.1	3	3				311.389	208.127	939.328	385.751	1712.58	130.415		941.683	2559.44	1024.3						0.341227	0.228071	1.02934	0.422715	1.87668	0.142912		1.03192	2.80469	1.12245					0.474747		0.725292		1.70904				0.277786	0.14101	0.424387
O75594	Peptidoglycan recognition protein 1 OS=Homo sapiens OX=9606 GN=PGLYRP1 PE=1 SV=1	PGLYRP1	21.7308	4.1	1	1	532.631					306.678	550.459	804.8	879.953							0.866201					0.498741	0.895195	1.30882	1.43104
O75608	Acyl-protein thioesterase 1 OS=Homo sapiens OX=9606 GN=LYPLA1 PE=1 SV=1	LYPLA1	24.6696	5.7	1	1				949.945	720.647							1333.28							0.94872	0.719717							1.33156														0.626496
O75636	Ficolin-3 OS=Homo sapiens OX=9606 GN=FCN3 PE=1 SV=2	FCN3	32.903	21.4	7	7	37077.1	35074.1	81102.7	23625.6	39460.7	39992	29960.5	103830	46300.7	55163.7	87504	60975.5	29731.9	75480	67610.3	0.684173	0.647212	1.49656	0.435957	0.728156	0.73796	0.552852	1.91595	0.854374	1.01792	1.61469	1.12516	0.548633	1.39281	1.24759	0.886772	0.776709	0.596441	0.242203	1.04206	0.972199	1.17834	0.534778	0.752561	0.324465	0.506171	0.0365462	0.884348
O75791	GRB2-related adapter protein 2 OS=Homo sapiens OX=9606 GN=GRAP2 PE=1 SV=1	GRAP2	37.9092	5.2	2	2		99.8884			214.952			173.145				358.57	149.36				0.501491			1.07917			0.869276				1.8002	0.749862			0.668777		1.43915		1.15925		2.40071		0.278574		0.599469		0.482877
O75874	Isocitrate dehydrogenase [NADP] cytoplasmic OS=Homo sapiens OX=9606 GN=IDH1 PE=1 SV=2	IDH1	46.6593	9.4	6	5	117.441	291.621	888.01	196.789	336.355	591.376	492.529	958.961	254.307	157.526	579.484	1521.88	678.077	364.924	422.796	0.224351	0.55709	1.69639	0.37593	0.642546	1.12972	0.940889	1.83193	0.485809	0.300925	1.107	2.90728	1.29535	0.697123	0.807677	0.884892	0.539212	0.767172	0.42418	1.16373	0.919207	1.54106	0.896642	0.574208	0.595765	0.49782	0.593957	0.755149
O75882	Attractin OS=Homo sapiens OX=9606 GN=ATRN PE=1 SV=2	ATRN	158.537	20.4	29	29	6871.06	10923.1	15849	7927.61	8110.39	7622.6	10628.7	22614	18959.6	15594.1	12399.9	14691.7	10990.7	12554.8	15252.7	0.53964	0.857883	1.24475	0.62262	0.636975	0.598665	0.834755	1.77606	1.48905	1.22473	0.973866	1.15386	0.863188	0.986034	1.19792	0.867132	0.504695	0.609838	0.00741219	1.34548	0.356198	1.1002	0.442164	0.788158	0.312501	0.554297	0.00117796	1.22294
O75911	Short-chain dehydrogenase/reductase 3 OS=Homo sapiens OX=9606 GN=DHRS3 PE=1 SV=2	DHRS3	33.5484	3.3	1	1	123.887		399.799		180.882		236.517								218.037	0.534398		1.72458		0.780256		1.02024								0.940526	1.20091		0.829595		1.08476
O75976	Carboxypeptidase D OS=Homo sapiens OX=9606 GN=CPD PE=1 SV=2	CPD	152.931	1.2	2	2	241.571	445.775	348.086	223.65	380.864	259.165	422.682	251.01		127.967	256.091	228.348	307.075		264.752	0.835876	1.54246	1.20444	0.773866	1.31786	0.896757	1.46255	0.86854		0.442789	0.886118	0.790126	1.06253		0.916088	1.20716	0.546385	1.00692	0.943676	1.17814	0.699865	0.713976	0.2746	1.69076	0.1264	1.4103	0.248173	1.65011
O76061	Stanniocalcin-2 OS=Homo sapiens OX=9606 GN=STC2 PE=1 SV=1	STC2	33.2486	2.6	1	1	1553.06	1278.21	1057.05	1361.74	780.227		518.077	2199.79		886.458	675.132	498.196	1011.24		1042.13	1.44906	1.19261	0.98626	1.27054	0.727976		0.483382	2.05247		0.827093	0.629919	0.464832	0.943516		0.972343	1.26242	0.222255	1.04314	0.990693	1.32361	0.96557	0.668749	0.13977	1.88773	0.0313539	1.55984	0.242508	1.97923
O94769	Extracellular matrix protein 2 OS=Homo sapiens OX=9606 GN=ECM2 PE=2 SV=1	ECM2	79.7893	4.7	3	3					591.321	1208.79	182.87	228.605		302.461	295.297	380.692		438.853	202.851					1.3889	2.8392	0.429526	0.536949		0.710421	0.693595	0.89417		1.03078	0.476458			2.8052	0.186979	0.641222	0.500691	1.01651	0.866765			2.75963	0.044022	0.630807
O94919	Endonuclease domain-containing 1 protein OS=Homo sapiens OX=9606 GN=ENDOD1 PE=1 SV=2	ENDOD1	55.0166	2.2	1	1								1669.39	1090.55	139.393		696.88	235.426										2.17842	1.42309	0.181898		0.909376	0.307213							5.86158		1.77608						3.30029
O94985	Calsyntenin-1 OS=Homo sapiens OX=9606 GN=CLSTN1 PE=1 SV=1	CLSTN1	109.793	7.3	9	9	1065.96	786.18	659.959	536.652	559.411	649.047	802.645	530.689		249.193	372.967	557.809	547.769	416.657	796.359	1.74926	1.29013	1.083	0.880655	0.918003	1.0651	1.31715	0.87087		0.40893	0.612045	0.915373	0.898898	0.683741	1.30684	1.42669	0.188467	0.991098	0.911705	1.13586	0.655773	0.670138	0.23443	2.12895	0.043851	1.47895	0.139362	1.69496
O95428	Papilin OS=Homo sapiens OX=9606 GN=PAPLN PE=2 SV=4	PAPLN	137.7	4.2	5	5	260.017	414.087		737.588	724.505	540.733	546.026	123.669		212.315	296.14	260.964	302.28		179.265	0.678661	1.08079		1.92515	1.89101	1.41135	1.42516	0.322783		0.554156	0.772943	0.681132	0.78897		0.467892	1.39988	0.431074	2.77278	0.0209981	1.39072	0.908	1.06521	0.730164	1.31418	0.317859	2.60304	0.00238813	1.30559
O95445	Apolipoprotein M OS=Homo sapiens OX=9606 GN=APOM PE=1 SV=2	APOM	21.2533	26.1	7	7	70579	60814.9	123846	52269.9	54243.6	61713.6	99205.9	50498.4	15012.5	31781.1	95938	90011.6	78505.1	70300.8	87588.6	1.01571	0.875195	1.78229	0.752223	0.780626	0.888127	1.42768	0.726728	0.216046	0.457366	1.38066	1.29537	1.12978	1.01171	1.2605	1.07972	0.895175	0.711637	0.0139012	0.696788	0.327195	0.921048	0.631271	1.17227	0.626355	0.772638	0.699523	0.756516
O95479	GDH/6PGL endoplasmic bifunctional protein OS=Homo sapiens OX=9606 GN=H6PD PE=1 SV=2	H6PD	88.8927	9.5	15	15	1126.03	1378.28	2390.07	2455.56	1863.76	1399.29	1566.5	172.136	340.356	111.781	1182.47	2440.32	1402.07	181.369	1760.29	0.854333	1.04572	1.81338	1.86307	1.41406	1.06166	1.18852	0.130602	0.258233	0.0848097	0.89716	1.85151	1.06377	0.137608	1.33556	1.46375	0.404384	1.71025	0.297235	0.621757	0.616365	1.11689	0.930605	1.31056	0.443137	1.53126	0.351243	0.556686
O95497	Pantetheinase OS=Homo sapiens OX=9606 GN=VNN1 PE=1 SV=2	VNN1	57.0117	9.2	5	5	2343.84	1965.67	9077.31	2023.73	647.347	658.187	4744.82	773.071	2841	10834.9	6759.19	11610.9	2670.02	5885.41	4826	0.519611	0.435772	2.01237	0.448644	0.143512	0.145915	1.05189	0.171384	0.629828	2.40201	1.49846	2.57405	0.591922	1.30475	1.06988	1.0004	0.731226	0.248797	0.0286169	0.624664	0.324844	2.1825	0.0508881	0.458374	0.121594	0.113996	0.00514303	0.286214
O95810	Caveolae-associated protein 2 OS=Homo sapiens OX=9606 GN=CAVIN2 PE=1 SV=3	CAVIN2	47.1732	9.6	8	8	192.851	616.384	50.1456	2045.95	2070.51	748.364	282.133	1162.79	429.59	167.304	263.106	663.466	491.397	223.761		0.286988	0.917263	0.0746234	3.04465	3.0812	1.11367	0.419852	1.73039	0.639288	0.248971	0.391537	0.987328	0.731265	0.332987		0.801111	0.581743	4.53496	0.0658797	1.74741	0.51756	1.01971	0.909668	0.785629	0.558312	4.44732	0.0414403	1.71364
O95834	Echinoderm microtubule-associated protein-like 2 OS=Homo sapiens OX=9606 GN=EML2 PE=1 SV=1	EML2	70.6788	4	2	2							298.648	1126.07					211.365									0.547615	2.06482					0.387569							3.37028
O95837	Guanine nucleotide-binding protein subunit alpha-14 OS=Homo sapiens OX=9606 GN=GNA14 PE=1 SV=1	GNA14	41.5706	3.1	2	1		5700.46		1667.49	1766.38		2699.05										1.92691		0.563656	0.597083		0.912352
O95866	Megakaryocyte and platelet inhibitory receptor G6b OS=Homo sapiens OX=9606 GN=MPIG6B PE=1 SV=1	MPIG6B	26.1634	9.1	2	2		217.651		1842.44	1305.29	1743.26	4065.46	7889.89	915.52		1843.24	3707.76	2198.91				0.0845924		0.716083	0.507313	0.677535	1.58008	3.06649	0.355826		0.716394	1.44106	0.854627			0.0989816		0.741427		1.9511		1.26222		0.0784189		0.5874	0.199655	1.54577
O95881	Thioredoxin domain-containing protein 12 OS=Homo sapiens OX=9606 GN=TXNDC12 PE=1 SV=1	TXNDC12	19.2058	5.2	1	1	159.735	660.862	207.639	1756.01	1708.48	1454.61	669.892	8002.37	2057.9	234.736	880.962	3033.43	1364.05	475.305	249.966	0.104557	0.432578	0.135913	1.14942	1.11831	0.952136	0.438489	5.23809	1.34703	0.15365	0.576648	1.98558	0.892862	0.311118	0.163619	0.492139	0.369141	2.3544	0.0922626	5.13572	0.181624	1.98587	0.638575	0.24782	0.26252	1.18557	0.432253	2.58613
O95897	Noelin-2 OS=Homo sapiens OX=9606 GN=OLFM2 PE=1 SV=2	OLFM2	51.3863	1.5	1	1	186.808	203.49	295.82	157.637			257.204	99.2144			233.022	441.598	255.75		476.56	0.716536	0.780521	1.13467	0.604645			0.986549	0.380554			0.893797	1.69383	0.980974		1.82793	0.624615	0.229664	0.43052		0.486703	0.321007	0.921222	0.867056	0.678029	0.317352	0.467336		0.528324
O95980	Reversion-inducing cysteine-rich protein with Kazal motifs OS=Homo sapiens OX=9606 GN=RECK PE=1 SV=1	RECK	106.457	5.8	9	9	1259.25	1188.75	1000.31	724.367	951.4	775.139	1737.34	586.743	433.697	958.797	872.327	582.512	1027.55	526.918	1307.43	1.35573	1.27982	1.07695	0.779867	1.02429	0.834528	1.87045	0.631698	0.466926	1.03226	0.939163	0.627143	1.10628	0.567289	1.4076	1.2049	0.423583	0.856393	0.757591	0.963622	0.769961	0.84337	0.710033	1.42867	0.0894838	1.01544	0.868102	1.14258
O95994	Anterior gradient protein 2 homolog OS=Homo sapiens OX=9606 GN=AGR2 PE=1 SV=1	AGR2	19.9792	6.3	1	1		354.953	186.798			408.671	59.7848				345.044	221.848	445.117		123.412		1.32345	0.696479			1.52373	0.222908				1.2865	0.827163	1.65962		0.460144	0.9529	0.911293	1.43764		0.210314		0.99712	0.841146	0.955652	0.872629	1.44179		0.210921
O95998	Interleukin-18-binding protein OS=Homo sapiens OX=9606 GN=IL18BP PE=1 SV=2	IL18BP	21.0993	4.1	1	1	6129.91	2077.42	2527.75	1474.32	10438.3	2387.88	598.056	4130.16	2633.56	7282.49	1835.82	2932.47	3890.98	954.698	4192.39	1.71911	0.582604	0.708898	0.413468	2.92739	0.669671	0.167722	1.15829	0.73857	2.04235	0.514847	0.8224	1.09121	0.267741	1.17574	1.18776	0.700371	1.58226	0.725778	0.81453	0.720088	1.33334	0.650117	0.89082	0.906212	1.18669	0.977354	0.610896
P00325	All-trans-retinol dehydrogenase [NAD(+)] ADH1B OS=Homo sapiens OX=9606 GN=ADH1B PE=1 SV=3	ADH1B	39.8355	2.1	1	1			1053.36					220.583							303.396			2.00343					0.419534							0.577039	3.47191				0.727046
P00326	Alcohol dehydrogenase 1C OS=Homo sapiens OX=9606 GN=ADH1C PE=1 SV=2	ADH1C	39.8676	8.8	6	0	152.007	663.323	1537.07		836.748			579.649	111.642		492.889	1121.46			831.985	0.216234	0.943594	2.18652		1.1903			0.824566	0.158813		0.701148	1.59531			1.18352	0.942485		1.00572		0.415447		0.97018		0.971453	0.748548	1.03664		0.428216
P00338	L-lactate dehydrogenase A chain OS=Homo sapiens OX=9606 GN=LDHA PE=1 SV=2	LDHA	36.6887	32.5	10	9	1535.92	2718.08	2926.64	3431	4490.35	3290.36	2460.92	7048.91	3244.47	1223.26	2880.92	4372.28	3103.86	1496.05	1725.46	0.501405	0.887323	0.95541	1.12006	1.46589	1.07415	0.803375	2.30114	1.05916	0.399335	0.940484	1.42734	1.01326	0.488389	0.56328	1.13521	0.665924	1.7725	0.0650882	2.01637	0.167686	1.34007	0.643653	0.847128	0.864993	1.32269	0.363414	1.50468
P00352	Aldehyde dehydrogenase 1A1 OS=Homo sapiens OX=9606 GN=ALDH1A1 PE=1 SV=2	ALDH1A1	54.8618	9.6	8	6	977.467	886.552	846.117	408.747	825.836	265.172	544.139	221.18	738.277		504.283	761.748	393.074	227.043	363.602	1.71846	1.55863	1.48754	0.71861	1.45188	0.466193	0.956639	0.388851	1.29795		0.886569	1.33921	0.691055	0.399159	0.639241	2.75499	0.00417129	1.52458	0.415573	1.52848	0.448871	1.93048	0.0904525	1.4271	0.31064	0.789741	0.524621	0.791763
P00367	Glutamate dehydrogenase 1, mitochondrial OS=Homo sapiens OX=9606 GN=GLUD1 PE=1 SV=2	GLUD1	61.3979	8.1	4	1	243.969		1997.32		347.775						126.442	381.309			238.839	0.438838		3.59268		0.625559						0.227437	0.685878			0.429611	4.69205		1.4561				1.06295		4.41416	0.459707	1.36987
P00387	NADH-cytochrome b5 reductase 3 OS=Homo sapiens OX=9606 GN=CYB5R3 PE=1 SV=3	CYB5R3	34.2349	3.7	1	1		17177.3	19645.5	8683.95	43385.1	259605	48322.6	152810	512706	42615.3	72449.9		104569	123637			0.146647	0.167719	0.074137	0.370389	2.21631	0.412542	1.30458	4.3771	0.363817	0.618523		0.892728	1.05552		0.161358	0.00420852	0.910507	0.527729	2.08537	0.744508	0.504218	0.201516	0.320017	0.132296	1.80578	0.893121	4.13585
P00390	Glutathione reductase, mitochondrial OS=Homo sapiens OX=9606 GN=GSR PE=1 SV=2	GSR	56.257	6.5	5	5	580.787	1547.01	166.015	936.319	1200.59	900.561	901.451	1051.35	452.956	922.779	692.881	1635.41	1398.79	386.924	1299.23	0.619042	1.64891	0.17695	0.997991	1.27967	0.959878	0.960826	1.1206	0.482791	0.983559	0.738518	1.74313	1.49092	0.412409	1.38481	0.743552	0.538148	0.98461	0.7898	0.779839	0.754202	1.05385	0.799439	0.705557	0.402264	0.934298	0.96983	0.73999
P00441	Superoxide dismutase [Cu-Zn] OS=Homo sapiens OX=9606 GN=SOD1 PE=1 SV=2	SOD1	15.9357	9.1	2	2	964.311	1705.63	295.824	2092.15	902.799	525.767	1413.89	3145.12	2160.85	346.893	830.399	2137.21	1702.31	586.561	502.166	0.749004	1.32481	0.229773	1.62502	0.701225	0.408375	1.0982	2.44289	1.67838	0.26944	0.644991	1.66002	1.32223	0.455596	0.390044	1.0626	0.988303	1.26143	0.702812	2.40765	0.092852	1.18755	0.92128	0.894784	0.920267	1.06221	0.821358	2.02741
P00450	Ceruloplasmin OS=Homo sapiens OX=9606 GN=CP PE=1 SV=1	CP	122.205	29.4	40	40	21262.7	10924.3	16527.7	26877.9	20477.3	18975	18781.3	31062.6	46636.7	24615.9	15617.5	17586.2	16792.4	21446.4	17016.4	0.982566	0.504818	0.763756	1.24204	0.94627	0.876848	0.867895	1.43543	2.15512	1.13752	0.721695	0.812669	0.775987	0.991052	0.786341	0.881632	0.498638	1.20043	0.250067	1.74609	0.144849	1.04641	0.845671	0.842531	0.470954	1.14719	0.447884	1.66865
P00451	Coagulation factor VIII OS=Homo sapiens OX=9606 GN=F8 PE=1 SV=1	F8	267.009	1.9	4	4	503.308	269.892	148.292	611.963	835.093	670.956	263.83	928.203	782.184	925.298		279.727		397.65	336.929	0.940989	0.504593	0.277247	1.14413	1.5613	1.25443	0.493258	1.73538	1.46238	1.72995		0.52298		0.743451	0.629926	0.836298	0.564692	1.9222	0.0168764	1.7917	0.440606	1.64043	0.679496	0.509805	0.398538	1.17177	0.687934	1.09221
P00480	Ornithine transcarbamylase, mitochondrial OS=Homo sapiens OX=9606 GN=OTC PE=1 SV=3	OTC	39.9351	6.2	2	2			992.317			230.059	127.462	342.065				639.819			341.539			2.22721			0.516355	0.286083	0.767748				1.43604			0.766567	2.90543		0.673595		0.687371		1.87334		1.55093		0.359569		0.366922
P00488	Coagulation factor XIII A chain OS=Homo sapiens OX=9606 GN=F13A1 PE=1 SV=5	F13A1	83.2683	21.7	18	18	6065.25	5680.6	9316.68	5350.67	5842.5	3264.27	9485.57	8657.52	3558.25	6446.14	4948.41	9138.89	5495.64	6437.33	6647.8	0.944394	0.884503	1.45066	0.833131	0.909712	0.508265	1.47696	1.34803	0.554041	1.0037	0.770496	1.42298	0.855703	1.00233	1.0351	1.13357	0.565896	0.778086	0.217786	1.16795	0.831238	1.10509	0.721559	1.02577	0.898268	0.704093	0.240007	1.05688
P00491	Purine nucleoside phosphorylase OS=Homo sapiens OX=9606 GN=PNP PE=1 SV=2	PNP	32.1179	9.7	9	9	1127	1796.1	332.995	2332.43	1819.05	1076.59	938.793	3240.6	847.87		1129.77	2271.14	1283.31	192.681	279.75	0.845183	1.34697	0.249728	1.74919	1.36419	0.807382	0.704041	2.43026	0.635855		0.847263	1.70323	0.962412	0.1445	0.209796	1.85454	0.378653	2.9777	0.0884834	2.86332	0.170367	2.90553	0.184368	0.638278	0.451946	1.02484	0.934247	0.985473
P00492	Hypoxanthine-guanine phosphoribosyltransferase OS=Homo sapiens OX=9606 GN=HPRT1 PE=1 SV=2	HPRT1	24.5794	4.6	1	1	602.683	1334.44	281.334	885.297	704.83	244.26	840.799					447.559	295.436			0.962302	2.1307	0.449205	1.41355	1.1254	0.390009	1.3425					0.714617	0.471721			2.50303		2.06969		2.84596		1.51491		1.65226		1.36621		1.87863
P00505	Aspartate aminotransferase, mitochondrial OS=Homo sapiens OX=9606 GN=GOT2 PE=1 SV=3	GOT2	47.5177	2.8	1	1			354.025					890.713	850.712									0.506848					1.27521	1.21794
P00533	Epidermal growth factor receptor OS=Homo sapiens OX=9606 GN=EGFR PE=1 SV=2	EGFR	134.277	6.2	7	7	499.87	434.018	401.089	375.868	261.431	339.172	589.309	461.067		280.272	490.973	442.829	380.678	451.635	619.096	1.16108	1.00812	0.931635	0.873051	0.607242	0.787816	1.36882	1.07095		0.651005	1.14041	1.02859	0.884224	1.04904	1.43801	0.91978	0.689602	0.672774	0.0963484	1.08554	0.674476	0.83648	0.452325	1.09958	0.553625	0.804292	0.378597	1.29775
P00558	Phosphoglycerate kinase 1 OS=Homo sapiens OX=9606 GN=PGK1 PE=1 SV=3	PGK1	44.6147	33.3	15	10	1341.94	2092.44	622.79	2429.25	2469.91	1415.33	2026.1	6361.1	3228.43	559.149	1418.61	4180.77	3223.92	894.068	492.009	0.614518	0.958198	0.285197	1.11244	1.13106	0.648128	0.927822	2.91296	1.47841	0.256054	0.64963	1.91452	1.47634	0.409424	0.225308	0.88008	0.920565	1.36974	0.364703	2.51966	0.156402	1.33591	0.742289	0.658788	0.769624	1.02532	0.634133	1.88611
P00568	Adenylate kinase isoenzyme 1 OS=Homo sapiens OX=9606 GN=AK1 PE=1 SV=3	AK1	21.6348	5.7	5	4	1040.11	1785.89	242.085	890.18	1425.69		892.728	1062.73	731.913		462.306	1160.3	743.241	1553.53	145.316	1.11416	1.91303	0.25932	0.953552	1.52719		0.956281	1.13839	0.784018		0.495218	1.2429	0.796152	1.66413	0.155661	1.25634	0.738976	1.42248	0.494445	1.10044	0.540455	0.996653	0.788356	1.26056	0.960784	1.42725	0.517027	1.10414
P00734	Prothrombin OS=Homo sapiens OX=9606 GN=F2 PE=1 SV=2	F2	70.0369	46.3	31	31	17882.9	18954.1	18253.2	18680	15734.9	15869.2	20208.5	7253.66	1919.23	6851.07	17539	21864.8	18707.3	8046.08	19262.8	1.18155	1.25232	1.20602	1.23421	1.03963	1.0485	1.3352	0.47926	0.126807	0.45266	1.15883	1.44464	1.23602	0.531616	1.27272	1.19719	0.428047	1.09275	0.615712	0.6385	0.352164	1.00519	0.946101	1.19101	0.46778	1.08711	0.62339	0.635205
P00736	Complement C1r subcomponent OS=Homo sapiens OX=9606 GN=C1R PE=1 SV=2	C1R	80.1185	32.5	22	22	47798.3	43930.6	45639	44321.8	59383.2	66414	52401.7	5538.61	1305.34	4225.41	47936.3	64150.2	48797.9	4704.92	48693.8	1.22509	1.12596	1.16975	1.13599	1.52202	1.70222	1.34308	0.141957	0.0334564	0.108299	1.22863	1.6442	1.25071	0.120589	1.24804	1.34415	0.410331	1.66462	0.309773	0.579722	0.443163	1.13812	0.967668	1.18103	0.483118	1.46261	0.376003	0.509368
P00738	Haptoglobin OS=Homo sapiens OX=9606 GN=HP PE=1 SV=1	HP	45.2053	50.2	22	10	11350.9	15151.6	11564.2	119520	84725.9	104765	16951.8	67567.9	52208.5	13204.8	67762.7	54901.7	25586.3	41825.8	5732.32	0.245755	0.328041	0.250372	2.58769	1.83437	2.26823	0.367018	1.46289	1.13035	0.285892	1.46711	1.18866	0.553961	0.905556	0.124109	0.520431	0.568404	4.22467	0.0471309	1.86929	0.358969	1.85755	0.428559	0.280171	0.110007	2.27433	0.121987	1.00632
P00739	Haptoglobin-related protein OS=Homo sapiens OX=9606 GN=HPR PE=2 SV=2	HPR	39.0296	7.8	5	5	1507.75	673.797	4838.94	2908.02	1333.8	872.227	6147.68	12527.8	9284.57		12775.8	1446.03		2142.1	4449.67	0.321808	0.143813	1.0328	0.620676	0.284681	0.186165	1.31214	2.67388	1.98166		2.72682	0.308636		0.457202	0.94972	0.710025	0.503831	0.517215	0.267252	2.82777	0.0683648	2.15751	0.814499	0.329094	0.460294	0.239728	0.340641	1.31066
P00740	Coagulation factor IX OS=Homo sapiens OX=9606 GN=F9 PE=1 SV=2	F9	51.7784	24.7	11	11	8401.53	14847.5	8416	12153.9	17168	7513.7	8046.55	6142.36	1457.6	6871.66	11309.9	19240.1	9525.85	5858.18	13643	0.836829	1.47888	0.838271	1.21058	1.71001	0.748398	0.801472	0.611806	0.145183	0.684447	1.12651	1.91639	0.948817	0.5835	1.35891	1.09088	0.74691	1.26901	0.520993	0.539032	0.249647	1.2892	0.590493	0.84617	0.754859	0.98434	0.96901	0.418115
P00742	Coagulation factor X OS=Homo sapiens OX=9606 GN=F10 PE=1 SV=2	F10	54.7317	19.1	10	10	33274.1	18740.4	27149.4	20704.6	16161.7	14176.2	12618.4	13315.6	4851.25	13932.6	15751.6	17444.7	12122.5	11638.2	32053.2	1.89104	1.06506	1.54296	1.17669	0.918505	0.805665	0.717132	0.756758	0.275708	0.791822	0.895199	0.991422	0.688949	0.661425	1.82166	1.41835	0.301607	0.914512	0.96579	0.55157	0.287612	0.844394	0.877301	1.67973	0.0513653	1.08304	0.608297	0.653215
P00746	Complement factor D OS=Homo sapiens OX=9606 GN=CFD PE=1 SV=5	CFD	27.0329	3.2	5	5	1530.01	8692.05	2969.16	4898.69	6570.12	3738.69	923.362	12444.8	4060.31	835.82	6128.93	5316.75	5423.66	3450.82	2211.71	0.331674	1.88425	0.64365	1.06193	1.42426	0.810469	0.200166	2.69778	0.880189	0.181188	1.32862	1.15256	1.17574	0.748066	0.479451	1.18988	0.979253	1.37175	0.309521	1.57209	0.962456	1.10782	0.850039	1.07407	0.886929	1.23824	0.496037	1.41909
P00747	Plasminogen OS=Homo sapiens OX=9606 GN=PLG PE=1 SV=2	PLG	90.569	53.8	54	49	61630.3	50463.4	67952	41513.6	53969.1	57841.9	73698.4	23340.2	6665.69	32354.2	57479	64261	52312.7	25277.6	61937.3	1.26517	1.03593	1.39494	0.852206	1.1079	1.1874	1.51291	0.479135	0.136836	0.664179	1.17995	1.31917	1.07389	0.518907	1.27147	1.29039	0.335014	1.09888	0.629124	0.743253	0.429484	1.1044	0.735405	1.16841	0.454985	0.995006	0.91417	0.672993
P00748	Coagulation factor XII OS=Homo sapiens OX=9606 GN=F12 PE=1 SV=3	F12	67.7921	28.3	15	15	19649.3	13816.7	20467.4	12055.9	8527.99	5752.53	3010.42	3408.74	1859.73	8075.63	4451.76	7160.43	4132.13	4281.47	12839.8	2.27615	1.60052	2.37093	1.39655	0.987875	0.666368	0.348725	0.394866	0.21543	0.935474	0.515688	0.829458	0.478662	0.495962	1.48735	2.53764	0.053249	1.23917	0.498612	0.389533	0.117849	0.926339	0.924658	2.73943	0.00970386	1.3377	0.379034	0.420509
P00751	Complement factor B OS=Homo sapiens OX=9606 GN=CFB PE=1 SV=2	CFB	85.5329	35.3	34	34	48507.6	49815.5	72493.6	70302.8	68516.2	88307.2	72047.5	67277.3	41213.9	60509	73813.7	90210.8	60002.6	39819.7	85009	0.736566	0.756426	1.10078	1.06752	1.04039	1.34091	1.09401	1.02158	0.625815	0.918802	1.12083	1.36981	0.911112	0.604645	1.29082	0.924176	0.855882	1.22883	0.350896	0.976776	0.98525	1.2148	0.408705	0.760763	0.184879	1.01155	0.903985	0.804061
P00915	Carbonic anhydrase 1 OS=Homo sapiens OX=9606 GN=CA1 PE=1 SV=2	CA1	28.8702	50.2	12	12	12615	17223.6	3254.84	5385.53	10800.4	652.013	5669.15	2019.51	9147.67	1630.42	3775.15	5193.16	3897.88	1300.63	1454.33	2.25216	3.07494	0.581088	0.961481	1.9282	0.116404	1.01211	0.360544	1.63314	0.291079	0.673978	0.927136	0.695889	0.232202	0.259642	4.97434	0.06989	2.53095	0.582178	2.5307	0.193117	1.59311	0.375638	3.1224	0.169759	1.58868	0.953165	1.58853
P00918	Carbonic anhydrase 2 OS=Homo sapiens OX=9606 GN=CA2 PE=1 SV=2	CA2	29.2461	37.7	9	9	44411.2	33144.1	7533.39	11477.6	19546.1	3957.15	18307.5	30373.7	38212	7735.08	8366.1	17116.9	6746.14	4000.98	4022.59	2.61293	1.95003	0.443227	0.675285	1.14999	0.232819	1.07712	1.78704	2.2482	0.455093	0.492219	1.00707	0.396909	0.235398	0.236669	5.76103	0.0553417	2.36842	0.23425	5.8832	0.00319246	2.24907	0.0648886	2.56152	0.272844	1.05307	0.896648	2.61584
P00995	Serine protease inhibitor Kazal-type 1 OS=Homo sapiens OX=9606 GN=SPINK1 PE=1 SV=2	SPINK1	8.50677	10.1	1	1	322.073	1334.65	740.485	287.02	235.224	275.795	973.743	1474.51	284.426	1091.77	663.538	171.296	203.132	1116.4	1746.39	0.44239	1.83323	1.01711	0.394241	0.323096	0.378823	1.3375	2.02535	0.390678	1.49963	0.911415	0.235287	0.279015	1.53346	2.39878	0.781888	0.929583	0.260293	0.196491	0.891308	0.990658	0.628395	0.675389	1.24426	0.672738	0.414219	0.319515	1.41839
P01008	Antithrombin-III OS=Homo sapiens OX=9606 GN=SERPINC1 PE=1 SV=1	SERPINC1	52.6024	42.2	28	28	58672.6	60670.1	56895.6	47579.4	64956.1	47093.3	45909.5	30321.1	43434.3	29097.2	28208.6	48613.4	55471.3	63011.3	38405.3	1.22517	1.26688	1.18807	0.99353	1.35638	0.983379	0.95866	0.63315	0.906973	0.607593	0.589038	1.01512	1.15832	1.31577	0.80196	1.12334	0.411279	1.01747	0.889493	0.762741	0.249131	0.675126	0.154352	1.66389	0.0379748	1.50708	0.103911	1.12978
P01009	Alpha-1-antitrypsin OS=Homo sapiens OX=9606 GN=SERPINA1 PE=1 SV=3	SERPINA1	46.7366	40.7	22	22	29320	35520.2	17892.3	53568.6	33806.3	40457.8	42984.8	26077.6	26089.6	20094.7	32959.3	29262.5	33673.1	25688.7	17015.5	0.947006	1.14727	0.577902	1.73021	1.09191	1.30675	1.38836	0.842281	0.842668	0.649038	1.06455	0.945148	1.08761	0.829719	0.549583	1.08321	0.796168	1.6737	0.0891584	1.24581	0.426887	1.07776	0.730486	1.00505	0.961174	1.55294	0.0914767	1.15593
P01011	Alpha-1-antichymotrypsin OS=Homo sapiens OX=9606 GN=SERPINA3 PE=1 SV=2	SERPINA3	47.6509	39.7	20	20	13617.9	8854.05	13809.7	10723.6	13314.9	19575.5	9427.78	23166	30798.7	16695.8	13718.9	13207.9	11033.6	16193.1	13047.5	0.899126	0.584593	0.911793	0.708028	0.879124	1.29248	0.622474	1.52955	2.0335	1.10235	0.9058	0.872056	0.728497	1.06916	0.86147	0.900865	0.573743	1.08292	0.78574	1.57402	0.397977	1.08314	0.54836	0.831716	0.28901	0.999801	0.896495	1.4532
P01019	Angiotensinogen OS=Homo sapiens OX=9606 GN=AGT PE=1 SV=3	AGT	53.1542	14.6	8	8	166777	199720	191292	141866	134163	164459	272525	62632.7	29456.9	73008.7	218781	202023	184404	118128	103059	1.1058	1.32423	1.26835	0.940634	0.889561	1.09043	1.80696	0.415282	0.195312	0.48408	1.45061	1.3395	1.22268	0.783241	0.683325	1.37525	0.131604	1.08604	0.583208	0.898971	0.501846	1.21751	0.7745	1.12956	0.56027	0.892015	0.978782	0.738367
P01023	Alpha-2-macroglobulin OS=Homo sapiens OX=9606 GN=A2M PE=1 SV=3	A2M	163.291	32.2	51	44	21226.6	30552.2	11604.9	29963.2	15944.3	23655.4	31714.8	20678.8	29327.9	18391.7	12742.2	14152.2	43243.8	23642.7	11982.2	0.939723	1.35257	0.51376	1.3265	0.705869	1.04724	1.40404	0.91547	1.29837	0.814216	0.564109	0.62653	1.91444	1.04669	0.530462	0.803661	0.745006	0.882008	0.951314	1.03617	0.72169	0.574195	0.322742	1.39963	0.417802	1.53608	0.128719	1.80456
P01024	Complement C3 OS=Homo sapiens OX=9606 GN=C3 PE=1 SV=2	C3	187.148	52.3	107	106	72920.2	76139.5	91713	90124.6	74224	81468.5	82727.6	15680.7	2914.7	16401.1	91973.3	118984	84045.8	12989.2	84997.8	1.09676	1.14518	1.37941	1.35552	1.11637	1.22533	1.24427	0.235847	0.0438387	0.246681	1.38333	1.78959	1.26409	0.195365	1.27841	1.32269	0.417449	1.3504	0.399766	0.556619	0.40612	1.249	0.815248	1.059	0.608341	1.08119	0.585253	0.445652
P01031	Complement C5 OS=Homo sapiens OX=9606 GN=C5 PE=1 SV=4	C5	188.305	26.4	53	53	30210.3	22063.6	30708.2	27973	34518.2	19482.1	36847.8	5300.45	1056.2	4492.92	20284.9	26476.8	22568.8	5494.24	25850.8	1.44626	1.05625	1.4701	1.33916	1.65249	0.93267	1.76402	0.253749	0.0505635	0.21509	0.9711	1.26753	1.08044	0.263026	1.23756	1.53916	0.289575	1.52045	0.322087	0.801362	0.467413	0.950677	0.904611	1.61902	0.274	1.59934	0.301093	0.842938
P01033	Metalloproteinase inhibitor 1 OS=Homo sapiens OX=9606 GN=TIMP1 PE=1 SV=1	TIMP1	23.1709	9.7	4	4	2825.98	1982.74	4518.32	3548.29	6019.8	3971.04	1205.85	9870.55	5034.88	3925.85	4042.34	4841.92	4658.82	3347.17	3776.74	0.666817	0.467845	1.06614	0.837251	1.42043	0.937004	0.284531	2.32905	1.18803	0.92634	0.953827	1.14249	1.09929	0.789797	0.891158	0.791585	0.335609	1.14906	0.552078	1.36736	0.993072	1.08719	0.489941	0.728101	0.209004	1.05691	0.858745	1.2577
P01034	Cystatin-C OS=Homo sapiens OX=9606 GN=CST3 PE=1 SV=1	CST3	15.7992	30.8	3	3	33676.2	25744.8	34413	16539.5	33862.4	20670.1	19474.2	25567.2	19780	29792	26483.3	26080.9	23118.4	24585.8	48785.8	1.23636	0.945171	1.26341	0.607217	1.24319	0.758865	0.714958	0.93865	0.726185	1.09376	0.972284	0.95751	0.848747	0.902622	1.79108	0.972473	0.92888	0.736574	0.413738	0.671794	0.247573	0.85352	0.703383	1.13937	0.292976	0.862983	0.424563	0.787086
P01040	Cystatin-A OS=Homo sapiens OX=9606 GN=CSTA PE=1 SV=1	CSTA	11.0065	7.1	3	3	3653.73	2986.97	3800.2		1614.85	2036.11	3383.32	1481.84		3825.5	1762.5	3248.66	3729.29	4240	3718.01	1.20307	0.983527	1.2513		0.531727	0.670435	1.11403	0.48793		1.25963	0.580344	1.06969	1.22795	1.39612	1.22424	0.893354	0.248753	0.468581	0.00507644	0.624417	0.406949	0.756091	0.241841	1.18154	0.438137	0.619742	0.264079	0.825849
P01042	Kininogen-1 OS=Homo sapiens OX=9606 GN=KNG1 PE=1 SV=2	KNG1	71.9574	33.7	28	28	55251	40078.6	40394.6	44668	44282.8	30710.4	41135.9	22305.8	9616.46	22331.9	36453	54254.1	41075.1	22945.3	37845.5	1.52529	1.10643	1.11516	1.23313	1.2225	0.847808	1.13562	0.615788	0.265478	0.616509	1.00634	1.49777	1.13394	0.633441	1.04479	1.33238	0.219083	1.17469	0.464913	0.7172	0.367697	1.10969	0.832013	1.20068	0.444548	1.05858	0.72809	0.646309
P01130	Low-density lipoprotein receptor OS=Homo sapiens OX=9606 GN=LDLR PE=1 SV=1	LDLR	95.376	3.4	4	4	361.076	1159.26	1001.49	1165.19	985.175	723.301	663.238	959.341	722.866	1587.76	985.696	2090.4			842.109	0.354346	1.13766	0.982827	1.14347	0.966812	0.709819	0.650876	0.94146	0.709393	1.55816	0.967324	2.05144			0.826413	0.998221		1.13749		0.928401		1.8461		0.540718	0.184461	0.616156	0.153863	0.502898
P01137	Transforming growth factor beta-1 proprotein OS=Homo sapiens OX=9606 GN=TGFB1 PE=1 SV=2	TGFB1	44.3411	3.8	2	2		1236.28	2656.42	2291.63	3044.77	3821.61	8910.28	5286.74			4209.79	7175.58	3609.72		2374.36		0.304796	0.654919	0.564982	0.750663	0.942186	2.19676	1.3034			1.03789	1.76908	0.889947		0.585379	0.65051	0.413075	1.02026	0.939671	2.37246	0.131568	1.90261	0.211376	0.341904	0.155172	0.536244	0.113927	1.24695
P01344	Insulin-like growth factor II OS=Homo sapiens OX=9606 GN=IGF2 PE=1 SV=1	IGF2	20.1403	9.4	3	3	656.804	1131.55	1569.71	796.948	1126.09	1468.04	1587.15	1291.01	930.071	1554.08	1346.31	1339.27	1181.74	1829.09	1405.16	0.51278	0.883421	1.2255	0.622194	0.879163	1.14613	1.23912	1.00792	0.726125	1.2133	1.05109	1.0456	0.922611	1.42801	1.09704	0.76043	0.324345	0.767908	0.270155	0.862373	0.482381	0.960069	0.853087	0.792058	0.322029	0.799847	0.242201	0.898241
P01591	Immunoglobulin J chain OS=Homo sapiens OX=9606 GN=JCHAIN PE=1 SV=4	JCHAIN	18.0986	41.5	6	6	9547.51	8440.9	9112.01	9032.85	5541.52	15827.6	56416.4	12011.4	27909.6	9399.6	20628.1	2714.98	18216.1	24256.7	5480.36	0.610622	0.539847	0.582769	0.577706	0.354415	1.01227	3.60818	0.768206	1.78499	0.601163	1.31929	0.17364	1.16503	1.55137	0.350502	0.565143	0.433318	0.633991	0.533569	2.00899	0.343623	0.682804	0.532601	0.827679	0.860314	0.928512	0.847339	2.94226
P01602	Immunoglobulin kappa variable 1-5 OS=Homo sapiens OX=9606 GN=IGKV1-5 PE=1 SV=2	IGKV1-5	12.7815	9.4	1	1	30592.9	303774	153485	99943.7	55316.5	134490	321371	327056	935932	172895	377471	85352.1	299696	12458.5	87484.8	0.135075	1.34124	0.677675	0.441276	0.244236	0.593805	1.41893	1.44403	4.13237	0.763374	1.66663	0.376851	1.32323	0.0550073	0.386267	1.22073	0.690958	0.725028	0.789781	3.96447	0.127303	1.59073	0.406677	0.767402	0.602669	0.455784	0.252557	2.49223
P01619	Immunoglobulin kappa variable 3-20 OS=Homo sapiens OX=9606 GN=IGKV3-20 PE=1 SV=2	IGKV3-20	12.5571	7.8	2	2	4015.26	19816.5	6141.13	9345.46	17394.2	15429.7	24331.9	15402.1	31659.5	6208.89	22644.3	7107.46	28343.9	19272.5	3467.01	0.261206	1.28913	0.399502	0.607954	1.13155	1.00376	1.58287	1.00196	2.05956	0.403909	1.47309	0.462364	1.84386	1.25374	0.22554	0.586743	0.603898	0.825502	0.896088	1.39759	0.418748	0.703959	0.794442	0.833491	0.724139	1.17266	0.535075	1.98533
P01700	Immunoglobulin lambda variable 1-47 OS=Homo sapiens OX=9606 GN=IGLV1-47 PE=1 SV=2	IGLV1-47	12.2836	24.8	3	1	714.549	6645.89	1735.61	4961.64	9222.84	7394.15	5253.88	984.361	3770.08	1346.5	7692.52	2128.29	12216.9	3825.77	429.376	0.156877	1.45909	0.381049	1.08931	2.02485	1.62337	1.15348	0.216114	0.827711	0.29562	1.68887	0.467261	2.68219	0.839938	0.0942683	0.552211	0.813332	1.31001	0.398913	0.607594	0.993484	0.677955	0.978881	0.814525	0.713589	1.9323	0.174625	0.896216
P01701	Immunoglobulin lambda variable 1-51 OS=Homo sapiens OX=9606 GN=IGLV1-51 PE=1 SV=2	IGLV1-51	12.2487	6.8	1	1	11390.7	34404.4	24880.3	14854.6	52203.5	41253.2	31680.7	40790	126210	25227.8	41170.6	10602.8	71542.7	31804.3	21654.7	0.294754	0.890276	0.643823	0.384389	1.35086	1.0675	0.819796	1.05551	3.2659	0.652814	1.06536	0.274367	1.8513	0.822993	0.560355	0.565395	0.324699	0.866477	0.796486	1.58942	0.509754	0.616001	0.399736	0.917848	0.940952	1.40662	0.555537	2.58023
P01704	Immunoglobulin lambda variable 2-14 OS=Homo sapiens OX=9606 GN=IGLV2-14 PE=1 SV=2	IGLV2-14	12.5968	7.5	2	1				634.826	2353.77				4855.8					1971.83					0.258684	0.959133				1.97869					0.803497				0.757823		2.46259
P01705	Immunoglobulin lambda variable 2-23 OS=Homo sapiens OX=9606 GN=IGLV2-23 PE=1 SV=2	IGLV2-23	11.8932	7.1	1	1	1806.94		5260.16	2774.18			6374.02	4809.11	30929.8			2204	6034.67	14782.4		0.216905		0.631428	0.333011			0.765135	0.577283	3.7128			0.264567	0.724399	1.77447		0.339486	0.253242	0.266529		1.34867	0.964702	0.211749		1.60325		1.2587		6.36917
P01706	Immunoglobulin lambda variable 2-11 OS=Homo sapiens OX=9606 GN=IGLV2-11 PE=1 SV=2	IGLV2-11	12.644	6.7	1	1	766.145	10051.3	8978.23	4373.07	3900.55	2282.84	12816.7	12317.5	46910.2	1540.94	4425.37		3475.32	10388.3	4738.57	0.0844802	1.10832	0.989999	0.482203	0.4301	0.251721	1.41325	1.35821	5.17263	0.169914	0.487971		0.383212	1.14548	0.522507	1.06416	0.754292	0.567485	0.266653	3.8729	0.0832703	0.481097	0.281547	2.21194	0.721207	1.17956	0.618105	8.05013
P01721	Immunoglobulin lambda variable 6-57 OS=Homo sapiens OX=9606 GN=IGLV6-57 PE=1 SV=2	IGLV6-57	12.5657	18.8	1	1	633.434	1765.35	1368.06	1473.09	2893.1	522.361	2810.53	1110.68	6313.4	905.811	1111.94	722.581	6565.19	3193.7	420.67	0.298697	0.832455	0.645109	0.694637	1.36424	0.24632	1.32531	0.523743	2.97709	0.427137	0.524335	0.340734	3.09582	1.50599	0.198368	0.37004	0.542511	0.480232	0.65804	1.00541	0.794717	0.269199	0.374055	1.3746	0.497524	1.78393	0.507879	3.73481
P01742	Immunoglobulin heavy variable 1-69 OS=Homo sapiens OX=9606 GN=IGHV1-69 PE=1 SV=2	IGHV1-69	12.6594	9.4	2	1	3230.21	11803.4	8797.09	8607.6	11524.3	15850.9	13419.3	11017.4	20400.6	13647	15171.7	2503.35	12567.6	9397.33	4494.67	0.298298	1.09	0.812377	0.794878	1.06422	1.46377	1.23922	1.01741	1.88392	1.26025	1.40105	0.231175	1.16057	0.867807	0.415065	0.900645	0.773742	1.35992	0.363361	1.69456	0.179012	1.18377	0.990951	0.760829	0.846646	1.1488	0.576846	1.43149
P01766	Immunoglobulin heavy variable 3-13 OS=Homo sapiens OX=9606 GN=IGHV3-13 PE=1 SV=2	IGHV3-13	12.5062	9.5	1	1	2228.44	10066.6	4277.42	5982.22	8257.62	14298.4	14036.2	13839.6	56482.3	10202.2	13629.6	2433.04	10779.6	20239.7	6481.27	0.172985	0.781428	0.332039	0.464375	0.641006	1.10993	1.08957	1.07432	4.3845	0.791958	1.05801	0.188867	0.836778	1.57113	0.503115	0.441924	0.176403	0.761007	0.607824	2.24952	0.297727	0.700385	0.488929	0.630974	0.574913	1.08656	0.698997	3.21183
P01768	Immunoglobulin heavy variable 3-30 OS=Homo sapiens OX=9606 GN=IGHV3-30 PE=1 SV=2	IGHV3-30	12.9468	9.4	2	0	15650.6	41915	19080.7	20711	39270.5	42721.6	78153.2	46492.8	250047	32008.8	29776.3	11347.7	45838	73983.6	20108	0.306032	0.819607	0.373105	0.404983	0.767896	0.835379	1.52821	0.909122	4.88944	0.6259	0.582247	0.221892	0.896319	1.44668	0.393192	0.547749	0.30873	0.733962	0.639239	2.67773	0.24013	0.522639	0.292216	1.04804	0.918981	1.40434	0.391121	5.12347
P01780	Immunoglobulin heavy variable 3-7 OS=Homo sapiens OX=9606 GN=IGHV3-7 PE=1 SV=2	IGHV3-7	12.9427	32.5	4	2	14092.3	42815.2	29933.1	18544.4	34621.8	24081.1	52304.8	28607.6	51425.3	22691.8	33540.2	10501.9	46698.7	40524.1	22977.6	0.446561	1.35674	0.948532	0.587641	1.09711	0.763091	1.65745	0.906527	1.62959	0.719066	1.06283	0.33279	1.4798	1.28414	0.728123	0.788024	0.497198	0.700971	0.289187	1.20088	0.55251	0.605569	0.234894	1.3013	0.596325	1.15754	0.599486	1.98307
P01782	Immunoglobulin heavy variable 3-9 OS=Homo sapiens OX=9606 GN=IGHV3-9 PE=1 SV=2	IGHV3-9	12.9447	9.3	1	1	7462.12	12464.2	12918.4	11053.3	23229.4	15336.2	30863.6	26045.7	66641.9	17038.6	18190.4	4993.61	13528.7	20556.8	10629.9	0.384708	0.642587	0.666004	0.569851	1.19759	0.790652	1.59117	1.34278	3.43571	0.878419	0.9378	0.257444	0.69747	1.0598	0.548023	0.734527	0.31559	1.10966	0.757185	2.76306	0.0498211	0.899523	0.665172	0.816574	0.862259	1.23361	0.545756	3.07169
P01833	Polymeric immunoglobulin receptor OS=Homo sapiens OX=9606 GN=PIGR PE=1 SV=4	PIGR	83.2836	6.3	5	5	1120.22	1520.28	906.524	820.161	1155.14	854.708	2545.06	391.118	1510.94	664.569	1196.07	2098.79	1222.53	1295.74	673.398	0.934806	1.26864	0.756477	0.684409	0.963941	0.713238	2.1238	0.326381	1.26085	0.554571	0.998095	1.7514	1.02017	1.08127	0.561938	1.11134	0.657121	0.886688	0.716181	1.39335	0.856982	1.24055	0.723328	0.895844	0.946878	0.714752	0.528049	1.12317
P01834	Immunoglobulin kappa constant OS=Homo sapiens OX=9606 GN=IGKC PE=1 SV=2	IGKC	11.765	54.2	5	5	486.982	1804.23	1481.84	1459.82	3653.73	2871.4	1573.63	2298.53	2075.45	2709.92	3784.41	1464.22	1886.12	4017.22	890.585	0.225051	0.833796	0.684811	0.674632	1.68852	1.32697	0.727227	1.06223	0.959136	1.25235	1.74891	0.676668	0.871641	1.8565	0.41157	0.555357	0.409622	1.17531	0.623409	0.875429	0.940776	1.17142	0.632729	0.474088	0.173982	1.00332	0.987382	0.747322
P01857	Immunoglobulin heavy constant gamma 1 OS=Homo sapiens OX=9606 GN=IGHG1 PE=1 SV=1	IGHG1	36.1059	34.5	7	7	649.482	2793.53	1128.55	1695.37	7106.03	5674.78	2419.9	1981.98	6270.51	1710.49	3077.63	1798.65	8636.74	7223.47	994.324	0.183258	0.788222	0.31843	0.478363	2.00503	1.60119	0.682799	0.559234	1.76928	0.48263	0.868382	0.507505	2.43694	2.03817	0.280558	0.271236	0.234427	0.858889	0.970493	0.633206	0.772058	0.390801	0.431968	0.694053	0.333922	2.19777	0.244214	1.62028
P01859	Immunoglobulin heavy constant gamma 2 OS=Homo sapiens OX=9606 GN=IGHG2 PE=1 SV=2	IGHG2	35.9006	9.5	5	4	2027.36	12813.6	1974.01	3516	9777.73	9798.82	8709.61	10360.5	43794.7	15683.8	9706.92	4394.48	251.233	12232.7	4380.36	0.20352	1.28632	0.198165	0.35296	0.981556	0.983673	0.874331	1.04006	4.39642	1.57445	0.974447	0.441148	0.0252205	1.22801	0.43973	0.997075	0.752006	1.36931	0.425718	3.72768	0.210181	1.76617	0.346079	0.564542	0.301152	0.775303	0.673555	2.11061
P01860	Immunoglobulin heavy constant gamma 3 OS=Homo sapiens OX=9606 GN=IGHG3 PE=1 SV=2	IGHG3	41.2869	43	15	5	9270.8	35978.6	16979.3	25969.4	65493.9	67681.6	42867.7	51117.4	177065	46271.1	49482.2	24312	54781.8	75299.4	19109	0.182573	0.708539	0.334378	0.511423	1.28979	1.33288	0.844207	1.00667	3.48701	0.911232	0.974469	0.478784	1.07884	1.4829	0.376319	0.41711	0.19879	1.06672	0.820099	1.81681	0.432301	0.80478	0.818117	0.51829	0.167886	1.32549	0.565512	2.25753
P01861	Immunoglobulin heavy constant gamma 4 OS=Homo sapiens OX=9606 GN=IGHG4 PE=1 SV=1	IGHG4	35.9406	7.6	4	4	14262.7	60336.9	22823.8	56574.9	83375.5	137734	161586	773871	339673	78315.1	125587	220240	21733.8	95009.7	125746	0.0923401	0.390637	0.147767	0.36628	0.539794	0.891724	1.04615	5.01024	2.19913	0.507032	0.81308	1.42589	0.14071	0.615117	0.81411	0.401764	0.280658	1.14514	0.638464	5.2585	0.0743313	1.74912	0.318469	0.229695	0.0392064	0.654696	0.366479	3.00638
P01871	Immunoglobulin heavy constant mu OS=Homo sapiens OX=9606 GN=IGHM PE=1 SV=4	IGHM	49.4397	28.3	13	13	53691.3	59487.8	41969.2	32964.7	37791	53997.3	302423	36371.5	104870	24882.9	133089	17317.7	97458	143772	21118.5	0.693564	0.768442	0.542142	0.425826	0.48817	0.697517	3.90659	0.469833	1.35467	0.321428	1.71919	0.223703	1.25893	1.8572	0.272801	0.591382	0.680016	0.475524	0.459264	1.69113	0.620534	0.668155	0.558754	0.885097	0.679629	0.711697	0.938271	2.53104
P01876	Immunoglobulin heavy constant alpha 1 OS=Homo sapiens OX=9606 GN=IGHA1 PE=1 SV=2	IGHA1	37.6546	21	6	6	1639.88	14839.2	3559.19	6950.28	10415.8	8308.13	6245.73	1849.46	4224.04	2550.35	12962.1	4721.86	14590.3	8375.01	4503.81	0.23264	2.10515	0.504921	0.985995	1.47762	1.17862	0.886045	0.262372	0.599239	0.361803	1.83885	0.669862	2.06984	1.18811	0.638928	0.729485	0.445428	0.934657	0.938262	0.448476	0.177333	0.73662	0.511068	0.990315	0.818302	1.26885	0.409121	0.60883
P01877	Immunoglobulin heavy constant alpha 2 OS=Homo sapiens OX=9606 GN=IGHA2 PE=1 SV=4	IGHA2	36.5913	28.2	8	3	53528.1	107246	116239	58848.8	110209	75121.1	100281	129439	257696	78690.7	86179.7	41620	107102	126911	85351.3	0.523259	1.04837	1.13628	0.575271	1.07734	0.734339	0.980292	1.26532	2.51908	0.769234	0.842441	0.406852	1.04697	1.24061	0.834343	0.867387	0.534611	0.764578	0.251174	1.52621	0.310706	0.646566	0.139744	1.34153	0.441664	1.18252	0.56803	2.36048
P01880	Immunoglobulin heavy constant delta OS=Homo sapiens OX=9606 GN=IGHD PE=1 SV=3	IGHD	42.3528	8.1	5	5	850.299	7971.15	3733.8		364.063	1827.07	3784.93	4585.71	11072.3	6472.38	6067.57	394.02	6349.51	185.433		0.206005	1.9312	0.904603		0.0882031	0.442651	0.916991	1.111	2.68253	1.56809	1.47001	0.0954608	1.53832	0.0449256		1.28083	0.570303	0.335294	0.901443	1.98349	0.514799	1.31947	0.671506	0.970719	0.891879	0.254113	0.463882	1.50325
P02042	Hemoglobin subunit delta OS=Homo sapiens OX=9606 GN=HBD PE=1 SV=2	HBD	16.0555	6.1	4	4	6558.58	23592.2	1179.16	4307.67	9668.85	359.664	4228.19	961.729	2807.72	501.636	2835.59	2970.11	2537.4	705.407	526.3	1.54343	5.55196	0.277493	1.01372	2.27537	0.0846399	0.99502	0.226324	0.660742	0.11805	0.667299	0.698957	0.597127	0.166004	0.123854	8.3123	0.151921	3.8036	0.449715	2.12189	0.272646	1.67343	0.545768	4.96723	0.296691	2.27294	0.73236	1.26799
P02144	Myoglobin OS=Homo sapiens OX=9606 GN=MB PE=1 SV=2	MB	17.1838	9.7	2	2	337.175		483.373	88.2524				276.699	595	772.475	510.84	779.839		1097.3	895.832	0.577672		0.828148	0.1512				0.474061	1.0194	1.32346	0.875207	1.33608		1.87998	1.5348	0.411687	0.0737185	0.0885563		0.437351	0.240507	0.690087	0.143738	0.596572	0.105977	0.128326		0.633762
P02452	Collagen alpha-1(I) chain OS=Homo sapiens OX=9606 GN=COL1A1 PE=1 SV=6	COL1A1	138.911	5.9	8	7	1295.61	1942.05	1682.34	1002.58	954.265	408.684	778.455	1945.18	1497.11	2138.98	1048.85	947.276	1005.94	538.488	1475.62	1.04141	1.56101	1.35226	0.805873	0.767035	0.328499	0.62572	1.56353	1.20337	1.71931	0.843063	0.761418	0.808569	0.432835	1.1861	1.62911	0.154285	0.783276	0.595364	1.39757	0.434649	1.36922	0.450099	1.18981	0.461496	0.57206	0.21943	1.02071
P02461	Collagen alpha-1(III) chain OS=Homo sapiens OX=9606 GN=COL3A1 PE=1 SV=4	COL3A1	138.564	3.1	6	6	960.486	986.507	876.635	477.921	493.847	771.429	243.502	2083.61	1818.9	1414.65	1105.37	742.174	1093.6	1016.34	1327.16	0.934802	0.960127	0.853193	0.465141	0.480641	0.750801	0.23699	2.02789	1.77026	1.37683	1.07581	0.722328	1.06436	0.989162	1.29167	0.821515	0.0932787	0.507171	0.0159437	1.20625	0.833883	0.949113	0.715233	0.865561	0.591295	0.534363	0.0640907	1.27093
P02533	Keratin, type I cytoskeletal 14 OS=Homo sapiens OX=9606 GN=KRT14 PE=1 SV=4	KRT14	51.5615	36.7	22	8	3791.66	2653.21	3913.29	4032.59	2345.37	2987.22	11599	4316.79	11250.4	4544.66	1334.63	1839.63	2086.03	3420.69	3484.01	0.894269	0.625765	0.922956	0.951093	0.553159	0.704542	2.73566	1.01812	2.65344	1.07187	0.314774	0.43388	0.491994	0.806776	0.821711	1.15209	0.504459	1.04165	0.861826	3.02159	0.0465557	0.858541	0.544252	1.34192	0.339035	1.21328	0.480931	3.51944
P02538	Keratin, type II cytoskeletal 6A OS=Homo sapiens OX=9606 GN=KRT6A PE=1 SV=3	KRT6A	60.045	34.8	25	2	2695.52	2504.14	3560.87	3341.02	2578.29	3302.38	4918.35	3161.23	11206.3	3163.84	1464.54	1855.41	1925.34	1897.08	2400.25	0.809068	0.751623	1.0688	1.00282	0.77388	0.991218	1.47626	0.948851	3.36361	0.949635	0.439584	0.556907	0.577895	0.569412	0.72044	1.40784	0.062812	1.48195	0.0260419	3.09931	0.0580385	1.04196	0.979647	1.35114	0.245086	1.42227	0.176007	2.97448
P02545	Prelamin-A/C OS=Homo sapiens OX=9606 GN=LMNA PE=1 SV=1	LMNA	74.1395	2.7	3	3	421.975	313.039		337.917				485.913	737.332			568.884	256.813			0.946171	0.70191		0.757692				1.08954	1.65328			1.27558	0.575838			1.43103		1.31581		2.38158		2.21516		0.646015		0.594		1.07513
P02549	Spectrin alpha chain, erythrocytic 1 OS=Homo sapiens OX=9606 GN=SPTA1 PE=1 SV=5	SPTA1	280.014	4.6	12	12	1378.52	1350.14			495.541											1.28266	1.25626			0.461082
P02647	Apolipoprotein A-I OS=Homo sapiens OX=9606 GN=APOA1 PE=1 SV=1	APOA1	30.7778	71.2	27	27	44449.4	42324.6	64657	43371.5	55798	42888.7	80675	31829.4	17615.1	51679.5	53456.6	59705.3	63097	44387.2	52211.9	0.891191	0.84859	1.29634	0.869579	1.11872	0.8599	1.6175	0.638165	0.353175	1.03615	1.07178	1.19706	1.26507	0.889944	1.04683	0.948245	0.733442	0.889553	0.438951	0.814794	0.437905	1.03222	0.735	0.918647	0.510673	0.861787	0.18424	0.789362
P02649	Apolipoprotein E OS=Homo sapiens OX=9606 GN=APOE PE=1 SV=1	APOE	36.1541	62.1	22	22	69362.5	39612.4	48544.2	27754.6	33309.8	31143.9	49089.5	14253.3	7495.49	26261.6	24521.1	28692.6	26614.6	12493	37567.1	2.18251	1.24641	1.52746	0.873308	1.0481	0.979951	1.54461	0.448483	0.235848	0.82633	0.771564	0.902822	0.837436	0.393097	1.18206	2.05438	0.095975	1.20259	0.445744	0.923879	0.674788	1.03653	0.711283	1.98199	0.0178791	1.16021	0.102366	0.891323
P02652	Apolipoprotein A-II OS=Homo sapiens OX=9606 GN=APOA2 PE=1 SV=1	APOA2	11.175	22	6	6	168955	89009	208256	61490.1	150294	134282	262409	203665	82827.2	199840	112396	175913	121626	176429	173795	1.09182	0.575195	1.3458	0.397362	0.971234	0.867758	1.69574	1.31613	0.535247	1.29141	0.726329	1.13679	0.785973	1.14012	1.1231	0.988068	0.84717	0.733424	0.297081	1.1633	0.884887	1.03454	0.932184	0.955078	0.814739	0.708936	0.308027	1.12446
P02654	Apolipoprotein C-I OS=Homo sapiens OX=9606 GN=APOC1 PE=1 SV=1	APOC1	9.33192	37.3	5	5	70500.7	46518.4	70694.1	35625.7	49744.5	48667.4	79265.3	48861.9	26240	49624.5	83027.2	62660.2	41182.9	48777.3	47033.3	1.30811	0.863132	1.3117	0.661021	0.922992	0.903006	1.47074	0.906615	0.486874	0.920764	1.54054	1.16264	0.764134	0.905044	0.872685	1.37024	0.113715	0.978423	0.81173	1.12682	0.943795	1.4257	0.100387	0.961095	0.868825	0.686275	0.117591	0.790363
P02655	Apolipoprotein C-II OS=Homo sapiens OX=9606 GN=APOC2 PE=1 SV=1	APOC2	11.2839	30.7	4	4	288114	163853	421877	195160	149315	281355	182015	269115	45645.8	494701	519231	353724	63381.7	162069	377099	1.08951	0.619615	1.59534	0.738003	0.564639	1.06395	0.688295	1.01767	0.172611	1.87072	1.96348	1.33762	0.239679	0.612866	1.42601	1.45025	0.402725	1.03864	0.671333	0.824458	0.817856	2.26978	0.117704	0.638936	0.167051	0.457594	0.0217935	0.363232
P02656	Apolipoprotein C-III OS=Homo sapiens OX=9606 GN=APOC3 PE=1 SV=1	APOC3	10.8523	46.5	4	4	81184.2	31917.3	195661	71140.8	52437.8	90084.2	75842.9	64166.8	2896.98	242670	176466	193857	33710.5	94397.2	74871.6	0.822088	0.323202	1.98131	0.720386	0.530996	0.912211	0.768001	0.649766	0.0293354	2.45733	1.78693	1.96304	0.341359	0.955886	0.758165	1.52116	0.700729	1.05263	0.759008	0.704046	0.442333	3.01998	0.0221182	0.503697	0.154696	0.348556	0.00427634	0.233129
P02671	Fibrinogen alpha chain OS=Homo sapiens OX=9606 GN=FGA PE=1 SV=2	FGA	94.973	47	41	41	29468.3	30090.4	8769	85060.9	27572.9	27449.6	13118.4	26214.4	13054.8	36172.5	25800	11587	16168.6	14846	17117.3	1.15565	1.18005	0.343891	3.33581	1.08132	1.07648	0.514461	1.02804	0.511968	1.41856	1.01179	0.454405	0.634079	0.58221	0.671283	1.41959	0.631138	2.91041	0.072517	1.08842	0.906153	1.52829	0.396594	0.928876	0.845574	1.90436	0.304655	0.712181
P02675	Fibrinogen beta chain OS=Homo sapiens OX=9606 GN=FGB PE=1 SV=2	FGB	55.9282	39.3	22	22	37495.5	50907.2	27814.7	140713	105109	43838.2	22037	21215.2	18670.3	29188.4	37268.3	21362.7	31956.1	28307.5	18309.9	0.886847	1.20406	0.657876	3.32816	2.48605	1.03686	0.521222	0.501783	0.44159	0.690367	0.881472	0.505272	0.755829	0.669532	0.433068	1.47909	0.185286	3.68649	0.0347797	0.788082	0.292681	1.11767	0.654096	1.32337	0.310616	3.29837	0.0451363	0.705111
P02679	Fibrinogen gamma chain OS=Homo sapiens OX=9606 GN=FGG PE=1 SV=3	FGG	51.5117	48.3	22	22	20297.5	26286.4	14949.6	76731.9	60042	25308.3	12238.8	22590.1	20067.6	22629.8	19859.4	11017.4	18204.3	17836.2	13220	0.798527	1.03414	0.588135	3.01873	2.36213	0.99566	0.481491	0.888721	0.789483	0.890285	0.781293	0.433437	0.716178	0.7017	0.520093	1.24914	0.345111	3.29031	0.0352709	1.11441	0.710183	1.0862	0.855049	1.15002	0.594265	3.0292	0.0591171	1.02598
P02730	Band 3 anion transport protein OS=Homo sapiens OX=9606 GN=SLC4A1 PE=1 SV=3	SLC4A1	101.792	9.3	7	7	9016.91	8427.98		376.113	1615.5		466.133								157.04	2.69702	2.52087		0.112498	0.483209		0.139424								0.0469717	55.543		6.34113		2.96825
P02741	C-reactive protein OS=Homo sapiens OX=9606 GN=CRP PE=1 SV=1	CRP	25.0386	8.9	7	7	629.235	90.7846	1184.59	13720.4	7379.05	615	82.2526	3756.77	5131.2	1857.42	2289.44	5071.71	502.393	427.062	629.567	0.217644	0.0314011	0.409735	4.74569	2.55231	0.21272	0.02845	1.29942	1.77481	0.642457	0.791885	1.75423	0.173771	0.147715	0.217759	1.22167	0.782621	13.9282	0.0990847	5.75375	0.571468	5.91304	0.00657548	0.206606	0.0818493	2.35551	0.740837	0.97306
P02743	Serum amyloid P-component OS=Homo sapiens OX=9606 GN=APCS PE=1 SV=2	APCS	25.3871	35	8	8	201848	181835	295091	201550	244233	276300	176517	704295	421537	204422	341738	336439	186516	172198	248299	0.72212	0.650522	1.0557	0.721054	0.873755	0.988474	0.631499	2.51965	1.50807	0.73133	1.22259	1.20363	0.667269	0.616045	0.888301	1.11822	0.609419	1.18957	0.284469	2.14551	0.208434	1.45401	0.14911	0.769061	0.312903	0.818131	0.396252	1.47558
P02745	Complement C1q subcomponent subunit A OS=Homo sapiens OX=9606 GN=C1QA PE=1 SV=2	C1QA	26.0166	8.6	2	2	5843.05	8827.66	5973.51	7496.59	10154.1	12431.6	6509.58	14557.1	24327.4	11107.3	9930.97	6085.69	10090.9	12325.2	10338	0.561837	0.848821	0.574381	0.720833	0.976362	1.19536	0.625927	1.39973	2.33919	1.06802	0.95491	0.585168	0.970283	1.18513	0.994049	0.63028	0.032419	0.918429	0.55762	1.38591	0.642966	0.828111	0.329308	0.761106	0.318913	1.10907	0.653163	1.67357
P02746	Complement C1q subcomponent subunit B OS=Homo sapiens OX=9606 GN=C1QB PE=1 SV=3	C1QB	26.7218	8.7	5	5	1141.63	1913.66	1213.21	1497.84	2701.71	2616.51	1468.35	1286.76	4718.84	1249.5	2294.61	2020.02	2371.64	2303.47	1457.66	0.565998	0.948753	0.601484	0.742596	1.33945	1.29721	0.727976	0.637948	2.3395	0.619478	1.13762	1.00148	1.17581	1.14201	0.722675	0.696016	0.181134	1.11141	0.721264	1.21869	0.93618	0.907279	0.684913	0.767146	0.350297	1.225	0.492173	1.34323
P02747	Complement C1q subcomponent subunit C OS=Homo sapiens OX=9606 GN=C1QC PE=1 SV=3	C1QC	25.7736	8.6	4	4	13753.3	22089.7	12644.8	17603.2	36110.5	36780.1	18572.9	17372.8	55361.2	13404.2	31776.5	19190.5	32567.1	40649.2	16622.8	0.536541	0.861758	0.493297	0.686734	1.40873	1.43486	0.724562	0.677744	2.15974	0.522924	1.23966	0.748656	1.2705	1.5858	0.648486	0.539718	0.143236	1.00729	0.958216	1.01634	0.887661	0.716517	0.419663	0.753252	0.455176	1.40581	0.371839	1.41844
P02748	Complement component C9 OS=Homo sapiens OX=9606 GN=C9 PE=1 SV=2	C9	63.1734	29.9	19	18	38730	42769.6	35573.3	126376	84686.3	97126.8	80449.6	6011.83	1757.49	5006.06	51398.2	72084.1	67088.7	4855.07	47828.3	0.762661	0.842207	0.700498	2.48857	1.66762	1.91259	1.58419	0.118383	0.034608	0.0985778	1.01212	1.41946	1.32109	0.0956045	0.94182	0.977465	0.620008	2.57314	0.1681	0.736557	0.525767	1.07277	0.962939	0.911156	0.670289	2.39858	0.188089	0.686591
P02749	Beta-2-glycoprotein 1 OS=Homo sapiens OX=9606 GN=APOH PE=1 SV=3	APOH	38.2981	47.2	18	18	12320.1	17009	21578.5	17810.3	19459.6	9225.87	17271.3	11147.1	12527.9	13483.5	23776.5	34503.4	22718.6	26262.5	17301.4	0.668614	0.923079	1.17107	0.966564	1.05608	0.500688	0.937313	0.604955	0.679891	0.731749	1.29035	1.8725	1.23294	1.42527	0.938945	0.768041	0.24741	0.701479	0.214864	0.617755	0.0538222	1.08269	0.942351	0.709383	0.401235	0.647904	0.315249	0.570575
P02750	Leucine-rich alpha-2-glycoprotein OS=Homo sapiens OX=9606 GN=LRG1 PE=1 SV=2	LRG1	38.1779	30.3	10	10	34863	20294.7	30495.5	60002.1	37529.9	43901.1	42915.2	73542.2	117211	63326.9	23864.3	26167	38105.9	42574.7	42740.3	0.749706	0.436425	0.655785	1.2903	0.807056	0.944063	0.922862	1.58148	2.52055	1.3618	0.513186	0.562704	0.819441	0.91554	0.919101	0.693993	0.0802345	1.14594	0.454715	1.89327	0.12926	0.918469	0.582434	0.755598	0.595955	1.24766	0.420182	2.06133
P02751	Fibronectin OS=Homo sapiens OX=9606 GN=FN1 PE=1 SV=5	FN1	272.32	3.6	68	68	25663	26971.1	4927.04	20610.6	25765.1	583.85	343.69	172.273	29.4871	134.993	3000.66	208.434	296.387	333.656	251.256	3.52219	3.70171	0.676224	2.82876	3.5362	0.080132	0.0471706	0.023644	0.00404703	0.0185275	0.411833	0.0286071	0.0406783	0.0457934	0.0344843	65.314	0.00221092	53.2845	0.06285	0.618916	0.295316	3.79449	0.696713	17.2128	0.0341942	14.0426	0.155053	0.163109
P02753	Retinol-binding protein 4 OS=Homo sapiens OX=9606 GN=RBP4 PE=1 SV=3	RBP4	23.01	36.3	9	9	33206.2	44579.2	50898.2	19809.6	34761.6	22439	28623.1	42044	3603.12	47289.7	53925.1	44477.1	30950.6	42617	63350	0.885383	1.18862	1.35711	0.528187	0.926855	0.598294	0.763182	1.12103	0.0960706	1.26089	1.43781	1.1859	0.825243	1.1363	1.68911	0.939861	0.893792	0.562456	0.104024	0.542444	0.28031	1.06408	0.66014	0.883258	0.380355	0.528582	0.0208909	0.509775
P02760	Protein AMBP OS=Homo sapiens OX=9606 GN=AMBP PE=1 SV=1	AMBP	38.9995	33.8	11	11	8241.83	7738.01	8990.1	4925.99	6773.82	6767.4	10226.2	2318.61	2264.07	3466.53	7359.9	8036.71	6129.49	1724.66	6239.06	1.35553	1.27267	1.4786	0.810175	1.11409	1.11303	1.6819	0.38134	0.37237	0.570138	1.21048	1.32179	1.00811	0.283653	1.02613	1.77177	0.167343	1.31036	0.40264	1.05078	0.921676	1.33846	0.49358	1.32374	0.273645	0.97901	0.916209	0.785071
P02763	Alpha-1-acid glycoprotein 1 OS=Homo sapiens OX=9606 GN=ORM1 PE=1 SV=2	ORM1	23.5396	27.4	6	4	26064.2	54945.3	46208.5	311980	108884	130708	30470.5	155248	316807	90502.3	96946.3	84021.2	51763.2	82855.6	65319.4	0.236557	0.49868	0.419385	2.83151	0.98822	1.18629	0.276548	1.40902	2.87532	0.821392	0.879878	0.762571	0.469799	0.751992	0.592834	0.636287	0.141523	2.75871	0.0590109	2.5134	0.472859	1.35777	0.0855338	0.468627	0.0247334	2.0318	0.141506	1.85113
P02765	Alpha-2-HS-glycoprotein OS=Homo sapiens OX=9606 GN=AHSG PE=1 SV=2	AHSG	39.3407	27	11	11	21652.6	13345.3	26273.4	8306.36	12349.2	13447.9	18071.9	6642.96	2623.61	6718.74	14825.4	17929.8	24135.4	11295.2	20141.8	1.49151	0.919269	1.8098	0.57217	0.850653	0.926335	1.24485	0.457589	0.180723	0.462809	1.02122	1.23506	1.66253	0.778049	1.38744	1.10255	0.741136	0.613676	0.166809	0.491944	0.188906	0.710315	0.377855	1.5522	0.253329	0.863949	0.809986	0.692571
P02766	Transthyretin OS=Homo sapiens OX=9606 GN=TTR PE=1 SV=1	TTR	15.887	9.5	2	2	710362	522844	1.00216e+06	241584	341953	399082	533371	1.63517e+06	1.07334e+06	1.0252e+06	730199	618497	466007	825541	827913	0.972811	0.716013	1.37242	0.330839	0.46829	0.546527	0.73043	2.2393	1.4699	1.40397	0.999978	0.847006	0.638177	1.13055	1.13379	1.05469	0.855776	0.463617	0.035371	1.52958	0.396143	1.12005	0.633707	0.941645	0.776561	0.413926	0.013787	1.36564
P02768	Albumin OS=Homo sapiens OX=9606 GN=ALB PE=1 SV=2	ALB	69.3667	62.9	58	58	38497.5	96161.8	55637.6	42698.3	60016.4	88044.6	68589.1	107480	130010	84598	110530	63668.9	130026	198026	57165.9	0.433807	1.08359	0.626949	0.481144	0.676292	0.992126	0.772893	1.21113	1.46501	0.953288	1.24551	0.71745	1.46519	2.23145	0.644171	0.493999	0.220149	0.495199	0.211277	0.794562	0.7455	0.671822	0.49068	0.735312	0.317402	0.737099	0.285837	1.1827
P02774	Vitamin D-binding protein OS=Homo sapiens OX=9606 GN=GC PE=1 SV=2	GC	52.9175	46.8	28	28	78510	57367.3	73289.7	51343.1	50828.5	64590.5	83414.7	112879	113241	84958.8	64245.8	50941.9	59672.1	60633.1	67927.5	1.09667	0.801336	1.02375	0.717188	0.709999	0.902234	1.16518	1.57675	1.58181	1.18675	0.897419	0.711584	0.833531	0.846955	0.948846	1.11121	0.396246	0.885936	0.227418	1.64443	0.0110168	1.06329	0.801796	1.04507	0.76136	0.8332	0.375062	1.54654
P02775	Platelet basic protein OS=Homo sapiens OX=9606 GN=PPBP PE=1 SV=3	PPBP	13.8942	38.3	6	6	14861.5	26397.6	80630.5	53935.9	73337.9	40394.8	176158	214529	68269	59498.7	100398	142573	169452	33856.6	78203.5	0.167297	0.29716	0.907663	0.607161	0.825571	0.454728	1.98302	2.41496	0.768509	0.669781	1.13019	1.60496	1.90754	0.381127	0.880342	0.432981	0.263577	0.5956	0.525863	1.63032	0.374632	1.07445	0.707397	0.402981	0.120381	0.554332	0.143178	1.51736
P02776	Platelet factor 4 OS=Homo sapiens OX=9606 GN=PF4 PE=1 SV=2	PF4	10.8449	8.9	3	1	3132.41	16041.4	284.807	39985.1	29449.8	1167.55	3231.76	5659.93	1418.33	1498.59	3214.38	4162.34	5300.54	2656.55	1319.19	0.396432	2.03016	0.0360446	5.06044	3.72711	0.147762	0.409005	0.716311	0.179501	0.189659	0.406805	0.526778	0.670826	0.336208	0.166954	2.09767	0.947366	7.61108	0.297715	1.11144	0.854151	0.956775	0.962221	2.19244	0.930462	7.95493	0.295215	1.16165
P02786	Transferrin receptor protein 1 OS=Homo sapiens OX=9606 GN=TFRC PE=1 SV=2	TFRC	84.8714	9.9	14	13	569.323	826.75	1235.52	1101.89	900.361	699.593	657.948	346.802	1313.21	261.146	560.797	796.781	548.242	417.792	1029.62	0.758035	1.10079	1.64506	1.46712	1.1988	0.931485	0.876035	0.461755	1.74849	0.347707	0.746682	1.06089	0.729966	0.556276	1.37091	1.31866	0.436608	1.35386	0.293382	1.1615	0.872895	0.811124	0.609631	1.62572	0.24986	1.66912	0.168972	1.43197
P02787	Serotransferrin OS=Homo sapiens OX=9606 GN=TF PE=1 SV=4	TF	77.0499	53.7	48	48	6461.44	21536.7	8977.12	11758.2	14005.5	28671.7	22509	29307	49431.6	18944.5	24644	15365.9	25520.9	41144.1	8965.12	0.296177	0.987189	0.411489	0.538965	0.641979	1.31424	1.03176	1.34336	2.26582	0.86837	1.12962	0.704335	1.16981	1.88594	0.410939	0.488896	0.307246	0.719759	0.684564	1.33872	0.458937	0.779511	0.856652	0.627184	0.204156	0.923347	0.671305	1.71739
P02788	Lactotransferrin OS=Homo sapiens OX=9606 GN=LTF PE=1 SV=6	LTF	78.182	7.2	13	13	1673.38	4186.45	996.303	2778.68	2549.26	546.984	6733.5	1597.23	2371.64	1351.82	4078.71	2690.74	2214.4	1403.24	681.784	0.700078	1.75145	0.416816	1.16249	1.06651	0.228837	2.81704	0.668222	0.992205	0.565548	1.70638	1.1257	0.92642	0.587061	0.285233	1.59467	0.50405	1.36644	0.765241	2.48926	0.20561	1.88892	0.239945	0.844221	0.659466	0.7234	0.509336	1.31782
P02790	Hemopexin OS=Homo sapiens OX=9606 GN=HPX PE=1 SV=2	HPX	51.6764	52.6	29	29	38019.4	34937.6	51074.4	43601.8	35134.4	46054.2	47318.2	64567.4	27531.6	52443.7	46592.1	51849.6	50418.7	54564.4	51236.2	0.820158	0.753677	1.10178	0.940582	0.757922	0.993483	1.02075	1.39285	0.593913	1.13132	1.00509	1.1185	1.08764	1.17707	1.10527	0.793957	0.106901	0.798815	0.055196	0.892445	0.529411	0.965856	0.471196	0.822024	0.160738	0.827054	0.0980892	0.923993
P03950	Angiogenin OS=Homo sapiens OX=9606 GN=ANG PE=1 SV=1	ANG	16.5501	39.5	5	5	13532.3	12646.3	9540.25	6816.15	11313.3	2265.1	3349.34	14112.7	11441.3	5881.5	3920.61	4535.18	4116.03	8671.32	8279.31	1.68562	1.57526	1.18836	0.849042	1.40922	0.282148	0.417204	1.75793	1.42517	0.73262	0.488365	0.564917	0.512706	1.08013	1.0313	1.69551	0.0968482	0.968095	0.758549	1.372	0.712572	0.680568	0.26693	2.49132	0.00458353	1.42248	0.744399	2.01596
P03951	Coagulation factor XI OS=Homo sapiens OX=9606 GN=F11 PE=1 SV=1	F11	70.1091	31	20	20	9146.92	4505.22	6632.39	6014.27	4888.81	3897.06	4992.11	4254.07	1524.74	4578.48	5167.56	5270.59	3829.87	2870.87	6159.31	1.86084	0.916537	1.34929	1.22354	0.994573	0.792813	1.01559	0.865442	0.310192	0.93144	1.05128	1.07224	0.779143	0.584046	1.25304	1.57733	0.198878	1.15086	0.530201	0.837549	0.600485	1.1677	0.420412	1.3508	0.279722	0.985583	0.842213	0.717266
P03952	Plasma kallikrein OS=Homo sapiens OX=9606 GN=KLKB1 PE=1 SV=1	KLKB1	71.3697	41.5	27	25	33268.8	22756	33191.1	22348.1	22050.2	20235.1	30947.6	19905.4	7205.21	23341.9	25966.6	37807.4	20070.3	18770.5	34444.3	1.34037	0.916819	1.33724	0.900386	0.888384	0.815254	1.24685	0.801973	0.290292	0.940427	1.04617	1.52323	0.808614	0.756248	1.38773	1.21738	0.392245	0.881944	0.675357	0.792224	0.49118	1.18873	0.476362	1.02411	0.881358	0.741923	0.13722	0.666447
P03973	Antileukoproteinase OS=Homo sapiens OX=9606 GN=SLPI PE=1 SV=2	SLPI	14.3261	9.1	3	3	1982.73	1963.11	1695.69	2790.88	1218.72	1106.67	1025.96	3192.77	2996.41	3222.64	1835.25	1210.28	1738.9	2232.61	766.23	1.0263	1.01614	0.87772	1.44461	0.630833	0.572835	0.531059	1.65264	1.551	1.6681	0.949961	0.626465	0.900088	1.15564	0.396615	1.19076	0.462056	1.0799	0.86609	1.52291	0.46218	1.32303	0.533376	0.900027	0.929748	0.81623	0.627525	1.15108
P04003	C4b-binding protein alpha chain OS=Homo sapiens OX=9606 GN=C4BPA PE=1 SV=2	C4BPA	67.0332	41.5	26	26	50260.3	36798.7	55082.7	94703.7	67021.3	62152	37386.7	48178.5	18265.1	35902.2	62812.2	46965	29065.6	39068.1	43722.2	1.03646	0.758856	1.13591	1.95296	1.3821	1.28169	0.770982	0.993529	0.376659	0.74037	1.2953	0.968506	0.599385	0.805657	0.901632	1.27076	0.236999	2.00148	0.0177772	0.92825	0.68562	1.30239	0.279905	0.975715	0.952083	1.53678	0.101761	0.712731
P04004	Vitronectin OS=Homo sapiens OX=9606 GN=VTN PE=1 SV=1	VTN	54.3056	29.3	17	17	23407.2	17589.2	34986.5	14827.9	32614.9	13348.9	13477.5	12511.2	17005.3	14728.2	13879.4	20894.1	19765.6	17351.2	18762.6	1.23131	0.925261	1.84043	0.780006	1.71567	0.702202	0.708971	0.658139	0.894546	0.774762	0.730109	1.09911	1.03975	0.912743	0.986988	1.35976	0.256381	1.08791	0.997156	0.769407	0.054236	0.885866	0.362767	1.53495	0.162194	1.22807	0.679363	0.868536
P04040	Catalase OS=Homo sapiens OX=9606 GN=CAT PE=1 SV=3	CAT	59.7562	33.8	18	18	15399.8	13057.5	5730.95	4337.61	7933.69	3706.54	9581.59	6526.49	14783.1	4363.82	3301.94	4882.56	3240.84	2343.65	2901.58	2.26264	1.91849	0.84203	0.637312	1.16567	0.54459	1.40779	0.958916	2.17204	0.641162	0.485144	0.71738	0.476167	0.344345	0.426321	4.02874	0.0146206	1.88283	0.0798631	3.64022	0.00809226	1.4787	0.0616261	2.72452	0.0464225	1.27331	0.487229	2.46178
P04062	Lysosomal acid glucosylceramidase OS=Homo sapiens OX=9606 GN=GBA1 PE=1 SV=3	GBA1	59.7163	1.5	1	1	453.684	178.653		271.74	348.497	389.974	574.607				288.368	222.086				1.33064	0.523983		0.797006	1.02213	1.14378	1.68531				0.845776	0.651373												1.23877	0.843723	1.31936	0.202132	2.25135
P04066	Tissue alpha-L-fucosidase OS=Homo sapiens OX=9606 GN=FUCA1 PE=1 SV=4	FUCA1	53.6889	20	10	10	3343.12	2796.24	3136.11	2237.64	3953.32	5096.01	3717.52	3189.31	3795.69	2507.26	4872.89	3931.89	5242.17	4095.23	3353.64	0.907337	0.758911	0.851155	0.607305	1.07295	1.38308	1.00895	0.865592	1.03017	0.680483	1.32253	1.06713	1.42275	1.11146	0.910192	0.730867	0.0980877	0.889365	0.601356	0.843313	0.326989	0.891341	0.596115	0.819963	0.462188	0.997783	0.949167	0.946117
P04070	Vitamin K-dependent protein C OS=Homo sapiens OX=9606 GN=PROC PE=1 SV=1	PROC	52.0713	4.3	10	10	1742.76	2309.18	2647.5	2642.36	2359.87	2330.47	2365.8	1648.71	251.036	528.123	2645.93	4717.94	2366.87	1309.3	2302.31	0.812648	1.07677	1.23453	1.23213	1.1004	1.0867	1.10317	0.768795	0.117058	0.246264	1.2338	2.19997	1.10367	0.610528	1.07356	1.12059	0.5905	1.22652	0.295084	0.713484	0.410888	1.32007	0.97109	0.848891	0.822116	0.929132	0.70866	0.54049
P04075	Fructose-bisphosphate aldolase A OS=Homo sapiens OX=9606 GN=ALDOA PE=1 SV=2	ALDOA	39.42	36.8	13	12	3830.72	4672.51	2408.66	8023.69	7198.23	7246.61	5121.09	12602.7	4493.18	1393.47	4689.98	9263.72	5967.38	2340.74	2084.2	0.706454	0.861695	0.444201	1.47971	1.32748	1.33641	0.944421	2.32417	0.828623	0.256981	0.864917	1.7084	1.10049	0.431675	0.384364	1.05	0.751938	2.16203	0.0567634	2.13783	0.174546	1.47678	0.724924	0.711004	0.856697	1.46402	0.310216	1.44763
P04083	Annexin A1 OS=Homo sapiens OX=9606 GN=ANXA1 PE=1 SV=2	ANXA1	38.7142	7.5	3	3	711.848	805.567	779.085	327.763	697.166		859.663		373.527			579.444	860.925			1.06866	1.20936	1.1696	0.492055	1.04662		1.29057		0.560759			0.869894	1.29247			0.88916		0.595249		0.716201		0.673049		1.32109		0.884406		1.06411
P04114	Apolipoprotein B-100 OS=Homo sapiens OX=9606 GN=APOB PE=1 SV=2	APOB	515.605	32.6	177	177	15925.3	19490.1	33880.2	13006.5	21357.6	19016	24451.9	2251.8	621.625	1889.2	22211.4	31188.7	19643.9	3160.97	33181	0.914281	1.11894	1.94508	0.74671	1.22615	1.09172	1.40379	0.129277	0.0356878	0.10846	1.27517	1.79056	1.12777	0.181473	1.90494	1.23773	0.507534	0.953457	0.688675	0.488075	0.349498	0.987559	0.900416	1.25333	0.488651	0.965468	0.631136	0.494223
P04156	Major prion protein OS=Homo sapiens OX=9606 GN=PRNP PE=1 SV=1	PRNP	27.6612	4.7	1	1	1929.12	396.121	149.444	635.627	535.402	502.019	1330.26	1215.32	554.601	992.623	739.194	712.092	825.667	775.265	1509.35	2.26032	0.464127	0.175101	0.744753	0.627321	0.588206	1.55864	1.42397	0.649816	1.16304	0.8661	0.834346	0.967419	0.908364	1.76847	0.795649	0.410356	0.53791	0.0612421	0.996755	0.94666	0.785753	0.435895	1.01259	0.537584	0.684579	0.0421216	1.26854
P04179	Superoxide dismutase [Mn], mitochondrial OS=Homo sapiens OX=9606 GN=SOD2 PE=1 SV=3	SOD2	24.7501	3.6	3	3	430.433		465.832	201.22	1007.74	614.382		1357.03	1882.63			478.538		154.515		0.587638		0.635967	0.274711	1.37579	0.83877		1.85265	2.57022			0.653312		0.210948		2.90024		3.93345		10.4833		3.09702		0.936462		1.27008		3.38496
P04180	Phosphatidylcholine-sterol acyltransferase OS=Homo sapiens OX=9606 GN=LCAT PE=1 SV=1	LCAT	49.5779	9.8	7	7	29224	39087.6	42366.3	38079.5	31536.5	44478.1	50575.1	6357.27	793.231	5186.52	41345.7	53076	48464.3	9152.62	41935.6	0.910107	1.21728	1.31939	1.18589	0.982122	1.38516	1.57503	0.197981	0.0247031	0.161521	1.28761	1.65291	1.50929	0.285035	1.30598	1.11175	0.590027	1.14607	0.5521	0.57985	0.337242	1.00056	0.865903	1.11113	0.552894	1.14543	0.526521	0.579526
P04196	Histidine-rich glycoprotein OS=Homo sapiens OX=9606 GN=HRG PE=1 SV=1	HRG	59.5783	28.4	18	18	18188.9	16890.4	16013.7	13072	20368.9	2900.64	8659.43	5999.17	6727.09	6219.32	3621.99	11925.1	7227.21	8794.54	7035.3	1.77575	1.64899	1.5634	1.2762	1.98858	0.283185	0.845406	0.585689	0.656756	0.607183	0.35361	1.16423	0.705581	0.858597	0.686846	2.21594	0.000548785	1.57616	0.774398	0.927512	0.559461	0.944025	0.654257	2.34733	0.0489345	1.66961	0.63347	0.982508
P04217	Alpha-1B-glycoprotein OS=Homo sapiens OX=9606 GN=A1BG PE=1 SV=4	A1BG	54.2535	21.6	11	11	302065	354818	387350	437728	447640	467783	428565	429243	534887	558610	379125	569099	515242	410557	524621	0.671521	0.788796	0.861117	0.973114	0.995148	1.03993	0.952744	0.95425	1.18911	1.24185	0.842833	1.26516	1.14544	0.91271	1.16628	0.719952	0.0379211	0.932937	0.476632	0.960201	0.728981	1.03889	0.86699	0.692998	0.078424	0.89801	0.532747	0.924252
P04259	Keratin, type II cytoskeletal 6B OS=Homo sapiens OX=9606 GN=KRT6B PE=1 SV=5	KRT6B	60.0669	4.8	3	1	864.507		1303.18	947.732	2240.98				2160.63			2999.5			1147.44	0.518823		0.78209	0.56877	1.3449				1.29668			1.80012			0.688625	0.944573		1.38948		1.883		2.61407		0.361342		0.53154		0.720331
P04264	Keratin, type II cytoskeletal 1 OS=Homo sapiens OX=9606 GN=KRT1 PE=1 SV=6	KRT1	66.0387	32.8	29	26	23930.5	18529	20644.8	23206.8	8873.76	20572.8	70900.1	18997.8	24276.4	30853.2	7633.71	8358.9	8969.91	16999.8	14346.3	1.13202	0.876509	0.976595	1.09779	0.41977	0.973188	3.3539	0.898685	1.14839	1.4595	0.361109	0.395414	0.424318	0.804168	0.678645	1.56524	0.0805527	1.30602	0.571327	2.83199	0.114081	1.16197	0.946273	1.34706	0.325285	1.12397	0.662617	2.43724
P04275	von Willebrand factor OS=Homo sapiens OX=9606 GN=VWF PE=1 SV=4	VWF	309.265	9.8	66	66	10024.9	12019.1	2675.28	7098.67	17202.8	11800.4	4790.88	390.643	141.735	514.114	2247.52	4092.33	2062.24	679.335	1995.54	1.93443	2.31924	0.516226	1.36977	3.31948	2.27703	0.924457	0.0753792	0.0273495	0.0992045	0.433685	0.789663	0.397934	0.131086	0.385064	5.21822	0.0571228	7.62105	0.00953034	1.12373	0.517754	1.44686	0.818804	3.60658	0.144432	5.2673	0.0461263	0.776669
P04278	Sex hormone-binding globulin OS=Homo sapiens OX=9606 GN=SHBG PE=1 SV=2	SHBG	43.7792	7.5	9	9	14488.9	3067.76	3630.85	6016.01	6696.61	10018.1	34138.4	215.015	269.29	967.513	3250.32	3817.76	18720	687.252	6820.31	1.92664	0.407933	0.482808	0.799972	0.890474	1.33214	4.53952	0.0285914	0.0358085	0.128654	0.432208	0.507662	2.48928	0.0913866	0.906923	0.807831	0.861799	0.86667	0.634466	1.32009	0.546271	0.30638	0.568842	2.6367	0.25685	2.82875	0.0635798	4.30867
P04406	Glyceraldehyde-3-phosphate dehydrogenase OS=Homo sapiens OX=9606 GN=GAPDH PE=1 SV=3	GAPDH	36.0532	8.7	9	8	1673.7	2839.21	1073.38	3798.23	4032.05	2402.51	1692	3062.52	2141.48	345.407	1588.47	3180.24	2551.31	1184.01	932.194	0.772555	1.31054	0.495458	1.7532	1.86114	1.10896	0.781004	1.41361	0.988477	0.159435	0.733216	1.46795	1.17764	0.546521	0.430287	1.19685	0.657281	2.19235	0.0679498	1.47745	0.26073	1.09569	0.836077	1.09233	0.642557	2.00089	0.207068	1.34842
P04424	Argininosuccinate lyase OS=Homo sapiens OX=9606 GN=ASL PE=1 SV=4	ASL	51.658	6.5	4	4			3397.08			571.321		152.664							292.129			3.07902			0.51783		0.13837							0.264778	11.6287		1.95571		0.522589
P04439	HLA class I histocompatibility antigen, A alpha chain OS=Homo sapiens OX=9606 GN=HLA-A PE=1 SV=2	HLA-A	40.8407	7.1	4	2	3315.26	3980.12	7549.13	2760.07	15271.8	10695.9	2211.34	7552.42	22030	15946.3	4809.77	4484.62	3310.83	1405.6	2856.31	0.459688	0.551877	1.04675	0.382707	2.11757	1.48308	0.30662	1.04721	3.05465	2.21109	0.666915	0.62183	0.459075	0.194898	0.396051	1.96025	0.138513	3.79358	0.114791	4.19845	0.196431	3.3331	0.0909809	0.588118	0.439202	1.13815	0.898528	1.25962
P04632	Calpain small subunit 1 OS=Homo sapiens OX=9606 GN=CAPNS1 PE=1 SV=1	CAPNS1	28.3157	6.3	2	1	1238.36	1737.95	1439.45	2438.63	1394.44	2682.79	1427.71	5042.67	1168.75	729.95	2766.21	5054.13	2475.92	1026.3	1576.25	0.576887	0.809615	0.67056	1.13602	0.649592	1.24977	0.665091	2.34911	0.544459	0.340044	1.28863	2.35445	1.1534	0.478096	0.734289	0.869506	0.76907	1.28304	0.44738	1.50422	0.661099	1.68364	0.644425	0.516445	0.530899	0.762062	0.953858	0.893435
P04746	Pancreatic alpha-amylase OS=Homo sapiens OX=9606 GN=AMY2A PE=1 SV=2	AMY2A	57.7069	9	5	1	3262.73	951.468	1088.7	2190.45	2291.44	2158.48	2599.11	1402.16		1006.84	721.269	527.435	1147.42	888.65	1634.6	2.08855	0.609058	0.696904	1.40216	1.46681	1.3817	1.66375	0.897555		0.6445	0.461702	0.337624	0.734493	0.568847	1.04635	1.44467	0.611546	1.80904	0.0246037	1.6351	0.237821	0.614476	0.129187	2.35105	0.168693	2.94403	0.00402608	2.66096
P04792	Heat shock protein beta-1 OS=Homo sapiens OX=9606 GN=HSPB1 PE=1 SV=2	HSPB1	22.7825	9.3	3	3	192.443	388.573	189.027	839.618	661.471	1122.91	137.566	645.304	476.92	291.598	458.664	611.912	1178.58	219.879		0.363371	0.733705	0.356921	1.58537	1.24899	2.12027	0.259752	1.21846	0.900522	0.550596	0.866051	1.15541	2.22539	0.415176		0.367092	0.363571	1.2509	0.647569	0.600562	0.694036	0.649371	0.881604	0.565304	0.141978	1.92633	0.0626726	0.924837
P04908	Histone H2A type 1-B/E OS=Homo sapiens OX=9606 GN=H2AC8 PE=1 SV=2	H2AC8	14.1355	6.9	1	1	1110.12	4364.73	1896.04	959.828	1372.9	1076.79	2723.09	1820.41	21000.2	788.846	2169.32	7858.9	10258	1476.16	1120.95	0.277546	1.09125	0.474039	0.239972	0.343247	0.269213	0.680816	0.455131	5.25037	0.197224	0.542363	1.96485	2.56466	0.369064	0.280255	0.573382	0.811298	0.265227	0.305477	1.98705	0.588338	0.841461	0.939658	0.681413	0.877807	0.315198	0.328065	2.36142
P05019	Insulin-like growth factor I OS=Homo sapiens OX=9606 GN=IGF1 PE=1 SV=1	IGF1	21.8412	6.7	1	1	7676.41			1219.09			4581.76	9997.16	7057.6	7633.91		4580.06		8115.81	9162.31	1.151			0.182791			0.686988	1.49897	1.05821	1.14463		0.686734		1.21688	1.3738	0.888569		0.141114		0.834833	0.495144	0.706904	0.3693	1.25699		0.199623		1.18097
P05062	Fructose-bisphosphate aldolase B OS=Homo sapiens OX=9606 GN=ALDOB PE=1 SV=2	ALDOB	39.473	9.6	7	7	5231.09	2994.85	22704.4	2557.72	11254.3	11289.8	2818.73	5207.8	1467.91	1720.59	9467.11	20423.5	3088.48	1317.11	13295.1	0.683276	0.391182	2.96561	0.334085	1.47002	1.47465	0.368177	0.680233	0.191736	0.224741	1.23658	2.66768	0.403412	0.172038	1.73659	1.74741	0.5264	1.41812	0.514461	0.536387	0.709893	1.78587	0.575672	0.978463	0.982367	0.794081	0.993369	0.300351
P05089	Arginase-1 OS=Homo sapiens OX=9606 GN=ARG1 PE=1 SV=2	ARG1	34.7349	9.6	3	3	1822.71	2562.47	1472.76	1299.08	914.914	1838.36	3702.84	2042.52	1946.04	1404.17	516.703	1033.53	2169.52		1060.64	1.0728	1.5082	0.866828	0.764608	0.538495	1.08201	2.1794	1.20218	1.14539	0.826462	0.304118	0.608308	1.27693		0.624266	1.20901	0.551765	0.836359	0.703277	1.58741	0.29334	0.609754	0.35138	1.98278	0.0933523	1.37163	0.375479	2.60337
P05090	Apolipoprotein D OS=Homo sapiens OX=9606 GN=APOD PE=1 SV=1	APOD	21.2755	38.1	9	9	102254	65084.9	138697	37613.1	73092.3	99262.7	136342	133213	64293.7	105902	83711.2	78666.5	68398.4	103801	139789	1.07251	0.682651	1.45474	0.39451	0.766638	1.04113	1.43004	1.39722	0.674353	1.11077	0.878015	0.825104	0.717405	1.08873	1.46619	0.980922	0.940079	0.673001	0.290429	1.07007	0.874592	0.859905	0.630548	1.14073	0.714275	0.782646	0.356604	1.24441
P05106	Integrin beta-3 OS=Homo sapiens OX=9606 GN=ITGB3 PE=1 SV=2	ITGB3	87.0578	9.5	11	11	309.614	441.262	259.625	578.636	1153.33	709.834	807.442	1977.22	169.344	686.888	1299.24	661.073	649.941	462.34	253.878	0.445716	0.635234	0.373752	0.832996	1.66032	1.02187	1.16238	2.84637	0.243785	0.988833	1.87037	0.951671	0.935646	0.665578	0.365479	0.739666	0.46442	1.78735	0.150214	2.16227	0.612501	1.9377	0.124359	0.381724	0.0252541	0.922409	0.819206	1.1159
P05109	Protein S100-A8 OS=Homo sapiens OX=9606 GN=S100A8 PE=1 SV=1	S100A8	10.8345	39.8	4	4	9183.45	14864.3	9004.4	13906.2	11987.4	4999.02	57890.1	27118	25919.7	18935.3	17871.9	18791.7	19349.3	6914.17	8118.8	0.520105	0.84184	0.509965	0.787579	0.678909	0.28312	3.27861	1.53583	1.46797	1.0724	1.01217	1.06427	1.09585	0.391584	0.459808	0.961313	0.914167	0.898506	0.854507	3.22631	0.0428823	1.61708	0.139597	0.594476	0.0293126	0.555636	0.101461	1.99515
P05121	Plasminogen activator inhibitor 1 OS=Homo sapiens OX=9606 GN=SERPINE1 PE=1 SV=1	SERPINE1	45.06	9	4	4			450.886	849.743	681.877		612.88	398.05			941.148	1205.59	1116.51					0.576517	1.08651	0.87187		0.783647	0.508959			1.20338	1.54151	1.42761			0.403834		0.685896		0.452718		0.961361		0.420065		0.713463	0.181428	0.470913
P05154	Plasma serine protease inhibitor OS=Homo sapiens OX=9606 GN=SERPINA5 PE=1 SV=3	SERPINA5	45.6747	9.4	9	9		1578.92	58393.8		24453.9		4155.31	5784.95	4592.2	4219.17	1084.69	2015.88	762.072	1965.99	1005.95		0.172225	6.36949		2.66738		0.453254	0.631012	0.50091	0.460219	0.118316	0.219888	0.0831254	0.214447	0.109727	24.0918	0.445022	19.6469		3.89192	0.00861611	1.96029	0.279308	12.2899	0.551481	10.0224		1.98538
P05155	Plasma protease C1 inhibitor OS=Homo sapiens OX=9606 GN=SERPING1 PE=1 SV=2	SERPING1	55.1542	33.6	20	20	14144.1	15989.3	35316	34403	33770.4	32991.6	23018.8	23846.2	10660.2	24492.8	20830.8	33810.4	38724.2	27475.1	31184.7	0.529534	0.598616	1.32217	1.28799	1.26431	1.23515	0.86179	0.892766	0.3991	0.916972	0.779872	1.26581	1.44978	1.02863	1.16751	0.672075	0.193152	1.03882	0.65851	0.590705	0.108781	0.812596	0.278617	0.827071	0.467639	1.2784	0.135954	0.726935
P05156	Complement factor I OS=Homo sapiens OX=9606 GN=CFI PE=1 SV=2	CFI	65.7502	26.6	19	19	12532.6	28612.6	32997.9	44734.3	45912.5	37061.7	38309	53716.7	27367.1	38488.8	40546.8	48704.6	31318.4	29617.8	35940.2	0.344391	0.786262	0.906765	1.22928	1.26165	1.01844	1.05271	1.47611	0.752035	1.05765	1.11421	1.33838	0.860614	0.813884	0.98762	0.765337	0.323912	1.31826	0.0360589	1.23242	0.437798	1.31859	0.0400567	0.580421	0.116195	0.999751	0.996276	0.934653
P05160	Coagulation factor XIII B chain OS=Homo sapiens OX=9606 GN=F13B PE=1 SV=3	F13B	75.5107	25.6	17	17	8365.03	5327.29	7069.7	3664.11	5255.29	3420.81	5800.44	9693.85	6172.28	7012.69	5666.72	6678.36	4636.02	5842.95	8228.73	1.35161	0.860774	1.14231	0.592041	0.849141	0.552728	0.937225	1.56632	0.997306	1.1331	0.91562	1.07908	0.74908	0.944094	1.32958	1.10981	0.615958	0.659633	0.129519	1.15816	0.559742	1.03475	0.761138	1.07254	0.716393	0.637481	0.0348505	1.11927
P05161	Ubiquitin-like protein ISG15 OS=Homo sapiens OX=9606 GN=ISG15 PE=1 SV=5	ISG15	17.8875	6.1	1	1			260.028			2027.18	232.264					291.114	367.186					0.409136			3.18962	0.365451					0.458047	0.577742			0.708164		5.52085		0.632551		0.792823		0.893217		6.96352		0.797847
P05164	Myeloperoxidase OS=Homo sapiens OX=9606 GN=MPO PE=1 SV=1	MPO	83.8686	9.1	8	8	496.259	784.27	255.506	999.935	881.696	857.322	2579.44	912.211	943.854	1195.96	1658.1	1138.12	1202.21	591.387	429.791	0.498717	0.788155	0.256771	1.00489	0.886063	0.861569	2.59222	0.91673	0.94853	1.20188	1.66632	1.14376	1.20816	0.594317	0.43192	0.690854	0.448134	1.23188	0.381999	1.99493	0.221329	1.79554	0.110442	0.384761	0.0397382	0.686079	0.0455925	1.11105
P05186	Alkaline phosphatase, tissue-nonspecific isozyme OS=Homo sapiens OX=9606 GN=ALPL PE=1 SV=4	ALPL	57.3048	1.9	1	1								1769.53	1040.48	1445.61													1.24743	0.733485	1.01908																		0.971911
P05362	Intercellular adhesion molecule 1 OS=Homo sapiens OX=9606 GN=ICAM1 PE=1 SV=2	ICAM1	57.8252	9.8	8	8	3648.52	4494.03	4310.61	5200.08	8982.87	4090.46	2217.28	4106.46	5726.67	5153.58	4095.72	5269.9	4112.08	2815.51	3210.64	0.811571	0.999643	0.958846	1.1567	1.99813	0.909875	0.493208	0.913435	1.27383	1.14635	0.911046	1.17223	0.914684	0.626278	0.71417	1.22834	0.169572	1.80243	0.101806	1.18861	0.7254	1.43212	0.0562018	0.857703	0.214978	1.25857	0.504676	0.829963
P05451	Lithostathine-1-alpha OS=Homo sapiens OX=9606 GN=REG1A PE=1 SV=3	REG1A	18.731	6.6	1	1		445.084	693.955	2535.46		1074.98	234.433	2337.64	5120.96			2038.77	2460.44	5890.6	774.073		0.207398	0.323366	1.18146		0.500916	0.10924	1.08928	2.38624			0.950018	1.14651	2.74487	0.360699	0.187237	0.170699	0.59349	0.73607	0.843061	0.695161	0.670273		0.279344		0.885446		1.25779
P05452	Tetranectin OS=Homo sapiens OX=9606 GN=CLEC3B PE=1 SV=3	CLEC3B	22.5368	40.1	8	8	85865.8	110910	90320.6	65677	46565.2	66257.2	82767	91961.9	50418.4	117268	98186.6	100701	103546	85687.5	121149	0.977761	1.26295	1.02849	0.74787	0.530242	0.754476	0.942474	1.04718	0.574118	1.33534	1.11806	1.1467	1.17909	0.97573	1.37954	0.924975	0.590178	0.575094	0.0222075	0.725385	0.178403	1.0186	0.836221	0.908086	0.358001	0.564593	0.0106733	0.71214
P05543	Thyroxine-binding globulin OS=Homo sapiens OX=9606 GN=SERPINA7 PE=1 SV=2	SERPINA7	46.3245	22.4	10	10	125890	85932.5	92559.3	60276.4	69935.6	93715.3	104906	137717	192133	150485	58674.4	92713.4	114763	84678.9	135524	1.18029	0.805666	0.867796	0.565125	0.655686	0.878634	0.98355	1.29117	1.80135	1.41089	0.550106	0.869241	1.07596	0.793912	1.27062	0.908695	0.639588	0.668508	0.101073	1.29791	0.326872	0.901206	0.630507	1.00831	0.83166	0.741793	0.465327	1.44019
P05546	Heparin cofactor 2 OS=Homo sapiens OX=9606 GN=SERPIND1 PE=1 SV=3	SERPIND1	57.0706	32.1	18	18	74215.7	125954	120822	62825.4	134449	106076	143529	11670.8	1230.33	5888.35	114466	182594	90384.8	10921.8	80664.6	0.879548	1.4927	1.43189	0.744559	1.59338	1.25714	1.701	0.138314	0.0145809	0.0697842	1.35656	2.16396	1.07117	0.129437	0.955975	1.76396	0.279288	1.66702	0.326436	0.859643	0.472245	1.66481	0.914909	1.05956	0.534582	1.00133	0.579446	0.51636
P05556	Integrin beta-1 OS=Homo sapiens OX=9606 GN=ITGB1 PE=1 SV=2	ITGB1	88.4153	9.4	13	13	801.96	862.862	904.016	838.387	615.969	569.411	897.574	599.453	327.71	778.502	806.679	1255.02	808.47	550.708	1242.78	1.01433	1.09135	1.14341	1.0604	0.779082	0.720196	1.13526	0.758193	0.414491	0.984655	1.02029	1.58736	1.02256	0.69654	1.57188	0.987271	0.871708	0.777786	0.467981	0.701293	0.367389	1.09156	0.696119	0.904455	0.650459	0.712543	0.165047	0.642467
P05783	Keratin, type I cytoskeletal 18 OS=Homo sapiens OX=9606 GN=KRT18 PE=1 SV=2	KRT18	48.0578	2.1	1	0	1252.32		297.827	1146.42	462.146	412.184		1818.76	1757.24	450.022						1.31876		0.313629	1.20724	0.486667	0.434054		1.91526	1.85048	0.4739														1.72229		1.49677		3.97314
P06276	Cholinesterase OS=Homo sapiens OX=9606 GN=BCHE PE=1 SV=1	BCHE	68.418	9.6	9	9	8418.7	19658.9	13760.4	11927.7	9754.41	12040.6	12324.6	10457	9669.53	13452.3	18826.3	22946	16017.9	10145.5	10440.1	0.631908	1.4756	1.03286	0.895294	0.732167	0.903765	0.925082	0.784903	0.725796	1.00973	1.4131	1.72233	1.20231	0.761523	0.783637	1.143	0.749455	0.921294	0.71505	0.886555	0.564766	1.50872	0.128561	0.757598	0.343807	0.610646	0.0495988	0.58762
P06312	Immunoglobulin kappa variable 4-1 OS=Homo sapiens OX=9606 GN=IGKV4-1 PE=1 SV=1	IGKV4-1	13.38	7.4	2	2	11775.1	37375.9	9911.71	45311.4	43852	26766.4	30552.2	8313.4	38089.5	7497.65	45056.1	23301	45551.4	47358.3	4158.31	0.415718	1.31955	0.349932	1.59971	1.54819	0.944986	1.07864	0.293504	1.34475	0.264704	1.5907	0.822638	1.60819	1.67198	0.146809	0.608467	0.80392	1.19432	0.510528	0.792795	0.979785	0.78146	0.965975	0.778629	0.783387	1.52831	0.311853	1.01451
P06331	Immunoglobulin heavy variable 4-34 OS=Homo sapiens OX=9606 GN=IGHV4-34 PE=1 SV=2	IGHV4-34	13.8149	7.3	2	1	4577.59	13158.6	10150.4	22285	23748.2	18313	23833.6	11291.3	41313.5	6784.49	16631.7	8573.55	30014.1	28236.7	10418.9	0.254943	0.732849	0.56531	1.24113	1.32262	1.01992	1.32738	0.628851	2.3009	0.377853	0.926282	0.477492	1.67159	1.57261	0.580268	0.406096	0.129647	0.937039	0.933928	1.11313	0.887334	0.46585	0.165858	0.871732	0.731705	2.01146	0.0515625	2.38946
P06396	Gelsolin OS=Homo sapiens OX=9606 GN=GSN PE=1 SV=1	GSN	85.6975	38.9	28	28	33496.4	43594	42644.6	23509.1	23391.6	26849.4	56229.9	3970.58	888.759	2774.85	34343.1	43834.2	41667.8	4673.19	47070.6	1.17137	1.52449	1.49129	0.822116	0.818006	0.938924	1.96637	0.138852	0.03108	0.0970367	1.20098	1.53288	1.45713	0.163422	1.64606	1.2818	0.445324	0.789517	0.84291	0.653979	0.42094	0.866617	0.832153	1.47908	0.366933	0.911034	0.658579	0.754635
P06576	ATP synthase subunit beta, mitochondrial OS=Homo sapiens OX=9606 GN=ATP5F1B PE=1 SV=3	ATP5F1B	56.5599	5.7	4	4	502.612		796.962	456.57		576.716	710.031	440.117	1202.32	525.368	455.888	977.925	946.11	1069.4	1573.31	0.638497		1.01243	0.580007		0.732635	0.901994	0.559106	1.52738	0.667405	0.579141	1.24232	1.2019	1.35853	1.99867	0.543175	0.101478	0.431876	0.0319233	0.655497	0.216427	0.545911	0.0846671	0.994988	0.944322	0.79111	0.601137	1.20074
P06681	Complement C2 OS=Homo sapiens OX=9606 GN=C2 PE=1 SV=2	C2	83.2678	29.1	23	23	36467.7	32882.1	34713.7	38851.4	33472.4	44265.4	32409.9	34411.4	27339.3	30619.9	40415.9	43502.2	31749.8	20711.8	29340.2	1.07016	0.96494	1.01869	1.14011	0.982261	1.29899	0.951083	1.00982	0.802282	0.898553	1.18602	1.27659	0.931711	0.607798	0.861	1.27214	0.129585	1.42526	0.0772548	1.15108	0.361572	1.40019	0.113413	0.90855	0.483076	1.01791	0.875728	0.82209
P06702	Protein S100-A9 OS=Homo sapiens OX=9606 GN=S100A9 PE=1 SV=1	S100A9	13.242	50	6	6	11055.1	16006	10526	17583	15345.1	7861.14	67919.7	23929.7	24051.6	20400.8	28622.5	24668.3	29577.5	6535.51	7610.9	0.532019	0.770276	0.506556	0.84617	0.738474	0.378312	3.26859	1.1516	1.15746	0.981776	1.37744	1.18715	1.42339	0.314517	0.366269	0.859647	0.882157	0.932884	0.832576	2.65075	0.13858	1.68539	0.195456	0.510059	0.0143558	0.553513	0.0753141	1.57278
P06703	Protein S100-A6 OS=Homo sapiens OX=9606 GN=S100A6 PE=1 SV=1	S100A6	10.1797	16.7	2	2	11498.7	21822.6	6197.62	9817.29	15032.4	4360.81	26517.2	16018.8	16421.1	5600.93	8931.14	15001.9	8407.48	2651.77	3641.42	1.00325	1.904	0.540738	0.856552	1.31157	0.380477	2.31361	1.39763	1.43273	0.488678	0.779236	1.3089	0.733547	0.231365	0.317711	2.68823	0.120667	1.98702	0.239811	4.01051	0.0176376	2.00902	0.172249	1.33808	0.626535	0.989047	0.916931	1.99625
P06727	Apolipoprotein A-IV OS=Homo sapiens OX=9606 GN=APOA4 PE=1 SV=4	APOA4	45.372	60.1	34	34	71394.2	63101.9	101061	34972.6	74323.7	32750.3	66528.4	52894.2	25846.2	87081	45425.6	84696.1	51083	80853.5	90228.7	1.11294	0.983672	1.5754	0.545174	1.1586	0.510532	1.03709	0.824548	0.402907	1.35747	0.708123	1.3203	0.796314	1.26039	1.40654	1.06028	0.780685	0.639374	0.193681	0.653877	0.231818	0.977663	0.903475	1.0845	0.708942	0.653982	0.248032	0.668816
P06732	Creatine kinase M-type OS=Homo sapiens OX=9606 GN=CKM PE=1 SV=2	CKM	43.1011	9.2	9	9	676.991	1261.35	1304.62	554.215	620.671	230.397	796.492	1243	718.223	2022.71	1443.47	1191.45	430.833	934.822	1197.52	0.694266	1.29354	1.33791	0.568357	0.636509	0.236276	0.816816	1.27472	0.73655	2.07433	1.4803	1.22185	0.441826	0.958676	1.22808	1.26521	0.497635	0.548258	0.242355	1.0759	0.73098	1.81713	0.128547	0.696269	0.223131	0.301716	0.0225776	0.592086
P06733	Alpha-enolase OS=Homo sapiens OX=9606 GN=ENO1 PE=1 SV=2	ENO1	47.169	9.2	5	5	1388.03	1331.72	2986.46	1852.99	1351.02	4109.03	3735.88	3183.98	2714.94	1084.15	4212.07	12206.7	9050.82	1100.08	1776.58	0.399745	0.383528	0.860082	0.533651	0.389085	1.18338	1.07591	0.916966	0.781885	0.31223	1.21305	3.51545	2.60658	0.316816	0.511645	0.478409	0.603637	0.613125	0.813838	0.807781	0.771074	1.46744	0.707003	0.326015	0.361164	0.417819	0.507512	0.550468
P06744	Glucose-6-phosphate isomerase OS=Homo sapiens OX=9606 GN=GPI PE=1 SV=4	GPI	63.1471	9.3	9	9	489.164	1073.04	589.654	1292.01	1339.53	1098.78	2026.63	5758.81	2873.82	797.453	810.85	2037.29	1478.3	577.69	309.829	0.325345	0.713682	0.392181	0.859319	0.890929	0.730805	1.34792	3.83021	1.91139	0.530389	0.5393	1.35501	0.983221	0.384224	0.206068	0.909562	0.92365	1.57676	0.224691	4.50554	0.042196	1.54095	0.385589	0.590262	0.283541	1.02324	0.718166	2.92388
P06753	Tropomyosin alpha-3 chain OS=Homo sapiens OX=9606 GN=TPM3 PE=1 SV=2	TPM3	32.95	8.1	7	3	362.643	718.768	460.024	1977.67	2112.22	4180.55	1564.55	25091.6	7982.82	1888.76	3284.42	8171.35	3776.05	2059.01	331.25	0.0850452	0.168562	0.107883	0.463793	0.495347	0.980404	0.36691	5.88437	1.87209	0.442942	0.770246	1.91631	0.885541	0.48287	0.0776832	0.249977	0.248908	1.34123	0.453648	5.61746	0.215149	2.1641	0.305958	0.115511	0.0129242	0.619763	0.508223	2.59575
P06865	Beta-hexosaminidase subunit alpha OS=Homo sapiens OX=9606 GN=HEXA PE=1 SV=2	HEXA	60.7028	5.1	3	3	3344.31	1931.11	1479.1		1144.02	1536.65	2083.25	3310.83	2400.66	2588.42	2235.37	2035.66	2583.09	1064.75	1988.61	1.57507	0.909498	0.696615		0.538799	0.723715	0.981152	1.5593	1.13064	1.21907	1.0528	0.958737	1.21656	0.501467	0.936576	1.19837	0.62924	0.713392	0.483743	1.38292	0.280945	1.21698	0.40045	0.984703	0.793961	0.586197	0.0320894	1.13635
P07108	Acyl-CoA-binding protein OS=Homo sapiens OX=9606 GN=DBI PE=1 SV=2	DBI	10.0444	23	2	2	87.7146	284.984	122.594	194.737	432.948	298.643	363.83	1554.81	148.736	74.3689	501.846	1015.24	685.694	197.64	100.669	0.216956	0.704888	0.303227	0.48167	1.07087	0.738672	0.899908	3.84571	0.367888	0.183946	1.24128	2.51112	1.69602	0.488848	0.248998	0.503344	0.494112	0.941387	0.753582	2.10098	0.5309	1.61733	0.741243	0.31122	0.382833	0.582064	0.875239	1.29905
P07148	Fatty acid-binding protein, liver OS=Homo sapiens OX=9606 GN=FABP1 PE=1 SV=1	FABP1	14.2084	8.7	4	4	1288.47	820.342	1117.8	298.11	1329.22	807.649	426.124	1109.81	950.341	378.262	447.825	1099.37	1565.84	375.646	1017.27	1.48303	0.944219	1.28659	0.343127	1.52994	0.92961	0.490471	1.27739	1.09385	0.435382	0.515449	1.26538	1.8023	0.432371	1.17089	1.09053	0.635845	0.822973	0.749507	0.840308	0.862413	0.650763	0.508811	1.67576	0.159529	1.26463	0.759348	1.29126
P07195	L-lactate dehydrogenase B chain OS=Homo sapiens OX=9606 GN=LDHB PE=1 SV=2	LDHB	36.6385	31.1	9	9	4688.9	4819.07	4910.38	5051.66	5709.94	4488.17	4719.85	13918.6	5980.31	4356.18	4632.18	8406.42	8805.93	2979.32	3211.93	0.811426	0.833953	0.849753	0.874202	0.98812	0.77669	0.816782	2.40865	1.03491	0.753849	0.80161	1.45475	1.52389	0.51558	0.555833	0.961404	0.806045	1.01684	0.708393	1.64156	0.344701	1.15987	0.59772	0.82889	0.537511	0.876687	0.704264	1.4153
P07203	Glutathione peroxidase 1 OS=Homo sapiens OX=9606 GN=GPX1 PE=1 SV=4	GPX1	22.0882	9.9	5	5	1234.94	2087.12	419.381	959.73	920.053	2678.02	1001.65	879.26	270.291		1097.15	2345.88	8202.47	263.638	256.962	0.764445	1.29196	0.259603	0.594088	0.569527	1.65774	0.620038	0.544276	0.167314		0.679155	1.45214	5.07746	0.163196	0.159064	0.428912	0.867094	0.5225	0.70851	0.246611	0.828656	0.592056	0.688237	0.724445	0.55395	0.882518	0.750202	0.416532
P07225	Vitamin K-dependent protein S OS=Homo sapiens OX=9606 GN=PROS1 PE=1 SV=1	PROS1	75.1226	29.9	24	24	11700.1	15639	24452.8	26813.7	20168.4	20094.3	16446.8	6765.12	1194.92	4346.34	21990	21731.4	13832.1	5805.27	16863.8	0.770268	1.02958	1.60984	1.76527	1.32778	1.3229	1.08277	0.445379	0.0786668	0.286139	1.4477	1.43068	0.910628	0.382187	1.11022	1.41891	0.366313	1.83765	0.111583	0.66866	0.407471	1.31689	0.832099	1.07747	0.681752	1.39545	0.370208	0.507758
P07237	Protein disulfide-isomerase OS=Homo sapiens OX=9606 GN=P4HB PE=1 SV=3	P4HB	57.1164	25.2	13	13	935.04	1304.65	1401.34	1840.8	1815.33	1785.56	914.836	3329.77	1511.37	657.63	1252.14	2525	1451.65	984.676	1143.99	0.613711	0.856304	0.919767	1.2082	1.19149	1.17194	0.60045	2.18548	0.991981	0.431633	0.821841	1.65728	0.952785	0.646289	0.750854	1.01696	0.934106	1.51989	0.0189966	1.60767	0.429134	1.23865	0.852774	0.821019	0.88067	1.22705	0.416972	1.29792
P07307	Asialoglycoprotein receptor 2 OS=Homo sapiens OX=9606 GN=ASGR2 PE=1 SV=2	ASGR2	35.0922	8.4	3	3	2948.15	2148.6	2768.9	2862.48	4335.79	2242.63	2262.44	6365.57	3445.36	4143.12	2263.11	3178.67	1086.77	2531.16	3623.99	0.957052	0.697495	0.898861	0.929242	1.40752	0.728021	0.734452	2.06644	1.11846	1.34497	0.73467	1.03188	0.352795	0.821685	1.17645	1.08613	0.637434	1.30365	0.446232	1.66715	0.315448	1.32353	0.410475	0.820629	0.426678	0.984977	0.934356	1.25962
P07333	Macrophage colony-stimulating factor 1 receptor OS=Homo sapiens OX=9606 GN=CSF1R PE=1 SV=2	CSF1R	107.984	1.5	2	2	1975.43	2486.36	2541.06	1136.52	2365.78	2376.49	2020.34	1104.12	1605.89	1179.06	2004.79	2222.38	2497.26	1467.09	1881.01	1.0266	1.29213	1.32055	0.590632	1.22946	1.23503	1.04994	0.573798	0.834558	0.612743	1.04186	1.15494	1.29779	0.762426	0.977535	1.19802	0.317516	1.00572	0.934792	0.80925	0.403544	0.924876	0.735065	1.29533	0.245734	1.08741	0.845493	0.874982
P07339	Cathepsin D OS=Homo sapiens OX=9606 GN=CTSD PE=1 SV=1	CTSD	44.5522	13.8	6	6	4428.86	3166.77	4370.3	2923.59	3945.14	4948.87	3271.98	8109.23	4522.84	4028.69	5281.98	4604	3231.49	2230.64	4746.13	1.0411	0.744416	1.02733	0.687252	0.927387	1.16334	0.769146	1.90625	1.06319	0.947028	1.24164	1.08227	0.75963	0.524359	1.11568	1.17218	0.470287	1.15765	0.556103	1.55796	0.290293	1.36308	0.204486	0.859951	0.310311	0.849292	0.352519	1.14297
P07355	Annexin A2 OS=Homo sapiens OX=9606 GN=ANXA2 PE=1 SV=2	ANXA2	38.604	9.1	7	1	326.654	410.861	333.69	377.4	272.609	254.064	239.852	1526.43	222.355	654.269	340.478		866.71		682.4	0.652527	0.82074	0.666582	0.753899	0.544567	0.507521	0.479131	3.04922	0.444179	1.30697	0.680143		1.73135		1.36317	0.460998	0.00948914	0.389072	0.0133454	0.85582	0.533757	0.642141	0.356706	0.717907	0.355612	0.605899	0.207752	1.33276
P07357	Complement component C8 alpha chain OS=Homo sapiens OX=9606 GN=C8A PE=1 SV=2	C8A	65.1632	9.9	13	13	18910.7	19623	22071.1	17602.2	16026.6	22782.1	33155.5	2491.39	521.469	2900.74	19626.8	24495.9	24194.2	2880.62	27692.2	1.1125	1.15441	1.29843	1.03553	0.942834	1.34026	1.95052	0.146567	0.0306777	0.170649	1.15464	1.44108	1.42333	0.169465	1.62912	1.10659	0.547603	1.03002	0.616866	0.660404	0.42113	0.858611	0.918806	1.28882	0.433762	1.19963	0.49871	0.769154
P07358	Complement component C8 beta chain OS=Homo sapiens OX=9606 GN=C8B PE=1 SV=3	C8B	67.0469	6.8	17	17	7345.58	11236.3	11420.2	12458.6	8684.2	11726.9	17835.7	715.058	164.282	944.265	12543.6	16149.9	13105.3	1214.08	13955.3	0.789851	1.20821	1.22798	1.33964	0.933788	1.26096	1.91783	0.0768883	0.0176648	0.101534	1.34878	1.73656	1.40918	0.130547	1.50057	1.0611	0.586797	1.16252	0.513554	0.661903	0.386438	1.04821	0.96926	1.01229	0.593826	1.10905	0.528165	0.631459
P07359	Platelet glycoprotein Ib alpha chain OS=Homo sapiens OX=9606 GN=GP1BA PE=1 SV=2	GP1BA	71.54	9.5	10	10	6345.86	10080.7	13128.9	13106.5	9668	20736.8	13266.3	17955.8	8749.76	4185.1	12173.4	23425.6	14660.9	11480	8965.93	0.506507	0.804615	1.04791	1.04612	0.771671	1.65515	1.05888	1.43318	0.69838	0.334043	0.971646	1.86977	1.17019	0.916299	0.715634	0.841873	0.487229	1.2394	0.521338	1.13858	0.691404	1.13323	0.888082	0.742896	0.840366	1.09369	0.656679	1.00472
P07360	Complement component C8 gamma chain OS=Homo sapiens OX=9606 GN=C8G PE=1 SV=3	C8G	22.2775	5.4	9	9	4486.56	12528.3	7925.08	11866.9	8956.99	11042.3	13371.6	421.098	135.288	741.251	13898.7	19674.7	18819.3	795.061	8426.81	0.505661	1.41201	0.893202	1.33747	1.0095	1.24454	1.50705	0.0474601	0.0152477	0.0835433	1.56646	2.21745	2.12105	0.0896079	0.949749	0.889403	0.69415	1.13641	0.478937	0.496696	0.367105	1.22372	0.915938	0.726801	0.820174	0.928648	0.604656	0.405889
P07384	Calpain-1 catalytic subunit OS=Homo sapiens OX=9606 GN=CAPN1 PE=1 SV=1	CAPN1	81.8901	9.2	14	14	255.191	740.271	485.599	1668.71	819.288	1303.8	608.499	689.886	134.275	160.876	1045.94	2335.29	1006.98	158.059	454.462	0.322561	0.9357	0.613794	2.10925	1.03558	1.648	0.76914	0.872013	0.169723	0.203346	1.32206	2.9518	1.27282	0.199786	0.574438	0.914517	0.904402	2.34134	0.136989	0.884631	0.917207	2.18716	0.587212	0.41813	0.59923	1.07049	0.571808	0.404466
P07437	Tubulin beta chain OS=Homo sapiens OX=9606 GN=TUBB PE=1 SV=2	TUBB	49.6708	9.7	5	1	2322.99	1220.55	1580.44	1894.05	2378.52	1864.73	1067	3848.04	2763.45	885.831	1580.18	1283	1728.83	1213.09	1350.57	1.29145	0.678555	0.878634	1.05298	1.32232	1.03668	0.593186	2.13928	1.53632	0.492469	0.878489	0.71327	0.961127	0.674406	0.750839	1.19371	0.515099	1.42978	0.0506249	1.78882	0.310287	0.873387	0.488092	1.36676	0.293405	1.63705	0.0510813	2.04814
P07451	Carbonic anhydrase 3 OS=Homo sapiens OX=9606 GN=CA3 PE=1 SV=3	CA3	29.5574	8.1	4	4	2085.2	2259.21	485.061	1082.67	2442.58	334.355	1324.82	1120.39	1516.01	985.461	712.36	694.29	692.274	954.912	417.397	1.82838	1.98096	0.425318	0.94932	2.14174	0.293174	1.16165	0.982399	1.32929	0.864086	0.624622	0.608777	0.60701	0.837299	0.365988	2.3392	0.273038	1.86944	0.568446	1.91865	0.0524493	1.15864	0.515152	2.01892	0.371833	1.61347	0.752648	1.65595
P07478	Trypsin-2 OS=Homo sapiens OX=9606 GN=PRSS2 PE=1 SV=1	PRSS2	26.4878	8.1	3	2	661.484	385.481	1088.16	134.894	223.064	329.785	561.242	1093.4	781.589	681.254	202.306	270.505	295.696	685.643	576.724	1.24476	0.725386	2.04766	0.253839	0.419754	0.620579	1.05613	2.05752	1.47077	1.28196	0.380693	0.509027	0.556432	1.29022	1.08526	1.37037	0.505634	0.441409	0.0869533	1.56363	0.216189	0.740705	0.441951	1.85009	0.230155	0.59593	0.380699	2.111
P07602	Prosaposin OS=Homo sapiens OX=9606 GN=PSAP PE=1 SV=2	PSAP	58.1126	6.1	3	3	452.263	206.817	369.635	372.793	374.665	573.021	468.156	312.117	964.078	212.238	586.931	471.302	334.405	184.033	690.697	1.03207	0.471958	0.843512	0.850717	0.85499	1.30764	1.06834	0.712255	2.20004	0.484329	1.33938	1.07551	0.763116	0.419966	1.57618	0.850786	0.885446	1.09209	0.632487	1.44264	0.473252	1.05073	0.837414	0.809712	0.672757	1.03936	0.776635	1.373
P07686	Beta-hexosaminidase subunit beta OS=Homo sapiens OX=9606 GN=HEXB PE=1 SV=4	HEXB	63.1374	8.3	4	4	2717.02	1419.11	828.447	1424.77	2330.17	2058.93	816.224	5461.51	3670.27	2170.81	1666.78	1601.51	1929.84	583.375	1262.36	1.36118	0.710952	0.415038	0.713786	1.16738	1.03149	0.408915	2.73612	1.83875	1.08754	0.835027	0.802332	0.966817	0.292261	0.632419	1.31492	0.611311	1.53987	0.240408	2.63484	0.294991	1.4406	0.266337	0.912757	0.607187	1.0689	0.769855	1.82898
P07737	Profilin-1 OS=Homo sapiens OX=9606 GN=PFN1 PE=1 SV=2	PFN1	15.0542	37.9	5	5	1234.38	6838.66	1350.73	20579	14462.5	11872.9	7980.09	10315	665.405	884.467	9338.18	19668.8	15486.9	1213.25	1506.3	0.150051	0.831303	0.164193	2.50157	1.75805	1.44326	0.970055	1.25388	0.0808862	0.107515	1.13514	2.39093	1.88258	0.147482	0.183104	0.517606	0.774119	2.5768	0.124896	1.04141	0.862867	1.64181	0.663102	0.315266	0.461313	1.56949	0.340042	0.63431
P07738	Bisphosphoglycerate mutase OS=Homo sapiens OX=9606 GN=BPGM PE=1 SV=2	BPGM	30.0052	7.3	5	5	3006.05	2462.54	770.106	717.856	1154.3	173.873	1294.07			41.0546	642.477	790.295	686.97	49.4456	360.565	3.21645	2.6349	0.824008	0.768101	1.2351	0.186042	1.38465			0.0439281	0.687446	0.84561	0.735053	0.0529064	0.385802	5.68715	0.0848916	1.86515	0.446761	3.53901		1.34353	0.893169	4.23299	0.147533	1.38825	0.592654	2.63411
P07858	Cathepsin B OS=Homo sapiens OX=9606 GN=CTSB PE=1 SV=3	CTSB	37.8216	8	7	7	2210.66	653.168	909.042	1157.79	1809.58	579.319	1798.65	929.336	2449.42	1136.77	557.566	1164.37	921.547	1081.89	1854.11	1.72589	0.509936	0.7097	0.903901	1.41276	0.452281	1.40423	0.725544	1.91229	0.887492	0.435298	0.909038	0.719462	0.844646	1.44753	0.978048	0.799717	0.919415	0.739278	1.34215	0.497375	0.741068	0.394356	1.31978	0.683118	1.24066	0.706585	1.8111
P07900	Heat shock protein HSP 90-alpha OS=Homo sapiens OX=9606 GN=HSP90AA1 PE=1 SV=5	HSP90AA1	84.6597	9.6	8	5	959.71	1805.3	837.095	1441.05	2108.87	2095.87	1518.17	982.748	1496.74	457.723	1772.47	2397.36	2335.86	1264.09	853.608	0.644774	1.21288	0.562396	0.96816	1.41683	1.40809	1.01997	0.660252	1.00557	0.307518	1.19082	1.61065	1.56933	0.84927	0.57349	0.808816	0.650349	1.2677	0.387341	0.897632	0.907409	1.03907	0.890178	0.778404	0.870153	1.22004	0.492847	0.86388
P07911	Uromodulin OS=Homo sapiens OX=9606 GN=UMOD PE=1 SV=1	UMOD	69.7609	9.4	9	9	2407.88	574.409	1118.34	1433.67	1571.73	2911.26	1502.55	415.149	74.5844	500.871	550.551	1097.65	2583.6	408.27	1241.29	1.96382	0.468477	0.912097	1.16927	1.28187	2.37436	1.22545	0.338588	0.0608296	0.408501	0.449019	0.895223	2.10713	0.332977	1.01237	0.968694	0.938589	1.39769	0.407243	0.470639	0.337536	0.507676	0.454916	1.90809	0.322597	2.75312	0.0368176	0.927045
P07942	Laminin subunit beta-1 OS=Homo sapiens OX=9606 GN=LAMB1 PE=1 SV=2	LAMB1	198.038	5.1	10	10	2302.33	1038.67	1492.84	1175.47	1029.01	1230.35	1797.98	769.473		512.527	925.166	1654.11	1287.98	784.786	1887.41	1.8019	0.812904	1.16836	0.919973	0.805346	0.962922	1.40718	0.602223		0.401126	0.724075	1.29458	1.00803	0.614208	1.47717	1.22061	0.575168	0.867341	0.765764	0.972478	0.914739	0.780725	0.52226	1.56344	0.284456	1.11094	0.566798	1.24561
P07951	Tropomyosin beta chain OS=Homo sapiens OX=9606 GN=TPM2 PE=1 SV=1	TPM2	32.8507	3.9	6	2		412.39	231.494	1401.39	1315.58	2067.4	534.017	9451.01	3461.8	1254.3	1885.85	2855.72	1618.64	980.556	177.198		0.208825	0.117224	0.709634	0.666182	1.04689	0.270414	4.78578	1.75298	0.635147	0.95495	1.44607	0.819644	0.496532	0.0897292	0.347871	0.46079	1.72323	0.273084	4.84327	0.269914	2.15958	0.210144	0.161082	0.0168695	0.797947	0.528046	2.24269
P07954	Fumarate hydratase, mitochondrial OS=Homo sapiens OX=9606 GN=FH PE=1 SV=3	FH	54.637	2.4	1	1	308.354		289.446										300.976	417.066		0.93736		0.879879										0.914932	1.26783		0.832542	0.482059
P07988	Pulmonary surfactant-associated protein B OS=Homo sapiens OX=9606 GN=SFTPB PE=1 SV=3	SFTPB	42.1171	5.8	8	8	934.67			4472.63	37797.7	693.224	1110.7	1160.04	1844.85	460.17	485.293				2343.63	0.182187			0.871809	7.36755	0.135124	0.2165	0.226117	0.3596	0.0896967	0.0945938				0.456822	0.398813		6.11069		0.58536		0.201709		1.97717		30.2945	0.215045	2.902
P07996	Thrombospondin-1 OS=Homo sapiens OX=9606 GN=THBS1 PE=1 SV=2	THBS1	129.383	9.1	20	20	666.669	2570.45	1255.8	2136.38	3237.77	1857.71	2460.16	2867	749.087	383.383	2432.06	3719.77	2626.3	576.372	996.291	0.350445	1.3512	0.66013	1.12303	1.70199	0.976535	1.29322	1.50709	0.39377	0.201532	1.27845	1.95536	1.38056	0.30298	0.523717	1.07001	0.850705	1.7223	0.206181	1.44708	0.53323	1.55639	0.753844	0.687493	0.85189	1.1066	0.575595	0.92977
P07998	Ribonuclease pancreatic OS=Homo sapiens OX=9606 GN=RNASE1 PE=1 SV=4	RNASE1	17.6442	7.1	1	1	990.365	4378.91	3237.82	5445.5	6543.34	5314.05	1706.82	7058.49	6578.81	5534.71		2574.68	1820.54	3843.41	7712.84	0.220992	0.977119	0.722493	1.21512	1.4601	1.18579	0.380863	1.57505	1.46801	1.23503		0.57452	0.406239	0.857627	1.72106	0.643435	0.506689	1.2935	0.377577	1.14707	0.846924	0.909343	0.9987	0.707582	0.541253	1.42246	0.467375	1.26143
P08133	Annexin A6 OS=Homo sapiens OX=9606 GN=ANXA6 PE=1 SV=3	ANXA6	75.8733	4.2	3	3	155.784	341.068		195.879	177.848			102.614	62.684		91.1659	587.44	530.116	66.3226		0.67412	1.4759		0.847623	0.769598			0.444037	0.271251		0.3945	2.54202	2.29396	0.286996		0.83303	0.877628	0.626598	0.997183	0.277141	0.56118	1.13776	0.894141	0.732165	0.997379	0.550728	0.85562	0.243584
P08134	Rho-related GTP-binding protein RhoC OS=Homo sapiens OX=9606 GN=RHOC PE=1 SV=1	RHOC	22.0064	9.8	2	2	1082.43	1154.58	778.162	1686.22	1870.36	1980.8	1309.85	3296.65	2324.45		2287.87	2864.56	1706.55	1213	928.099	0.618948	0.660201	0.444962	0.964202	1.0695	1.13264	0.748989	1.88506	1.32915		1.30823	1.63799	0.975823	0.693609	0.530698	0.78364	0.349653	1.43916	0.0975013	1.80135	0.161788	2.00867	0.0586392	0.390129	0.0130091	0.716475	0.0500599	0.896787
P08174	Complement decay-accelerating factor OS=Homo sapiens OX=9606 GN=CD55 PE=1 SV=4	CD55	41.4001	9.7	4	4	4994.9	2728.73	4838.64	697.191	1512.87	5277.02	2602.35	4697.97	4092.89	3147.64	1419	2296.28	1963.74	4302.42	4324.4	1.5323	0.8371	1.48437	0.213879	0.464107	1.61885	0.798331	1.44121	1.25559	0.965612	0.435312	0.704438	0.602422	1.31987	1.32661	1.18618	0.580401	0.706958	0.38613	1.07579	0.757636	0.648023	0.292856	1.83045	0.110642	1.09095	0.763849	1.66011
P08185	Corticosteroid-binding globulin OS=Homo sapiens OX=9606 GN=SERPINA6 PE=1 SV=1	SERPINA6	45.1409	9.6	7	7	30862.8	27306.1	20815.1	24569.6	19376.6	25296.4	26297.8	12830.2	12569.9	10736.2	20102.1	26549.4	32886.9	19397.8	24479.3	1.38574	1.22604	0.934595	1.10317	0.870008	1.13581	1.18077	0.576075	0.564387	0.482057	0.902585	1.19207	1.47662	0.870959	1.09912	1.02892	0.849899	0.902018	0.645759	0.673465	0.204334	0.747588	0.33928	1.37632	0.27055	1.20657	0.427644	0.900851
P08195	4F2 cell-surface antigen heavy chain OS=Homo sapiens OX=9606 GN=SLC3A2 PE=1 SV=3	SLC3A2	67.994	7.8	5	5	2901.01	2932.71	3343.22	1247.54	1280.48	1712.83	2181.03	2054.18	415.809	1041.33	1680.72	2787.16	3363.54	1456.62	3802.18	1.35139	1.36615	1.55738	0.581146	0.59649	0.797892	1.016	0.956905	0.193697	0.485088	0.782935	1.29835	1.56685	0.678544	1.77118	1.06432	0.667629	0.491844	0.114824	0.539415	0.283996	0.638946	0.341717	1.66575	0.110743	0.769774	0.557877	0.844226
P08238	Heat shock protein HSP 90-beta OS=Homo sapiens OX=9606 GN=HSP90AB1 PE=1 SV=4	HSP90AB1	83.2642	9.9	11	2	2151.72	2549.55	2031.15	1690.28	2786.29	2876.43	2360.58	2585.79	2792.6	1775.12	1583.9	2867.69	2526.81	2703.12	2461.61	0.903004	1.06996	0.852406	0.709355	1.16931	1.20714	0.990655	1.08517	1.17196	0.74496	0.66471	1.20347	1.06042	1.13441	1.03306	0.875302	0.136299	0.955987	0.700864	1.00617	0.938801	0.809554	0.25388	1.08122	0.608367	1.18088	0.527769	1.24287
P08253	72 kDa type IV collagenase OS=Homo sapiens OX=9606 GN=MMP2 PE=1 SV=2	MMP2	73.8823	9.8	9	9	1316.59	2559.12	2047.9	1280.48	1425.54	1733.69	1973.24	301.519		400.805	1068.84	1292.78	2394.87	380.473	2795.98	0.878905	1.70837	1.3671	0.854801	0.951639	1.15735	1.31726	0.201282		0.267562	0.713515	0.863013	1.59873	0.253989	1.86649	1.06323	0.645965	0.796886	0.916382	0.612446	0.6345	0.495829	0.527596	2.14435	0.110877	1.60718	0.194822	1.2352
P08263	Glutathione S-transferase A1 OS=Homo sapiens OX=9606 GN=GSTA1 PE=1 SV=3	GSTA1	25.6311	7.2	2	1			1233			691.978						1177.56						1.19225			0.669108						1.13864												1.04708		0.587636
P08294	Extracellular superoxide dismutase [Cu-Zn] OS=Homo sapiens OX=9606 GN=SOD3 PE=1 SV=2	SOD3	25.8509	8.8	4	4	4115.74	2143.82	3469.38	3094.26	3808.94	3807.46	4447.07	4974.58	52776.3	4522.31	3169.56	3537.83	2784.43	2832.74	4268.79	0.595028	0.30994	0.501581	0.44735	0.550673	0.55046	0.642931	0.719195	7.63007	0.653808	0.458235	0.511477	0.402555	0.40954	0.617155	0.984116	0.901183	1.08342	0.572214	6.29154	0.222236	1.13592	0.478389	0.866357	0.490239	0.95378	0.762208	5.5387
P08311	Cathepsin G OS=Homo sapiens OX=9606 GN=CTSG PE=1 SV=2	CTSG	28.8372	8.2	3	3	899.639	2480.57	163.637	201.581	930.27	721.508	1910.05	646.547		601.75	1859.64	2265.13	1720.08	703.732	1320.07	0.766853	2.11444	0.139484	0.171828	0.792963	0.615014	1.62812	0.551117		0.512933	1.58516	1.9308	1.46619	0.599862	1.12523	0.946572	0.587917	0.495038	0.203732	1.02431	0.929686	1.26247	0.769596	0.749778	0.510121	0.392119	0.194816	0.811355
P08397	Porphobilinogen deaminase OS=Homo sapiens OX=9606 GN=HMBS PE=1 SV=2	HMBS	39.3301	3	1	1	917.156	1668.17	514.703				529.539									1.01076	1.83842	0.567234				0.583584
P08493	Matrix Gla protein OS=Homo sapiens OX=9606 GN=MGP PE=1 SV=2	MGP	12.3532	10.7	1	1			2131.31	506.31	1548.57	1026.61	398.38	5001.31	2971.79	3549.83		1168.41	1099.99	833.759	5697.4			0.986197	0.234279	0.71655	0.475034	0.184338	2.3142	1.3751	1.64258		0.540645	0.508984	0.385796	2.6363	0.837873		0.403804	0.412867	1.09702	0.968025	0.927431	0.866948	0.903434		0.435401	0.276712	1.18285
P08514	Integrin alpha-IIb OS=Homo sapiens OX=9606 GN=ITGA2B PE=1 SV=3	ITGA2B	113.377	9.7	12	12	100.257	864.535	424.221	1328.09	1176.79	1087.54	823.106	952.364		63.6103	1332.85	1502.02	896.428	251.922	207.021	0.127476	1.09924	0.53939	1.68864	1.49627	1.38279	1.04657	1.21092		0.0808795	1.6947	1.90979	1.1398	0.320315	0.263224	1.02482	0.923453	2.6505	0.0608708	1.96493	0.228171	2.13851	0.782617	0.479221	0.750059	1.23941	0.451405	0.918828
P08519	Apolipoprotein(a) OS=Homo sapiens OX=9606 GN=LPA PE=1 SV=2	LPA	226.546	7.1	25	25	1200.45	715.984	1132.11	20135.9	9167.12	1852.52	48906.2	746.655	1655.46	1231.24	865.565	2548.07	950.249	1286.29	1180.54	0.192432	0.114772	0.181477	3.22779	1.46949	0.296959	7.83968	0.119689	0.26537	0.197368	0.13875	0.408457	0.152325	0.206192	0.189242	0.892148	0.520273	9.1176	0.0616224	15.0153	0.387543	1.35931	0.558243	0.656323	0.392688	6.70751	0.104615	11.0462
P08567	Pleckstrin OS=Homo sapiens OX=9606 GN=PLEK PE=1 SV=3	PLEK	40.1249	6.3	4	4	47.3339	698.613		1480.44	2210.37	1459.11	301.617	4197.58	1694.35	263.422	1239.68	3466.9	1258.19	517.132	130.258	0.034942	0.515718		1.09286	1.6317	1.07712	0.222654	3.09866	1.25077	0.194458	0.915134	2.55927	0.9288	0.381748	0.0961569	0.58718	0.550735	2.70255	0.11681	3.25021	0.34874	2.60813	0.435521	0.225135	0.298962	1.0362	0.562795	1.24619
P08571	Monocyte differentiation antigen CD14 OS=Homo sapiens OX=9606 GN=CD14 PE=1 SV=2	CD14	40.0762	9.1	6	6	10709.1	5669.68	8716.97	13289.8	11998.2	11723.2	10146.7	1519.82	1070.98	1514.78	6103.15	7015.12	5321.48	1592.18	6777.66	1.55703	0.824329	1.26738	1.93224	1.74446	1.70446	1.47525	0.22097	0.155713	0.220238	0.887353	1.01995	0.773704	0.231491	0.985422	1.83297	0.202048	2.70327	0.0612083	0.930334	0.64297	1.06878	0.954195	1.71501	0.252661	2.52929	0.0845652	0.870461
P08572	Collagen alpha-2(IV) chain OS=Homo sapiens OX=9606 GN=COL4A2 PE=1 SV=4	COL4A2	167.553	0.7	1	1			2830.7	1438.52	2954.94	2653.06	2414.27	4461.84	1879.85	1665.9	2842.34		1639.71	1615.68	2330.23			1.18245	0.600905	1.23435	1.10825	1.0085	1.86382	0.785261	0.695886	1.18731		0.684947	0.674911	0.973396	1.52035		1.26155	0.47351	1.56759	0.234753	1.21067	0.546665	1.25579		1.04202	0.937097	1.29481
P08575	Receptor-type tyrosine-protein phosphatase C OS=Homo sapiens OX=9606 GN=PTPRC PE=1 SV=3	PTPRC	147.486	3.2	4	4	539.63	397.437	781.621	212.826	480.408	551.217	399.601	637.216	335.012	1283.1	580.864	1439.41	930.85	1482.97	1183.35	0.720434	0.530599	1.04351	0.284134	0.64137	0.735904	0.533489	0.850718	0.447259	1.713	0.775484	1.92169	1.24273	1.97985	1.57983	0.477789	0.0329637	0.345953	0.0262307	0.381364	0.0136828	0.918325	0.679725	0.520283	0.148112	0.376722	0.0755789	0.415282
P08581	Hepatocyte growth factor receptor OS=Homo sapiens OX=9606 GN=MET PE=1 SV=4	MET	155.541	5.2	8	8	1807.03	1012.51	1362.24	1567.61	1180.21	1601.84	1555.24	547.019		403	981.045	1033.62	1108.77	482.198	2061.28	1.51455	0.848631	1.14175	1.31388	0.989181	1.34257	1.30351	0.45848		0.337772	0.822255	0.866322	0.929309	0.40415	1.72764	1.14499	0.580438	1.19095	0.48803	0.86341	0.876287	0.661967	0.559476	1.72967	0.158687	1.79911	0.108842	1.30431
P08603	Complement factor H OS=Homo sapiens OX=9606 GN=CFH PE=1 SV=4	CFH	139.096	41.9	55	55	63156.7	53964.1	75182.1	58527.9	55955.3	51427.7	57431.4	129304	105288	91881.4	72490.7	72776.2	58323.9	59455	89549.7	0.865386	0.739427	1.03016	0.801962	0.766711	0.704674	0.786937	1.77175	1.44268	1.25898	0.993283	0.997196	0.799167	0.814665	1.22703	0.927527	0.724662	0.800232	0.232019	1.4085	0.334704	1.14383	0.406844	0.810897	0.161065	0.699608	0.0155044	1.23139
P08637	Low affinity immunoglobulin gamma Fc region receptor III-A OS=Homo sapiens OX=9606 GN=FCGR3A PE=1 SV=2	FCGR3A	29.0891	15.4	5	1	2544.21	1357.76	2811.47	2078.74	1596.19	2675.61	4086.97	5834.61	3125.44	4885.95	2912.08	1947.49	2740.29	2615.11	5358.77	0.819466	0.437322	0.905548	0.669545	0.514119	0.861791	1.31638	1.87927	1.00668	1.57372	0.937954	0.62727	0.882624	0.842304	1.72601	0.626593	0.231307	0.592724	0.151181	1.21773	0.493887	0.909592	0.773322	0.688873	0.375024	0.651638	0.281634	1.33877
P08648	Integrin alpha-5 OS=Homo sapiens OX=9606 GN=ITGA5 PE=1 SV=2	ITGA5	114.536	2.1	5	5	451.46	361.939	367.063	294.031	253.479	162.105	303.603	246.75					303.563		433.575	1.42077	1.13904	1.15517	0.925333	0.797715	0.510155	0.955458	0.776537					0.955331		1.36449	1.06761	0.670444	0.641775	0.18412	0.746608	0.331771
P08670	Vimentin OS=Homo sapiens OX=9606 GN=VIM PE=1 SV=4	VIM	53.6517	6.2	7	5	352.133	407.754	480.127		624.691	728.071	1764.99	1245.39	693.725	325.145	317.08	2010.53	1303.55	470.536	396.009	0.443344	0.513372	0.604491		0.7865	0.916659	2.22217	1.56798	0.873416	0.409365	0.39921	2.53131	1.6412	0.592415	0.498585	0.571411	0.3339	0.935049	0.882377	1.70689	0.254701	1.22242	0.944667	0.467444	0.584642	0.764919	0.879406	1.39632
P08697	Alpha-2-antiplasmin OS=Homo sapiens OX=9606 GN=SERPINF2 PE=1 SV=3	SERPINF2	54.5658	24	16	16	36350.2	26451.8	45338.4	14016.3	24516.8	28370.7	35654.5	18945.4	8080	17039.9	27779.8	34821.9	29815.6	16630.9	34014.4	1.37058	0.997362	1.70948	0.528481	0.924404	1.06971	1.34435	0.714332	0.304655	0.642487	1.04743	1.31296	1.12419	0.627064	1.28251	1.34401	0.305814	0.831507	0.584285	0.77901	0.479712	0.989818	0.981161	1.35784	0.284513	0.84006	0.592156	0.787023
P08709	Coagulation factor VII OS=Homo sapiens OX=9606 GN=F7 PE=1 SV=1	F7	51.5939	8.6	3	3	398.251	953.456	994.542	1216.18	1097.11	1175.48	1157.4	421.059	108.108	392.633	1043.47	1492.08	989.756	187.121	1739.52	0.446932	1.07	1.11611	1.36484	1.23121	1.31917	1.29888	0.472527	0.121323	0.440627	1.17102	1.67447	1.11074	0.209994	1.95216	0.804502	0.945855	1.19626	0.475063	0.578306	0.563268	1.00404	0.797651	0.801266	0.763384	1.19145	0.476392	0.57598
P08758	Annexin A5 OS=Homo sapiens OX=9606 GN=ANXA5 PE=1 SV=2	ANXA5	35.9368	8.1	3	3	513.217	1233.56		2368.25	2878.39			134.002	199.345		134.243	126.937	196.535			0.593353	1.42617		2.73805	3.32784			0.154926	0.230472		0.155204	0.146758	0.227224			4.44392		13.3478		0.84806		0.66446		6.68802	0.150257	20.0883	0.0129015	1.27631
P08779	Keratin, type I cytoskeletal 16 OS=Homo sapiens OX=9606 GN=KRT16 PE=1 SV=4	KRT16	51.2678	8.5	11	10	1151.7	1005.2	1360.78	1871.45	3278.39	562.91	1844.86	1789.55	18818.2	1516.67		783.542	480.133	1681.02	1309.66	0.430497	0.375735	0.508649	0.699532	1.22543	0.210411	0.689593	0.668919	7.03407	0.566918		0.292881	0.17947	0.628351	0.489541	1.0135	0.751949	1.64594	0.574022	6.46896	0.19288	0.994094	0.910051	1.01953	0.876857	1.65572	0.678519	6.50739
P08833	Insulin-like growth factor-binding protein 1 OS=Homo sapiens OX=9606 GN=IGFBP1 PE=1 SV=1	IGFBP1	27.9037	9.7	4	4	1573.28	703.892	2317.87	1185.77	1360.73	692.256	4946.85	887.724	632.358				1678.76	370.764	745.471	1.10433	0.494083	1.62698	0.83233	0.955137	0.485916	3.47235	0.62312	0.443871				1.17837	0.26025	0.523269	1.64402	0.366173	1.15877	0.576786	2.31376	0.482851
P08865	40S ribosomal protein SA OS=Homo sapiens OX=9606 GN=RPSA PE=1 SV=4	RPSA	32.8541	3.4	1	1	525.186	672.837	325.44	397.435	488.936	663.859	460.078	577.749	1212.54	399.248	417.208	333.598	1169.18	846.748	509.514	0.875352	1.12145	0.542427	0.662425	0.814934	1.10649	0.766834	0.962963	2.02099	0.665447	0.695381	0.556025	1.94873	1.41132	0.849232	0.603245	0.20099	0.613845	0.184737	0.891076	0.714083	0.455387	0.0429638	1.32469	0.33976	1.34796	0.162015	1.95674
P09172	Dopamine beta-hydroxylase OS=Homo sapiens OX=9606 GN=DBH PE=1 SV=3	DBH	69.065	8.3	14	14	3082.33	2163.49	5636.19	2306.08	1297.5	248.179	52.3372	2977.67	4119.43	2207.17	928.158	2368.23	1312.56	3665.08	653.553	1.4003	0.982869	2.56051	1.04765	0.589451	0.112747	0.0237767	1.35275	1.87145	1.00271	0.42166	1.07588	0.596295	1.66504	0.296908	1.93245	0.222722	0.684003	0.595402	1.26961	0.740379	0.977334	0.816737	1.97727	0.172082	0.699866	0.441404	1.29906
P09382	Galectin-1 OS=Homo sapiens OX=9606 GN=LGALS1 PE=1 SV=2	LGALS1	14.7157	5.9	1	1	2019.91	897.647	1046.67	753.723	1857.05	1816.29	1716.9	1464.46	1449.71	1785.28	1043.23	1942.8	1275.78	944.992	1358.99	1.41759	0.629974	0.734559	0.528967	1.30329	1.27468	1.20493	1.02777	1.01741	1.25292	0.732144	1.36347	0.89535	0.663201	0.95375	1.1074	0.86622	1.23669	0.668488	1.29368	0.0994438	1.33286	0.304969	0.830846	0.533254	0.927848	0.757011	0.970606
P09417	Dihydropteridine reductase OS=Homo sapiens OX=9606 GN=QDPR PE=1 SV=2	QDPR	25.7895	7.4	2	2	665.215	761.696	573.816	655.847	784.09	597.405	602.198	596.501	89.9879		422.441	1003.66	682.682		496.006	1.0903	1.24844	0.940499	1.07495	1.28514	0.979162	0.987018	0.977681	0.147492		0.692392	1.64502	1.11893		0.812966	1.13161	0.474787	1.15232	0.416364	0.728883	0.517873	1.20991	0.840915	0.93529	0.97473	0.952407	0.947921	0.602429
P09429	High mobility group protein B1 OS=Homo sapiens OX=9606 GN=HMGB1 PE=1 SV=3	HMGB1	24.8938	8.4	2	1							293.416					38.8904	953.562									0.684556					0.0907334	2.22471							0.307706		0.0407844						7.54469
P09486	SPARC OS=Homo sapiens OX=9606 GN=SPARC PE=1 SV=1	SPARC	34.6322	7.6	6	6	705.387	796.593	2809.96	1167.92	1517.98	1362.3	3570.68	8022.27	1991.34	3227.87	3441.72	5368.81	3122.65	1085.82	3130.51	0.256059	0.289167	1.02003	0.42396	0.551034	0.494522	1.29617	2.91212	0.722866	1.17173	1.24936	1.9489	1.13353	0.394157	1.13639	0.58754	0.324037	0.551604	0.243038	1.85098	0.35485	1.64034	0.211398	0.358182	0.0615843	0.336274	0.00380278	1.12841
P09493	Tropomyosin alpha-1 chain OS=Homo sapiens OX=9606 GN=TPM1 PE=1 SV=2	TPM1	32.7086	7.4	4	4						820.41		6153.9	1985.13	784.178		1244.22									0.373326		2.80032	0.903329	0.356839		0.566182														0.808923		4.01253
P09496	Clathrin light chain A OS=Homo sapiens OX=9606 GN=CLTA PE=1 SV=1	CLTA	27.0767	3.6	1	1					313.834	449.223			833.978				1021.96							0.47932	0.686099			1.27374				1.56084					0.37333		0.816057
P09603	Macrophage colony-stimulating factor 1 OS=Homo sapiens OX=9606 GN=CSF1 PE=1 SV=2	CSF1	60.1795	3.8	2	2	267.211		252.556	541.555		578.04			418.257	918.781	487.941	431.538		324.883	707.205	0.542235		0.512496	1.09894		1.17298			0.848741	1.86442	0.990148	0.875692		0.659263	1.43508	0.503608	0.359039	1.08479	0.759106	0.810506		1.18741	0.684244	0.424125	0.0775499	0.913577	0.919835	0.682585
P09619	Platelet-derived growth factor receptor beta OS=Homo sapiens OX=9606 GN=PDGFRB PE=1 SV=1	PDGFRB	123.968	6.3	7	7	1797.98	1596.11	1508.43	584.237	813.513	2059.39	768.706	746.22		772.569	1004.26	1008.91	1772.55	464.722	1206.42	1.56307	1.38757	1.31135	0.507906	0.707226	1.79033	0.668273	0.648726		0.671632	0.873054	0.877096	1.54096	0.404005	1.0488	1.42362	0.288673	1.00391	0.993074	0.659871	0.628691	0.808942	0.854763	1.75986	0.00507648	1.24101	0.856835	0.815721
P09622	Dihydrolipoyl dehydrogenase, mitochondrial OS=Homo sapiens OX=9606 GN=DLD PE=1 SV=2	DLD	54.1773	3.9	2	2	391.112	351.218	455.611		474.079	720.486	357.663	417.104	2191.46			381.63	553.68		298.491	0.652592	0.586027	0.760212		0.791026	1.20217	0.59678	0.695961	3.65657			0.636771	0.923845		0.498048	0.937169	0.951727	1.40179	0.445085	2.32053	0.549194	0.895667		1.04634		1.56508		2.59084
P09668	Pro-cathepsin H OS=Homo sapiens OX=9606 GN=CTSH PE=1 SV=4	CTSH	37.3936	6.3	2	2	544.534	966.041	1325.51		3793.89	638.833	622.783	2153.6	3295.01	1161.48	1605.88			1338.44	855.134	0.357049	0.63343	0.869132		2.48764	0.418881	0.408357	1.41211	2.16053	0.761581	1.05297			0.87761	0.560709	0.861937	0.651374	2.02078	0.746996	1.84521	0.566582	1.26158	0.477989	0.683221	0.313175	1.60178	0.90742	1.46262
P09871	Complement C1s subcomponent OS=Homo sapiens OX=9606 GN=C1S PE=1 SV=1	C1S	76.6844	9.3	15	15	32846.7	26276.9	37361.9	26935.2	36061.3	35959.7	33767.2	4608.74	1134.84	4210.75	36586.9	41748.5	31567.6	5021.62	33827.1	1.27013	1.01608	1.44472	1.04154	1.39443	1.3905	1.30572	0.178212	0.0438821	0.162822	1.41475	1.61434	1.22067	0.194177	1.30804	1.37021	0.398315	1.4053	0.378995	0.561103	0.384379	1.17226	0.953227	1.16887	0.513657	1.1988	0.493829	0.478651
P09960	Leukotriene A-4 hydrolase OS=Homo sapiens OX=9606 GN=LTA4H PE=1 SV=2	LTA4H	69.2853	9	12	12	564.041	583.13	749.656	729.111	878.915	483.132	1110.52	988.596	1164.61	560.736	739.482	934.282	775.881	383.036	514.428	0.758151	0.783809	1.00764	0.980027	1.18139	0.649398	1.49269	1.32881	1.56539	0.753708	0.993968	1.25581	1.04289	0.514854	0.691463	1.13355	0.515339	1.24969	0.433528	1.95042	0.0281761	1.33535	0.286655	0.848882	0.432447	0.93585	0.761789	1.4606
P09972	Fructose-bisphosphate aldolase C OS=Homo sapiens OX=9606 GN=ALDOC PE=1 SV=2	ALDOC	39.4559	9.1	7	7	1218.82	727.308	734.728	661.188	1060.97	896.8	1320.27	1358.98	706.066	874.067	720.834	1043.17	1138.31	696.549	2125.01	1.19625	0.713837	0.72112	0.648942	1.04132	0.880189	1.29582	1.33381	0.692989	0.857878	0.707483	1.02385	1.11722	0.683648	2.08565	0.677007	0.434341	0.661374	0.402668	0.854906	0.818071	0.666203	0.408204	1.01622	0.988688	0.992752	0.937464	1.28325
P0C0L4	Complement C4-A OS=Homo sapiens OX=9606 GN=C4A PE=1 SV=2	C4A	192.785	32.6	73	3	129261	173173	171357	210724	161478	209430	102456	53940.7	6186.45	36803.9	121504	281683	104156	55953.6	114993	1.00301	1.34374	1.32966	1.63512	1.253	1.62509	0.795015	0.418556	0.0480042	0.285582	0.942815	2.18574	0.808203	0.434176	0.892293	1.72224	0.0764706	2.11424	0.0311523	0.590993	0.322062	1.59937	0.755983	1.07682	0.568518	1.32192	0.387989	0.369515
P0C0L5	Complement C4-B OS=Homo sapiens OX=9606 GN=C4B_2 PE=1 SV=2	C4B_2	192.751	1.2	2	2	255171	471694	1.15316e+06	430383	537774	1.16964e+06	589061	120013	19499	94825.6	598406	989476	461613	171616	344245	0.516779	0.955289	2.33541	0.871623	1.08912	2.36878	1.19298	0.243054	0.0394899	0.192043	1.21191	2.00392	0.934871	0.347562	0.697175	1.92335	0.361636	2.18706	0.14391	0.745363	0.387662	1.72149	0.770438	1.11726	0.736633	1.27045	0.535557	0.432977
P0CG47	Polyubiquitin-B OS=Homo sapiens OX=9606 GN=UBB PE=1 SV=1	UBB	25.7616	35.4	3	3	6545.62	20345.6	6376.47	14856.8	15911.4	10867.3	16671.8	25231.9	25358.9	13089.6	8293.2	20824.1	12422	8489.12	3864.61	0.469448	1.45917	0.457317	1.06552	1.14116	0.779395	1.19569	1.80962	1.81873	0.938776	0.594783	1.49349	0.890897	0.608834	0.277168	1.34275	0.658996	1.6805	0.166405	2.71486	0.0426092	1.70356	0.259074	0.788205	0.522086	0.986463	0.890442	1.59364
P0DJD7	Pepsin A-4 OS=Homo sapiens OX=9606 GN=PGA4 PE=1 SV=1	PGA4	41.9772	2.1	1	1	110.423					64.4426							151.912		240.926	0.778033					0.454058							1.07036		1.69755	0.562181		0.328088
P0DJI8	Serum amyloid A-1 protein OS=Homo sapiens OX=9606 GN=SAA1 PE=1 SV=1	SAA1	13.532	48.4	6	3	457.267	238.055	2396.08	11769.7	2432.15	2669.59	1671.12	1208.52	3023.5	2939.02	4929.65	3656.87	633.41	435.641	802.252	0.174695	0.0909467	0.9154	4.49651	0.929181	1.01989	0.638437	0.461703	1.1551	1.12283	1.88333	1.39707	0.241988	0.166433	0.306493	1.65201	0.942313	9.01588	0.0227167	3.15456	0.0264391	6.1591	0.00142074	0.268222	0.0654833	1.46383	0.829836	0.512179
P0DMV8	Heat shock 70 kDa protein 1A OS=Homo sapiens OX=9606 GN=HSPA1A PE=1 SV=1	HSPA1A	70.0522	25	16	7	2953.05	4048.48	2619.98	2411.38	3750.95	4491.47	3680.47	3303.32	4436.19	2665.6	4629.18	4051.65	5154.2	4149.05	2531.94	0.807183	1.10661	0.716142	0.659123	1.02528	1.2277	1.00602	0.902926	1.21258	0.728613	1.26534	1.10747	1.40884	1.1341	0.692079	0.812957	0.501365	0.90018	0.74952	0.964917	0.995693	0.958703	0.925796	0.847976	0.500988	0.938956	0.794568	1.00648
P0DOY2	Immunoglobulin lambda constant 2 OS=Homo sapiens OX=9606 GN=IGLC2 PE=1 SV=1	IGLC2	11.2936	41.5	3	1	2221.08	71385.8	2861.72	96980	2036.23	80797.7	3647.34	39425.3	39981.5	12513.2	23308.2	114707	174418	5020.15	4559.7	0.0494407	1.58903	0.0637011	2.15875	0.045326	1.79853	0.0811887	0.877597	0.889977	0.27854	0.518833	2.55335	3.8825	0.111747	0.101498	0.415594	0.681082	0.97726	0.803624	0.451386	0.936747	0.818098	0.631936	0.508001	0.331122	1.19455	0.870544	0.551751
P0DP23	Calmodulin-1 OS=Homo sapiens OX=9606 GN=CALM1 PE=1 SV=1	CALM1	16.8376	26.8	5	3	1222.82	2057.84	659.592	2975.37	3814.97	3344.17	2341.42	19502.8	9592.71	1333.29	2574.43	5662.66	3926.32	2012.89	564.021	0.297836	0.501216	0.160653	0.724694	0.929192	0.814522	0.570286	4.7502	2.33644	0.324743	0.62704	1.37922	0.956313	0.490267	0.137375	0.605891	0.642679	1.55838	0.281199	4.83405	0.144156	1.47163	0.525256	0.411713	0.197943	1.05895	0.626705	3.28482
P0DTE7	Alpha-amylase 1B OS=Homo sapiens OX=9606 GN=AMY1B PE=1 SV=1	AMY1B	57.7678	2.5	1	1		818.989		606.373	1032.12	770.559	507.521					784.996	835.398				1.07038		0.792502	1.34894	1.00709	0.663307					1.02595	1.09183			0.980358		0.961241		0.60752		0.939667		1.0433		1.02296		0.646527
P10124	Serglycin OS=Homo sapiens OX=9606 GN=SRGN PE=1 SV=3	SRGN	17.6518	8.2	1	1	934.079	642.306		1637.74	728.265	2765.05	2088.9	6348.26	2162.33	1039.58	3142.67	2910.87	2216.98	1494.4	1184.51	0.446379	0.306946		0.782648	0.348024	1.32137	0.998246	3.03372	1.03334	0.496798	1.50183	1.39105	1.05946	0.714146	0.566057	0.482972	0.080913	1.04803	0.899047	2.16498	0.17968	1.44879	0.502532	0.333362	0.127616	0.723385	0.539694	1.49433
P10153	Non-secretory ribonuclease OS=Homo sapiens OX=9606 GN=RNASE2 PE=1 SV=2	RNASE2	18.3542	8.7	1	1			533.734	423.352	415.424	248.814						592.668			177.247			1.33922	1.06226	1.04237	0.624314						1.4871			0.444741	3.01125		2.04534				3.34374		0.900562		0.611691
P10321	HLA class I histocompatibility antigen, C alpha chain OS=Homo sapiens OX=9606 GN=HLA-C PE=1 SV=3	HLA-C	40.6485	8.7	4	3	835.098	457.395	1196.8	740.63	639.49	1542.91	177.589	1167.73	989.45	2514.71		717.502	678.362	870.021	1157.76	0.854292	0.467908	1.22431	0.757653	0.654188	1.57838	0.18167	1.19457	1.01219	2.57251		0.733992	0.693953	0.890018	1.18437	0.919871	0.6972	1.08015	0.94644	0.862769	0.553973	1.7916	0.621539	0.513435	0.416442	0.602896	0.543499	0.481563
P10412	Histone H1.4 OS=Homo sapiens OX=9606 GN=H1-4 PE=1 SV=2	H1-4	21.8653	9.6	5	1		316.13	124.848		90.296		801.671	70.6058	2377.96	105.166	281.919	9872.02	10035.8	132.944			0.14364	0.0567271		0.0410278		0.364256	0.0320812	1.08048	0.0477845	0.128095	4.48555	4.55995	0.0604057		0.0433661	0.56268	0.0177596		0.213088	0.724242	0.672593	0.832485	0.064476	0.553529	0.0264046		0.316815
P10451	Osteopontin OS=Homo sapiens OX=9606 GN=SPP1 PE=1 SV=1	SPP1	35.4227	2.9	1	1	10014.8	4971.3	2779.9	5576.81	5866.1	2859.19		4553.57	5873.33	5176.78	3022.32	1307.38	1776.83	2360.69	3897.12	2.33538	1.15927	0.648252	1.30047	1.36793	0.666742		1.06186	1.36962	1.20719	0.704784	0.304871	0.414345	0.550496	0.90878	2.21118	0.177688	1.78006	0.149166	1.94662	0.106225	1.18319	0.879215	1.86883	0.307585	1.50446	0.334841	1.64523
P10586	Receptor-type tyrosine-protein phosphatase F OS=Homo sapiens OX=9606 GN=PTPRF PE=1 SV=2	PTPRF	212.879	8.4	15	15	1496.1	1284.58	1325.49	1196.2	2350.51	1311.59	1042.02	130.93		113.103	828.392	1142.51	1023.13	355.662	1753.11	1.36422	1.17136	1.20865	1.09076	2.14332	1.19598	0.95017	0.119389		0.103134	0.755374	1.04181	0.932944	0.324312	1.59858	1.31108	0.382446	1.55123	0.318746	0.561775	0.452061	0.665414	0.527899	1.97032	0.218661	2.33123	0.192487	0.844249
P10599	Thioredoxin OS=Homo sapiens OX=9606 GN=TXN PE=1 SV=3	TXN	11.7375	40	4	4	2463.1	4430.11	1190.2	2461.67	3131.95	2168.45	3280.11	5304.87	2939.28	1403.45	2208.61	5579.44	3132.88	1414.45	753.721	0.882571	1.58739	0.426469	0.882061	1.12223	0.776994	1.17532	1.90083	1.0532	0.502881	0.791385	1.99921	1.12257	0.506823	0.270071	1.52487	0.46476	1.46425	0.276164	2.17396	0.113518	1.7339	0.397156	0.879443	0.872063	0.844483	0.979848	1.25379
P10643	Complement component C7 OS=Homo sapiens OX=9606 GN=C7 PE=1 SV=2	C7	93.5182	31.9	24	23	34864.8	35496.5	35046.6	43192.1	33492.6	45200.4	61454.1	6121.02	933.75	4703.71	29420.1	40359	51161.5	7321.66	34466.4	1.12896	1.14941	1.13484	1.39861	1.08452	1.46364	1.98995	0.198205	0.0302358	0.152311	0.952653	1.30687	1.65666	0.237083	1.11606	1.13403	0.53336	1.3113	0.418808	0.737054	0.423231	0.801325	0.770551	1.4152	0.365535	1.63642	0.292126	0.919794
P10644	cAMP-dependent protein kinase type I-alpha regulatory subunit OS=Homo sapiens OX=9606 GN=PRKAR1A PE=1 SV=1	PRKAR1A	42.9817	2.4	1	1				747.781	470.087	201.011		160.529				290.861	252.356						2.11374	1.32879	0.568197		0.453765				0.822173	0.713332					1.87418		0.63612		1.15258				1.62607		0.551909
P10645	Chromogranin-A OS=Homo sapiens OX=9606 GN=CHGA PE=1 SV=7	CHGA	50.6884	7.9	6	6	850.244	493.89	978.825	578.458	755.544	1117.73	648.228	1232.95	570.352	2074.74	769.529	816.401	703.776	808.78	1108.84	0.944136	0.54843	1.08692	0.642337	0.838978	1.24116	0.719811	1.36911	0.633335	2.30385	0.854507	0.906556	0.781494	0.898093	1.23129	0.886153	0.595415	0.935278	0.733436	0.935202	0.712244	1.39646	0.525762	0.634573	0.371965	0.669751	0.430936	0.669696
P10646	Tissue factor pathway inhibitor OS=Homo sapiens OX=9606 GN=TFPI PE=1 SV=1	TFPI	35.0151	7.6	2	2				1292.96					2329.29			914.918							0.85491					1.54014			0.604949														1.41319		2.5459
P10721	Mast/stem cell growth factor receptor Kit OS=Homo sapiens OX=9606 GN=KIT PE=1 SV=1	KIT	109.865	6.8	7	7	829.292	980.927	826.582	894.607	695.497	508.443	1452.43	1257.15	1546.76	1914.53	1240.57	630.209	1299.66	988.988	2002.23	0.728819	0.862082	0.726437	0.78622	0.611233	0.446842	1.27646	1.10484	1.35936	1.68257	1.09026	0.553856	1.1422	0.869167	1.75965	0.614512	0.103564	0.489071	0.0562418	0.991948	0.892039	0.882173	0.661742	0.696589	0.462002	0.554393	0.225931	1.12444
P10768	S-formylglutathione hydrolase OS=Homo sapiens OX=9606 GN=ESD PE=1 SV=2	ESD	31.4628	7.8	2	2	882.231	1108.83	333.263	1158.94	1731.79	527.417	987.556	1072.1	838.039	314.3	593.247	1106.67	754.686	480.969	261.016	1.08908	1.36881	0.4114	1.43067	2.13782	0.651075	1.2191	1.32347	1.03453	0.387991	0.732341	1.36614	0.93163	0.593737	0.322213	1.553	0.439267	2.28383	0.158929	1.9361	0.0777307	1.3458	0.614754	1.15396	0.782982	1.69701	0.340315	1.43862
P10809	60 kDa heat shock protein, mitochondrial OS=Homo sapiens OX=9606 GN=HSPD1 PE=1 SV=2	HSPD1	61.0546	3.8	1	1	89.7331	122.393	202.386	100.768	110.998	119.188			198.151	97.1377						0.689754	0.940802	1.55569	0.774575	0.853214	0.916165			1.52313	0.746671														1.42242		1.13569		2.03989
P10909	Clusterin OS=Homo sapiens OX=9606 GN=CLU PE=1 SV=1	CLU	52.4946	27.6	14	14	41470.9	27059.2	25181.2	26777.3	26568.8	39980	32265.8	14559.5	5501.26	18386.2	32692	35692.4	23932.8	12423.7	25807.6	1.60202	1.0453	0.972753	1.03441	1.02636	1.54443	1.24643	0.562433	0.212514	0.710262	1.26289	1.3788	0.924526	0.479928	0.996949	1.50748	0.195023	1.50129	0.179178	0.841748	0.553596	1.39583	0.333294	1.07999	0.741658	1.07555	0.723873	0.603044
P11021	Endoplasmic reticulum chaperone BiP OS=Homo sapiens OX=9606 GN=HSPA5 PE=1 SV=2	HSPA5	72.333	29.4	18	18	3524.97	3708.13	4430.36	3772.97	4332.54	4660.97	3732.92	10062.1	5766.53	4382.14	5279.17	5828.59	5037.61	4216.81	3388.85	0.7331	0.771191	0.921396	0.784675	0.901052	0.969357	0.776348	2.09265	1.19928	0.911367	1.09793	1.21219	1.04769	0.876984	0.70479	0.922504	0.61694	1.00975	0.891633	1.54719	0.300477	1.22515	0.214423	0.752972	0.0604335	0.824181	0.141519	1.26286
P11142	Heat shock cognate 71 kDa protein OS=Homo sapiens OX=9606 GN=HSPA8 PE=1 SV=1	HSPA8	70.8981	9.6	12	9	2127.17	3824.48	1744.59	5674.42	6137.62	6471.75	3300.65	3058.03	1351.47	746.751	4216.98	9943.29	6694.08	989.102	1115.22	0.555924	0.999504	0.455938	1.48298	1.60403	1.69135	0.862606	0.799198	0.353198	0.195159	1.10208	2.59862	1.74946	0.258496	0.291457	0.874731	0.758563	2.07808	0.139715	0.876312	0.778885	1.69429	0.649179	0.516283	0.757315	1.22652	0.436785	0.517216
P11215	Integrin alpha-M OS=Homo sapiens OX=9606 GN=ITGAM PE=1 SV=2	ITGAM	127.178	1.8	3	2						208.591	167.369					266.704	165.8								1.03204	0.828085					1.31956	0.820319					1.25809		1.00947		1.6086				0.782105		0.627546
P11216	Glycogen phosphorylase, brain form OS=Homo sapiens OX=9606 GN=PYGB PE=1 SV=5	PYGB	96.6959	5.1	5	2	217.234	296.684	347.716	862.133	754	496.324	413.922	391.823	188.648		567.813	652.414	526.089	211.407	184.367	0.497707	0.679736	0.796656	1.97524	1.7275	1.13713	0.948341	0.89771	0.432214		1.30092	1.49475	1.20533	0.484358	0.422406	0.934666	0.937859	2.29151	0.0673818	1.07868	0.764122	1.98548	0.15868	0.470751	0.0255326	1.15413	0.626169	0.543284
P11226	Mannose-binding protein C OS=Homo sapiens OX=9606 GN=MBL2 PE=1 SV=2	MBL2	26.1435	29.8	8	8	141601	51178.4	34856.8	32776.8	51454.7	17603.8	46591.9	88048.4	583326	36362.2	18972.6	39830.4	65288	131969	98994.2	1.47618	0.533533	0.36338	0.341697	0.536413	0.183519	0.485719	0.917901	6.08115	0.379074	0.197789	0.41523	0.680625	1.37578	1.03201	0.768388	0.432674	0.343746	0.0396064	2.4235	0.684318	0.321231	0.021005	2.39201	0.197506	1.07009	0.950299	7.54442
P11277	Spectrin beta chain, erythrocytic OS=Homo sapiens OX=9606 GN=SPTB PE=1 SV=5	SPTB	246.468	3.9	12	10	910.462	489.667		199.604	332.429	350.236	429.203					302.73				2.11431	1.13712		0.463529	0.77198	0.813332	0.996712					0.703012												2.3125		0.971459		1.41777
P11279	Lysosome-associated membrane glycoprotein 1 OS=Homo sapiens OX=9606 GN=LAMP1 PE=1 SV=3	LAMP1	44.8824	6.5	3	3	6451.91	5139.62	5984.3	3558.29	4077.85	4822.61	5297.03	8053.09	7365.29	3384.53	4924.89	4441.12	3874.88	4144.31	6845.44	1.23497	0.983783	1.14546	0.681097	0.780549	0.923103	1.01391	1.54145	1.4098	0.647839	0.942681	0.850081	0.741698	0.793269	1.3103	1.18239	0.362197	0.838147	0.493278	1.3936	0.187016	0.857777	0.566985	1.37844	0.0652106	0.977116	0.9015	1.62467
P11362	Fibroblast growth factor receptor 1 OS=Homo sapiens OX=9606 GN=FGFR1 PE=1 SV=3	FGFR1	91.8677	6.7	5	5	8582.04	5054.31	9329.17	4310.24	5964.45	7537.71	5461.08	9787.35	11458.3	9170.43	4520.42	11078	6739.12	8738.33	6697.33	1.12499	0.662552	1.22293	0.565014	0.781858	0.988092	0.715874	1.28299	1.50203	1.20212	0.592566	1.45217	0.883407	1.14548	0.87793	1.03566	0.969555	0.803273	0.267935	1.20438	0.576857	1.11698	0.868074	0.927195	0.905506	0.719146	0.415983	1.07824
P11413	Glucose-6-phosphate 1-dehydrogenase OS=Homo sapiens OX=9606 GN=G6PD PE=1 SV=4	G6PD	59.2567	8.3	5	5		386.72		567.849	621.845	154.733	269.042				512.838	817.907	265.64				0.860197		1.26309	1.38319	0.344178	0.59844				1.14073	1.8193	0.590873			1.45581		1.68703		1.01281		2.50479		0.581208		0.673521	0.442339	0.404348
P11586	C-1-tetrahydrofolate synthase, cytoplasmic OS=Homo sapiens OX=9606 GN=MTHFD1 PE=1 SV=4	MTHFD1	101.531	2	2	2	221.151	535.639	209.303	95.4301	107.175	533.214	148.933	511.22	495.591	251.706	255.031	270.232	429.241	507.522	320.237	0.678151	1.64252	0.641821	0.292633	0.328649	1.63508	0.456699	1.56764	1.51971	0.771847	0.782043	0.828657	1.31625	1.5563	0.981996	0.76857	0.358739	0.585378	0.211149	0.919446	0.656995	0.618113	0.0272017	1.24341	0.716393	0.94704	0.525753	1.4875
P11597	Cholesteryl ester transfer protein OS=Homo sapiens OX=9606 GN=CETP PE=1 SV=2	CETP	54.7562	9.9	6	6	2571.93	2926.8	2922.94	2720.46	2568.16	2510.8	2704.93	147.434			1867.7	3016.02	3398.74	694.985	3553.77	1.05792	1.20389	1.2023	1.11901	1.05637	1.03277	1.11262	0.0606444			0.768244	1.24058	1.39801	0.285869	1.46178	1.10123	0.582898	1.01987	0.671172	0.55947	0.430655	0.957905	0.842251	1.14963	0.613175	1.06468	0.770084	0.584055
P11717	Cation-independent mannose-6-phosphate receptor OS=Homo sapiens OX=9606 GN=IGF2R PE=1 SV=3	IGF2R	274.375	9.6	27	27	2042.45	1427.17	2226.74	1311.13	1321.31	1179.35	1769.55	871.75	374.182	731.006	1621.57	1889.96	1318.3	664.154	2260.12	1.45828	1.01898	1.58986	0.936133	0.9434	0.842043	1.26344	0.622419	0.267161	0.52193	1.15778	1.34941	0.941253	0.474198	1.6137	1.34267	0.355845	0.898463	0.977578	0.710767	0.512526	0.999992	0.932776	1.34268	0.335798	0.89847	0.922541	0.710773
P11766	Alcohol dehydrogenase class-3 OS=Homo sapiens OX=9606 GN=ADH5 PE=1 SV=4	ADH5	39.7242	8.3	5	5	409	1060.84	1074.81	1730.09	1626.32	1605.62	1197.78	8494.34	2221.14	604.371	1203.67	2645.77	2383.03	689.434	621.998	0.222539	0.57721	0.584808	0.941349	0.884888	0.873627	0.651718	4.62181	1.20853	0.328841	0.654921	1.43958	1.29662	0.375125	0.338432	0.688774	0.651897	1.3431	0.315587	3.22462	0.225841	1.20553	0.745543	0.571343	0.425552	1.11411	0.541973	2.67485
P11940	Polyadenylate-binding protein 1 OS=Homo sapiens OX=9606 GN=PABPC1 PE=1 SV=2	PABPC1	70.6708	3	2	1	98.5017	404.883		342.752	277.053	395.974			379.248		140.722	502.846	250.548			0.31746	1.30489		1.10465	0.892909	1.27618			1.22227		0.453532	1.62062	0.807488			1.00457		1.35141		1.51367		1.28432		0.782177	0.791844	1.05224	0.779034	1.17858
P12035	Keratin, type II cytoskeletal 3 OS=Homo sapiens OX=9606 GN=KRT3 PE=1 SV=3	KRT3	64.417	3	2	0	903.951	1499.46	1230.71	1955.68	383.838	3110.62	1833.22	1882.94	2175.24	896.891	468.162	460.777	1115.7	892.246	645.562	0.696955	1.1561	0.948891	1.50785	0.295943	2.39832	1.41343	1.45176	1.67713	0.691512	0.360958	0.355264	0.860217	0.68793	0.497735	1.36955	0.216002	2.05394	0.546712	2.22023	0.00808528	0.688081	0.213642	1.99039	0.0531185	2.98502	0.283828	3.22669
P12109	Collagen alpha-1(VI) chain OS=Homo sapiens OX=9606 GN=COL6A1 PE=1 SV=3	COL6A1	108.529	6.4	7	7	527.337	795.604	382.089	667.32	401.285	1157.29	334.103	126.72			433.648	762.386	376.009		678.475	0.952692	1.43735	0.690287	1.20559	0.724966	2.09078	0.603594	0.228934			0.783433	1.37734	0.679302		1.22574	1.07795	0.849131	1.40726	0.563594	0.437013	0.279174	1.13424	0.78102	0.95038	0.87981	1.24071	0.739866	0.385293
P12110	Collagen alpha-2(VI) chain OS=Homo sapiens OX=9606 GN=COL6A2 PE=1 SV=4	COL6A2	108.579	2.6	3	3	553.532		766.241				1440.46		2129.51		533.562	785.723	1503.97		2069.82	0.452657		0.626602				1.17795		1.74143		0.436326	0.642533	1.22989		1.69262	0.369292	0.048539			0.99893	0.979483	0.369156	0.0607355	1.00037	0.983777			2.70599
P12111	Collagen alpha-3(VI) chain OS=Homo sapiens OX=9606 GN=COL6A3 PE=1 SV=5	COL6A3	343.669	8.3	34	34	2572.49	2440.07	2671.43	1354.73	2024.9	1763.72	2091.12	1292.81	385.181	506.671	1489.87	2092.85	2281.72	628.713	2601.14	1.47295	1.39712	1.5296	0.775687	1.15941	1.00986	1.19732	0.740229	0.220545	0.290107	0.853061	1.19832	1.30646	0.359986	1.48935	1.39415	0.331661	0.93319	0.862279	0.683853	0.56393	0.741964	0.669493	1.87901	0.139909	1.25773	0.447611	0.921679
P12259	Coagulation factor V OS=Homo sapiens OX=9606 GN=F5 PE=1 SV=4	F5	251.703	7.3	49	49	7857.35	7654.31	4640.91	6801.58	7813.22	6244.86	7174.09	2523.46	640.35	2833.27	5984.14	9344.72	5414.81	1952.55	5793.81	1.42561	1.38877	0.842031	1.23406	1.4176	1.13305	1.30164	0.457848	0.116183	0.51406	1.08574	1.69548	0.982446	0.354265	1.05121	1.53121	0.265993	1.58494	0.190598	0.785484	0.517688	1.37998	0.557007	1.10959	0.652093	1.14852	0.524882	0.569201
P12268	Inosine-5'-monophosphate dehydrogenase 2 OS=Homo sapiens OX=9606 GN=IMPDH2 PE=1 SV=2	IMPDH2	55.805	2.1	1	1		386.109			184.487		419.074		320.309						171.872		1.30279			0.622487		1.41402		1.08077						0.579924	2.24649		1.07339		2.15097
P12270	Nucleoprotein TPR OS=Homo sapiens OX=9606 GN=TPR PE=1 SV=3	TPR	267.293	0.8	2	2		151.506	150.794			107.629					94.8802	618.153	99.2224	129.669			0.78451	0.78082			0.557313					0.491296	3.20084	0.513781	0.671438		1.32071	0.277581	0.94044				3.11515	0.565642	0.423963	0.703272	0.301892
P12429	Annexin A3 OS=Homo sapiens OX=9606 GN=ANXA3 PE=1 SV=3	ANXA3	36.3753	9.9	6	6	1225.47	2154.89	3608.59	1972.9	2275.11	2888.24	3164.61	634.335	304.742	698.778	2411.02	3109.6		845.675	3222.83	0.601629	1.05792	1.7716	0.968572	1.11694	1.41795	1.55363	0.31142	0.14961	0.343058	1.18366	1.52662		0.415175	1.58221	1.14521	0.722367	1.16935	0.690934	0.672433	0.561603	1.01911	0.95203	1.12373	0.738278	1.14742	0.558919	0.659822
P12532	Creatine kinase U-type, mitochondrial OS=Homo sapiens OX=9606 GN=CKMT1B PE=1 SV=1	CKMT1B	47.0367	2.9	2	2	758.868	883.324			714.358				2588.54							0.613836	0.714506			0.577832				2.09383
P12814	Alpha-actinin-1 OS=Homo sapiens OX=9606 GN=ACTN1 PE=1 SV=2	ACTN1	103.058	9.6	27	13	155.564	1103.95	351.904	3802.89	2548.9	4390.76	1040.27	952.151	213.67	147.782	2390.27	6595.24	3012.49	186.231	242.329	0.0859963	0.610265	0.194534	2.10225	1.40904	2.42723	0.575063	0.526353	0.118118	0.0816945	1.32135	3.64587	1.66531	0.102949	0.13396	0.468292	0.810223	3.12189	0.10094	0.641109	0.892526	2.65422	0.546915	0.176433	0.391982	1.1762	0.446052	0.241543
P12821	Angiotensin-converting enzyme OS=Homo sapiens OX=9606 GN=ACE PE=1 SV=1	ACE	149.715	9	16	16	1288.25	2373.1	3262.25	1474.57	1274.57	1836.7	2565.86	2559.75	4133.24	2047.8	2190.49	2621.12	3941.66	2353.28	2980.54	0.523633	0.964591	1.326	0.599367	0.518074	0.746562	1.04294	1.04046	1.68004	0.832365	0.890366	1.0654	1.60216	0.956536	1.2115	0.74644	0.335472	0.494404	0.0192811	0.998206	0.979087	0.73952	0.161672	1.00936	0.855422	0.668548	0.0341522	1.3498
P12830	Cadherin-1 OS=Homo sapiens OX=9606 GN=CDH1 PE=1 SV=3	CDH1	97.4561	4.6	5	5	1620.61	1360.81	2082.21	1015.21	986.742	1525.02	2028.1	235.696	4507.13	145.509	1226.71	1723.49	1398.7	310.407	2047.09	1.09435	0.918908	1.40605	0.685534	0.666314	1.0298	1.36951	0.159157	3.04352	0.0982577	0.828356	1.16382	0.944497	0.209607	1.38233	1.34807	0.40527	0.938972	0.775876	1.8026	0.793093	0.82416	0.732412	1.63569	0.314118	1.13931	0.534139	2.1872
P12931	Proto-oncogene tyrosine-protein kinase Src OS=Homo sapiens OX=9606 GN=SRC PE=1 SV=3	SRC	59.8348	6	6	3				465.175	503.823	893.947	499.496	446.444			754.651	1876.42	585.762						0.617586	0.668898	1.18684	0.663153	0.592719			1.00191	2.49121	0.777683					1.06013		0.807445		2.24585				0.472038	0.205295	0.359527
P12955	Xaa-Pro dipeptidase OS=Homo sapiens OX=9606 GN=PEPD PE=1 SV=3	PEPD	54.5482	23.1	12	12	6930.17	4211.84	6789.13	3397.88	3251.98	4332.4	6176.75	6287.07	6510.78	7224.7	4000.48	4835.47	5214.9	2845.2	7466.5	1.30799	0.794934	1.28137	0.64131	0.613772	0.817689	1.16579	1.18661	1.22883	1.36358	0.755043	0.912636	0.98425	0.536997	1.40921	1.15487	0.583172	0.707319	0.397263	1.22207	0.384547	1.0344	0.826557	1.11646	0.650897	0.6838	0.14217	1.18143
P13224	Platelet glycoprotein Ib beta chain OS=Homo sapiens OX=9606 GN=GP1BB PE=1 SV=1	GP1BB	21.7177	9.7	4	4		503.597	846.224		782.473	1284.3	459.081	1101.27			1243.67	1771.07	843.992		595.787		0.533954	0.897235		0.82964	1.36172	0.486755	1.16765			1.31864	1.87783	0.894868		0.631701	0.93752	0.819094	1.43548	0.38267	1.08374	0.99616	2.0939	0.0967854	0.44774	0.136578	0.685555	0.337708	0.517572
P13473	Lysosome-associated membrane glycoprotein 2 OS=Homo sapiens OX=9606 GN=LAMP2 PE=1 SV=2	LAMP2	44.9607	4.1	2	2	842.555	113.329	771.357		301.981	648.572	489.436	1449.21	1057.14	919.582	485.253	321.64	1207.59	925.521	1035.46	1.11611	0.150125	1.0218		0.400027	0.859149	0.648344	1.91973	1.40036	1.21815	0.642804	0.426069	1.59966	1.22602	1.37166	0.545117	0.235989	0.449992	0.254586	0.945466	0.685056	0.544875	0.0918901	1.00044	0.773554	0.825862	0.752572	1.7352
P13489	Ribonuclease inhibitor OS=Homo sapiens OX=9606 GN=RNH1 PE=1 SV=2	RNH1	49.9735	9.5	5	5	2504.02	2648.76	1018.66	997.718	1881.98	797.744	1917.47	825.16	1011.38	382.469	1153.46	1417.25	1331.49	260.267	824.166	1.97978	2.09421	0.80539	0.788835	1.48797	0.630728	1.51603	0.652404	0.799637	0.302395	0.911971	1.12053	1.05273	0.205777	0.651618	2.55448	0.14051	1.52217	0.370753	1.55386	0.352875	1.22238	0.70082	2.08976	0.195545	1.24525	0.577606	1.27118
P13497	Bone morphogenetic protein 1 OS=Homo sapiens OX=9606 GN=BMP1 PE=1 SV=2	BMP1	111.249	4	6	2	740.878	385.995			500.937											1.36541	0.711376			0.923211
P13501	C-C motif chemokine 5 OS=Homo sapiens OX=9606 GN=CCL5 PE=1 SV=3	CCL5	9.98966	20.9	2	2	98.7198	1110.94	702.514	2689.36	2444.51	1018.05	1783.97	4559.4	734.256	487.003	2663.38	2116.47	1746.76	425.314	887.627	0.0630978	0.710068	0.449019	1.71893	1.56243	0.6507	1.14024	2.91419	0.469308	0.311273	1.70233	1.35277	1.11646	0.271844	0.567337	0.624954	0.445763	2.01063	0.205738	2.31318	0.332364	1.72137	0.517473	0.363057	0.262233	1.16804	0.654566	1.3438
P13591	Neural cell adhesion molecule 1 OS=Homo sapiens OX=9606 GN=NCAM1 PE=1 SV=3	NCAM1	94.5742	9.3	14	14	5539.95	5545.98	6655.1	2814.82	3462.59	5479.07	4287.95	4690.39	1248.71	3752.49	3540.59	2908.01	3647.67	4094.53	4870.9	1.32876	1.33021	1.59623	0.675138	0.830508	1.31416	1.02847	1.125	0.299505	0.900039	0.849216	0.697489	0.874899	0.982078	1.16829	1.40655	0.0294317	0.932085	0.655255	0.810827	0.460965	0.808769	0.138128	1.73913	0.00483615	1.15247	0.636634	1.00255
P13598	Intercellular adhesion molecule 2 OS=Homo sapiens OX=9606 GN=ICAM2 PE=1 SV=2	ICAM2	30.6543	5.1	2	2	6167.35	3444.94	5681.16	3512.64	3373.23	4804.5	5178.6	5608.59	6570.37	5073.27	2920.16	2488.38	4723.15	2019.7	6305.8	1.36301	0.761347	1.25556	0.776311	0.7455	1.06182	1.1445	1.23952	1.45208	1.12122	0.64537	0.549944	1.04384	0.446363	1.39361	1.17203	0.581043	0.895907	0.961703	1.33022	0.331763	0.803287	0.706966	1.45905	0.233938	1.1153	0.583232	1.65597
P13611	Versican core protein OS=Homo sapiens OX=9606 GN=VCAN PE=1 SV=3	VCAN	372.82	1.9	8	8	888.279	859.865	1381.09	445.155	926.139	1237.68	758.121	1295.73	1801.22	1018.51	857.629	731.211	1099.61	1459.18	1084.1	0.840986	0.814085	1.30756	0.421454	0.87683	1.17179	0.717758	1.22674	1.70532	0.964284	0.811968	0.69228	1.04107	1.38149	1.02638	0.858998	0.408838	0.716182	0.269621	1.05825	0.984225	0.715736	0.070137	1.20016	0.406151	1.00062	0.826006	1.47854
P13639	Elongation factor 2 OS=Homo sapiens OX=9606 GN=EEF2 PE=1 SV=4	EEF2	95.3381	7.8	8	7	1888.71	2898.04	1818.7	1492.42	2935.54	2309.86	2285.39	2919.79	4352.19	1614.4	2358.41	3331.29	4428.56	2528.16	1400.79	0.734675	1.12728	0.70744	0.580524	1.14187	0.898491	0.888975	1.13574	1.69292	0.62797	0.917378	1.29581	1.72263	0.983408	0.54488	0.790361	0.698864	0.806199	0.724963	1.14357	0.619053	0.873957	0.86575	0.904349	0.769124	0.92247	0.806741	1.30849
P13645	Keratin, type I cytoskeletal 10 OS=Homo sapiens OX=9606 GN=KRT10 PE=1 SV=6	KRT10	58.8271	27.4	20	18	29256.8	23229	16360.2	25186.8	8069.43	35312	27642	18193	26777	22741.4	7459.23	9138.24	12351.9	12549.4	14144.1	1.52162	1.20812	0.850883	1.30995	0.419684	1.83655	1.43764	0.946205	1.39265	1.18276	0.387949	0.475273	0.642413	0.652685	0.735623	1.76323	0.0360514	1.75611	0.427963	1.85968	0.0127611	1.00751	0.754792	1.75008	0.16084	1.74302	0.415479	1.84581
P13646	Keratin, type I cytoskeletal 13 OS=Homo sapiens OX=9606 GN=KRT13 PE=1 SV=4	KRT13	49.5882	9.2	6	2	2364.38	2684.64	1237.25	2288.13	620.133	2600.89	1710.29	1144.18	2031.12	1691.81	532.914	901.216	876.966	971.534	842.831	1.57637	1.78989	0.824897	1.52554	0.413453	1.73406	1.14028	0.762846	1.35418	1.12796	0.355303	0.600856	0.584689	0.647739	0.56193	2.33575	0.0306838	2.047	0.301183	1.81531	0.0312343	1.16148	0.908524	2.011	0.139729	1.7624	0.42378	1.56292
P13647	Keratin, type II cytoskeletal 5 OS=Homo sapiens OX=9606 GN=KRT5 PE=1 SV=3	KRT5	62.3783	22.7	14	14	3710.76	3354.49	3044.35	4104.01	1579.08	4052.18	14488.9	2298.57	4555.8	3689.26	1202.61	1613.96	2594.36	2719.79	2052.11	1.01092	0.913861	0.829369	1.11805	0.430186	1.10393	3.94719	0.626197	1.24113	1.00506	0.327627	0.439689	0.706779	0.74095	0.559055	1.37242	0.0369891	1.3216	0.577896	2.89743	0.223625	0.883192	0.535485	1.55393	0.178062	1.49639	0.400723	3.28064
P13667	Protein disulfide-isomerase A4 OS=Homo sapiens OX=9606 GN=PDIA4 PE=1 SV=2	PDIA4	72.9325	8.5	8	8	740.803	733.867	608.254	1629.26	1747.03	1476.31	900.219	1956.38	1098.02	607.485	1129.9	2378.26	962.041	842.196	942.42	0.625944	0.620083	0.513946	1.37665	1.47616	1.24741	0.760643	1.65305	0.927778	0.513297	0.954712	2.00952	0.81288	0.711617	0.796301	0.758349	0.0217144	1.76673	0.00088722	1.43979	0.260363	1.49842	0.557889	0.506099	0.25383	1.17906	0.472253	0.960875
P13671	Complement component C6 OS=Homo sapiens OX=9606 GN=C6 PE=1 SV=3	C6	104.786	28.4	29	29	37716.9	29823.3	35476.8	39972.2	33174.6	46345	56999.7	27869.2	9033.57	31916.3	42474.5	44758.4	44084.2	33716.3	39548.4	1.02323	0.809082	0.962458	1.08441	0.9	1.2573	1.54636	0.756069	0.245074	0.865863	1.1523	1.21426	1.19597	0.914698	1.07292	0.877869	0.285906	1.01826	0.910729	0.800198	0.434583	1.01534	0.939507	0.864605	0.331301	1.00288	0.977632	0.788108
P13716	Delta-aminolevulinic acid dehydratase OS=Homo sapiens OX=9606 GN=ALAD PE=1 SV=1	ALAD	36.2949	32.1	11	11	1409.93	1922.09	302.077	1288.33	1103.25	341.073	932.219	1271.69			527.301	1121.71	510.048			1.44545	1.97051	0.309686	1.32078	1.13104	0.349665	0.955701	1.30373			0.540583	1.14997	0.522896			2.37501		1.78587		2.1605		1.61653		1.4692	0.820302	1.10476	0.974458	1.33651
P13727	Bone marrow proteoglycan OS=Homo sapiens OX=9606 GN=PRG2 PE=1 SV=2	PRG2	25.2055	8.6	2	2	4198.89	3746.25	5597.02	6988.61	3986.95	2149.53	3054.8	1684.87	1167.62	4285.36	5561.81	2785.49	4432.78	2935.51	5855.6	1.07791	0.96171	1.43683	1.79406	1.0235	0.551811	0.784206	0.432527	0.299742	1.10011	1.42779	0.715071	1.13795	0.753583	1.50321	1.02407	0.846611	0.992528	0.848988	0.446713	0.0699325	0.955291	0.879561	1.07199	0.708592	1.03898	0.93503	0.46762
P13796	Plastin-2 OS=Homo sapiens OX=9606 GN=LCP1 PE=1 SV=6	LCP1	70.2884	9.9	19	14	7170.92	8292.26	8642.38	7921.58	10400.1	9083.32	11018.8	660.595	256.295	377.127	6106.44	11920.6	11358.9	473.013	6368.61	1.07509	1.2432	1.2957	1.18763	1.55922	1.3618	1.65198	0.0990387	0.0384246	0.0565402	0.915498	1.78719	1.70297	0.0709158	0.954805	1.32444	0.408545	1.50572	0.353512	0.655788	0.551593	1.01119	0.961772	1.30979	0.40863	1.48906	0.357447	0.648532
P13797	Plastin-3 OS=Homo sapiens OX=9606 GN=PLS3 PE=1 SV=4	PLS3	70.811	3	3	3	2130.03	2631.89	1869.94	1621.43	2079.97	2079.82	1697	1162.12	1045.39	456.838	1517.09	2641.25	2444.83	900.004	2446.37	1.19557	1.47726	1.04959	0.910097	1.16747	1.16739	0.952515	0.652289	0.586769	0.25642	0.851535	1.48252	1.37227	0.505167	1.37313	1.14516	0.557677	0.998274	0.80989	0.674212	0.429355	0.79693	0.590653	1.43697	0.331878	1.25265	0.441335	0.846011
P13798	Acylamino-acid-releasing enzyme OS=Homo sapiens OX=9606 GN=APEH PE=1 SV=4	APEH	81.2245	2.9	2	2	467.427	570.064	141.802	311.626	279.417		347.54	199.947	264.887		199.32	324.328	189.324			1.56013	1.9027	0.473292	1.04012	0.932612		1.15998	0.667364	0.884114		0.66527	1.08251	0.631908			2.07632		1.56093		1.4303		1.38294		1.50138	0.669983	1.1287	0.649873	1.03425
P13987	CD59 glycoprotein OS=Homo sapiens OX=9606 GN=CD59 PE=1 SV=1	CD59	14.1773	9.4	2	2	2177.89	1392.53	2151.34	741.572	1236.65	747.552	759.469	2740.82	1375.29	1178.61	713.298	1427		1461.75	2338.48	1.49154	0.953685	1.47336	0.50787	0.84693	0.511965	0.520126	1.87707	0.941877	0.80718	0.488506	0.977288		1.00109	1.60152	1.00376	0.969774	0.478179	0.0773079	0.855315	0.640339	0.58223	0.181164	1.72399	0.0901419	0.821288	0.523496	1.46903
P14151	L-selectin OS=Homo sapiens OX=9606 GN=SELL PE=1 SV=2	SELL	42.1871	7.3	5	5	4907.4	6659.24	8590.45	4155.83	6188.17	11459.3	4581.15	22346.8	27543.6	16662.9	9727.38	5543.28	15461	9776.01	14690.9	0.437397	0.593538	0.765667	0.370409	0.551552	1.02137	0.408318	1.99177	2.45497	1.48516	0.867002	0.494072	1.37804	0.871336	1.3094	0.504837	0.0337925	0.546067	0.109992	1.36425	0.89822	0.799779	0.436578	0.631221	0.337978	0.682773	0.439768	1.70578
P14174	Macrophage migration inhibitory factor OS=Homo sapiens OX=9606 GN=MIF PE=1 SV=4	MIF	12.4763	7.8	1	1	4991.03	11295.9	3493.03	9184.13	10632.7	7619.19	9593.51	6391.28	2903.45	1409.75	7740.62	15403.6	15448.1	4108.53	2393.07	0.664832	1.50468	0.465291	1.22338	1.41634	1.01492	1.27791	0.851354	0.386755	0.187787	1.03109	2.05184	2.05778	0.547279	0.318771	0.901148	0.901062	1.24995	0.399568	0.860522	0.939546	1.11864	0.971887	0.805573	0.95	1.11738	0.527362	0.769255
P14207	Folate receptor beta OS=Homo sapiens OX=9606 GN=FOLR2 PE=1 SV=4	FOLR2	29.2795	7.1	3	3	1585.53	598.358	1205.52	680.251	756.985	1231.19	1299.14	828.047	1534.24	1358.45	509.829	679.396	828.969	1172.93	1260.99	1.53144	0.577944	1.16439	0.657043	0.731159	1.18918	1.25482	0.799796	1.4819	1.31211	0.492436	0.656217	0.800687	1.13291	1.21797	1.03878	0.945323	0.817809	0.381558	1.12214	0.682647	0.780804	0.372754	1.33039	0.511032	1.04739	0.786661	1.43717
P14314	Glucosidase 2 subunit beta OS=Homo sapiens OX=9606 GN=PRKCSH PE=1 SV=2	PRKCSH	59.4254	8.9	8	8	970.115	740.978	1206.16	1440.15	1470.93	812.099	566.809	1816.73	630.215	903.671	1013.54	1583.46	851.455	377.43	994.344	0.946264	0.722759	1.1765	1.40475	1.43476	0.792132	0.552873	1.77207	0.614721	0.881453	0.988622	1.54453	0.830521	0.36815	0.969897	1.31217	0.372721	1.67467	0.19201	1.35558	0.647192	1.57459	0.218454	0.833339	0.482286	1.06356	0.836895	0.860907
P14324	Farnesyl pyrophosphate synthase OS=Homo sapiens OX=9606 GN=FDPS PE=1 SV=4	FDPS	48.2755	5	3	3		552.132	395.39	563.779	723.905	919.496	602.187	465.582	779.268		867.687	1928.62	925.721				0.696196	0.498556	0.710882	0.912789	1.15941	0.759312	0.587063	0.982597		1.09409	2.43184	1.16726			0.511775		0.794761		0.665081		1.51034		0.338848	0.201974	0.526213	0.192829	0.440352
P14384	Carboxypeptidase M OS=Homo sapiens OX=9606 GN=CPM PE=1 SV=2	CPM	50.5138	6.5	3	3	459.219	249.361	441.71	120.346	328.369	176.437	275.389	304.206	90.9475	88.5318	265.842	531.49	187.048	123.812	356.13	1.72257	0.935375	1.65689	0.451427	1.23174	0.661829	1.03301	1.1411	0.341152	0.332091	0.997197	1.99367	0.701635	0.464431	1.33588	1.7246	0.173307	0.937272	0.9014	1.00533	0.959932	1.32815	0.829925	1.2985	0.450812	0.705697	0.760985	0.756937
P14543	Nidogen-1 OS=Homo sapiens OX=9606 GN=NID1 PE=1 SV=3	NID1	136.377	9.5	19	19	1224.23	1271.04	1479.01	1371.51	1465.54	2117.74	3273.91	2005.31	1193.67	1295.12	778.102	2272.91	2586.1	972.498	1601.67	0.737238	0.765429	0.89067	0.825935	0.882562	1.27532	1.97157	1.20761	0.718837	0.77993	0.468579	1.36877	1.55737	0.585646	0.964538	0.770168	0.552628	0.960181	0.955964	1.25437	0.613578	0.84223	0.676604	0.914439	0.996231	1.14005	0.573876	1.48934
P14550	Aldo-keto reductase family 1 member A1 OS=Homo sapiens OX=9606 GN=AKR1A1 PE=1 SV=3	AKR1A1	36.573	8.6	3	3	369.187	521.18	281.034	262.671	1132.23	785.227	467.41	2016.87	749.432		265.945	823.381	563.482	195.83	298.637	0.591883	0.835557	0.450554	0.421116	1.81519	1.25888	0.749353	3.23346	1.20149		0.426364	1.32005	0.903376	0.313956	0.478776	1.10724	0.666398	2.06071	0.290009	3.05659	0.125653	1.54449	0.559936	0.716896	0.687321	1.33423	0.7233	1.97903
P14618	Pyruvate kinase PKM OS=Homo sapiens OX=9606 GN=PKM PE=1 SV=4	PKM	57.9369	21.5	12	11	1555.12	2736.22	2553.87	2231.82	2599.58	2375.74	2540.66	3395.01	2016.41	1572.35	2575.86	3599.51	2685.8	2150.53	1758.88	0.641774	1.1292	1.05394	0.921037	1.07281	0.98043	1.04849	1.40107	0.83214	0.648883	1.06302	1.48546	1.10839	0.887492	0.725863	1.03791	0.92217	1.09278	0.477805	1.20573	0.407989	1.17475	0.678559	0.883513	0.759853	0.930227	0.942754	1.02638
P14625	Endoplasmin OS=Homo sapiens OX=9606 GN=HSP90B1 PE=1 SV=1	HSP90B1	92.4689	20.4	16	11	1932.14	2332.94	1595.42	2195.07	2551.51	2492.91	1831.75	1180.97	1108.26	633.458	2019.82	2691.25	1788.73	1005.77	1156.03	1.093	1.31973	0.902522	1.24174	1.44338	1.41023	1.03621	0.66807	0.626937	0.358344	1.1426	1.52243	1.01187	0.568961	0.65396	1.48347	0.114117	1.83254	0.0241558	1.04315	0.849789	1.35287	0.741321	1.09654	0.618602	1.35456	0.353201	0.771064
P14770	Platelet glycoprotein IX OS=Homo sapiens OX=9606 GN=GP9 PE=1 SV=3	GP9	19.0461	5.1	1	1						1831.78		4243.64		440.136	1635.82	1388.32									0.96008		2.2242		0.230686	0.857376	0.727656														1.58628		3.67491
P14780	Matrix metalloproteinase-9 OS=Homo sapiens OX=9606 GN=MMP9 PE=1 SV=3	MMP9	78.4582	9.3	12	12	796.884	1109.11	530.447	1837.7	1197.58	308.219	5882.63	194.646		317.32	5663.05	881.786	1117.98		608.021	0.506691	0.705218	0.33728	1.16848	0.761471	0.195978	3.74042	0.123764		0.201765	3.6008	0.560675	0.710857		0.386604	0.941074	0.878196	1.29142	0.936107	3.52102	0.9037	2.6505	0.775855	0.355055	0.665096	0.487237	0.791472	1.32843
P14923	Junction plakoglobin OS=Homo sapiens OX=9606 GN=JUP PE=1 SV=3	JUP	81.7447	8.7	17	14	749.114	723.838	652.533	835.482	442.718	367.979	2076.13	319.683	6893.53	647.178	140.169	319.755	341.662	291.904	252.015	0.746442	0.721256	0.650206	0.832502	0.441138	0.366667	2.06873	0.318543	6.86894	0.64487	0.139669	0.318615	0.340444	0.290863	0.251117	2.4001	0.000818478	1.85887	0.0993449	10.4895	0.125515	1.25014	0.920705	1.91986	0.133613	1.48692	0.36694	8.39068
P15085	Carboxypeptidase A1 OS=Homo sapiens OX=9606 GN=CPA1 PE=1 SV=2	CPA1	47.1403	6.2	2	2	42480.8	34587.3	79855.8		49635		64498.4	1438.96		856.931			28599.4		86194.1	0.985008	0.80198	1.85162		1.15089		1.49553	0.0333653		0.0198698			0.663138		1.99859	0.91134	0.980263	0.864771		0.574399	0.542934	0.01493		61.041		57.9219		38.4729
P15086	Carboxypeptidase B OS=Homo sapiens OX=9606 GN=CPB1 PE=1 SV=4	CPB1	47.3675	5.8	2	2	657.544		2270.26	432.828	365.151			402.11				466.233			185.148	0.963077		3.32515	0.633945	0.534821			0.588954				0.682871			0.271179	7.90664		2.15497		2.17183		2.51816		3.13985		0.855773		0.862467
P15121	Aldo-keto reductase family 1 member B1 OS=Homo sapiens OX=9606 GN=AKR1B1 PE=1 SV=3	AKR1B1	35.8534	8.9	4	3	285.772	451.823	236.422	625.781	424.744	808.61	320.273	1032.89	452.057	443.619	465.978	1358.04	1024.35	208.705	247.35	0.511134	0.808134	0.422866	1.11928	0.759699	1.44628	0.572842	1.84744	0.808551	0.793459	0.833451	2.429	1.83216	0.373291	0.442411	0.657939	0.751448	1.25583	0.433952	1.21941	0.601768	1.53176	0.42197	0.42953	0.147482	0.819855	0.838791	0.796081
P15144	Aminopeptidase N OS=Homo sapiens OX=9606 GN=ANPEP PE=1 SV=4	ANPEP	109.54	21.5	22	22	5200.83	5836.28	6538.88	4476.66	4078.79	5655.89	4441.49	9431.96	4380.81	5530.81	5621.58	5198.7	6410.37	5055.69	6197.29	0.9281	1.0415	1.16688	0.798871	0.72787	1.00931	0.792594	1.68316	0.781766	0.986987	1.00318	0.927721	1.14395	0.902199	1.10592	0.995054	0.970145	0.804567	0.144009	1.03345	0.914794	0.925708	0.405204	1.07491	0.385134	0.869137	0.210082	1.11639
P15151	Poliovirus receptor OS=Homo sapiens OX=9606 GN=PVR PE=1 SV=2	PVR	45.3026	17	7	7	2028.81	1342.27	2473.5	1106.02	1593.68	1704.19	1962.95	2016.33	547.606	2566.93	1328.3	1697.41	1641.79	1383.46	2923.73	1.15637	0.765058	1.40983	0.630403	0.908357	0.971346	1.11883	1.14926	0.312121	1.46309	0.757097	0.967479	0.935777	0.788535	1.66645	0.982452	0.987715	0.740278	0.371902	0.760953	0.485347	0.940102	0.884805	1.04505	0.857082	0.787444	0.40405	0.809437
P15153	Ras-related C3 botulinum toxin substrate 2 OS=Homo sapiens OX=9606 GN=RAC2 PE=1 SV=1	RAC2	21.4288	9.9	4	1		1065.61			1180.68	408.07	795.479	912.182	1586.55			2251.09	1507.13				0.878241			0.973077	0.336317	0.655606	0.751788	1.30758			1.85527	1.24212			0.707048		0.527079		0.728584		1.49363		0.473377		0.352885		0.487796
P15169	Carboxypeptidase N catalytic chain OS=Homo sapiens OX=9606 GN=CPN1 PE=1 SV=1	CPN1	52.2862	24.5	10	10	50231.1	92322.7	104428	97021.2	39416.2	79944.8	64761.4	13418.9	5274.41	9361.8	80344.9	88741.9	71225.4	8043.89	87089.2	0.845048	1.55316	1.75682	1.63221	0.663107	1.34493	1.08949	0.225749	0.0887325	0.157495	1.35166	1.49292	1.19824	0.135324	1.46512	1.48464	0.394886	1.3007	0.497301	0.501656	0.493388	1.07267	0.931378	1.38405	0.438098	1.21257	0.552452	0.467668
P15291	Beta-1,4-galactosyltransferase 1 OS=Homo sapiens OX=9606 GN=B4GALT1 PE=1 SV=5	B4GALT1	43.9203	4	2	2	1096.05	829.009	725.865	950.635	485.802	826.664	1501.41		42.2247		471.374	1078.44	275.555		961.934	1.42267	1.07606	0.942176	1.23393	0.630573	1.07301	1.94884		0.0548078		0.611845	1.39982	0.357671		1.24859	1.42812	0.552919	1.21919	0.567503	1.24739	0.759812	1.25239	0.711997	1.14032	0.60453	0.973491	0.968665	0.996011
P15529	Membrane cofactor protein OS=Homo sapiens OX=9606 GN=CD46 PE=1 SV=3	CD46	43.7473	4.1	2	2	1152.86	608.408	814.23	629.446	914.125	567.725	983.592	3756.57	2511.81	1287.21	755.442	819.603	978.511	945.644	1538.32	0.946853	0.499692	0.668736	0.516971	0.750781	0.466278	0.807835	3.08531	2.06297	1.0572	0.620453	0.673149	0.803661	0.776668	1.26344	0.743831	0.27739	0.609765	0.0829754	2.09445	0.216993	0.82665	0.44453	0.899813	0.677617	0.737634	0.247946	2.53366
P15531	Nucleoside diphosphate kinase A OS=Homo sapiens OX=9606 GN=NME1 PE=1 SV=1	NME1	17.1487	52.6	8	3	1852.04	2675.59	670.037	2574.41	2085.22	1717.42	1712.31	2481.55	852.69	322.218	1598.57	3462.12	1863.1	300.754	504.472	1.12597	1.62667	0.407358	1.56515	1.26774	1.04413	1.04102	1.50869	0.518405	0.195897	0.971873	2.10485	1.1327	0.182847	0.306701	1.94792	0.295297	2.38991	0.10452	1.89128	0.246256	2.01734	0.526049	0.965588	0.811322	1.18469	0.482943	0.937513
P15586	N-acetylglucosamine-6-sulfatase OS=Homo sapiens OX=9606 GN=GNS PE=1 SV=3	GNS	62.0821	1.6	1	1	286.188		84.8951					1156.09	357.383							0.60744		0.180192					2.45382	0.758552
P15907	Beta-galactoside alpha-2,6-sialyltransferase 1 OS=Homo sapiens OX=9606 GN=ST6GAL1 PE=1 SV=1	ST6GAL1	46.6046	2.7	1	1	331.668	460.368	648.709	1303.18	714.613		483.14				1118.33	678.743	1233.45		610.483	0.437402	0.607132	0.855515	1.71862	0.942428		0.637163				1.47484	0.895123	1.62667		0.805102	0.520896	0.18096	1.09429	0.840135	0.524032		0.974585	0.993513	0.53448	0.135283	1.12282	0.818744	0.537698
P15924	Desmoplakin OS=Homo sapiens OX=9606 GN=DSP PE=1 SV=3	DSP	331.774	6.9	46	46	747.52	1277.56	607.311	582.819	321.928	475.493	1777.84	675.331	4619.27	803.981	411.769	459.023	739.433	784.457	652.117	0.75073	1.28305	0.609919	0.585321	0.32331	0.477535	1.78548	0.678231	4.63911	0.807434	0.413537	0.460994	0.742608	0.787826	0.654918	1.20974	0.566159	0.634299	0.0576417	3.25019	0.183794	0.769654	0.229133	1.57179	0.215138	0.824135	0.547821	4.22293
P16035	Metalloproteinase inhibitor 2 OS=Homo sapiens OX=9606 GN=TIMP2 PE=1 SV=2	TIMP2	24.3992	4.1	2	2	5264.06	4360.78	4390.13	3875.53	3896.08	3911.85	5013.08	4279.84	2867.8	7139.73	2383.27	2445.68	4314.81	5048.64	5528.03	1.22005	1.0107	1.0175	0.898233	0.902996	0.906651	1.16188	0.991939	0.66467	1.65478	0.55237	0.566836	1.00004	1.17012	1.28123	0.94114	0.566253	0.784574	0.0305474	0.816623	0.284507	0.803727	0.391119	1.17097	0.466506	0.976171	0.762947	1.01605
P16070	CD44 antigen OS=Homo sapiens OX=9606 GN=CD44 PE=1 SV=3	CD44	81.5376	5.3	4	4	3381.59	11493	5467.11	13269.1	11361.6	2444.68	5928.88	5636.6	3997.28	6615.38	7851.84	6023.19	5985.35	4078.22	5503.72	0.512168	1.7407	0.828036	2.00971	1.7208	0.370266	0.897975	0.853707	0.605419	1.00195	1.18922	0.912258	0.906528	0.617678	0.833581	1.30669	0.70409	1.73925	0.575335	0.999709	0.991664	1.31625	0.11434	0.992742	0.741137	1.32137	0.925059	0.759515
P16083	Ribosyldihydronicotinamide dehydrogenase [quinone] OS=Homo sapiens OX=9606 GN=NQO2 PE=1 SV=5	NQO2	25.9186	3.9	1	1	1298.78	368.56			1519.89	898.319	385.572	1345.97	1100.97				1615.13	383.974	613.39	1.36276	0.386714			1.59476	0.942567	0.404564	1.41227	1.1552				1.69468	0.402887	0.643603	0.957331	0.952894	1.38845	0.470501	1.08422	0.824765
P16109	P-selectin OS=Homo sapiens OX=9606 GN=SELP PE=1 SV=3	SELP	90.8339	8.8	9	9	169.374	261.956	565.998	980.156	721.988	652.178	1491.54	3735.61	807.761	371.625	679.018	1724.44	911.449	330.265	379.864	0.184326	0.285081	0.615964	1.06668	0.785725	0.709753	1.62321	4.06539	0.87907	0.404432	0.738962	1.87667	0.991911	0.359421	0.413398	0.615035	0.34708	1.45187	0.243621	3.72163	0.0886962	1.71135	0.461804	0.359386	0.170025	0.848379	0.968231	2.17468
P16157	Ankyrin-1 OS=Homo sapiens OX=9606 GN=ANK1 PE=1 SV=3	ANK1	206.265	4.1	11	11	2041.7	1886.08		345.209	416.299											1.74158	1.60884		0.294466	0.355106
P16233	Pancreatic triacylglycerol lipase OS=Homo sapiens OX=9606 GN=PNLIP PE=1 SV=1	PNLIP	51.1568	4.3	2	2	271.276	127.683	242.473					188.861		257.181						1.24727	0.587063	1.11484					0.868347		1.18247														0.831361				0.734349
P16284	Platelet endothelial cell adhesion molecule OS=Homo sapiens OX=9606 GN=PECAM1 PE=1 SV=2	PECAM1	82.5222	6.5	6	6	855.384	654.789	1100.34	563.48	745.54	862.146	1404.12	1552.04	186.042	1031.22	840.472	900.323	629.021	708.604	1211.83	0.968699	0.741531	1.24611	0.638127	0.844304	0.976357	1.59013	1.75764	0.210688	1.16783	0.951812	1.01959	0.71235	0.802475	1.37236	1.02395	0.869599	0.85162	0.604272	1.2325	0.90073	1.0873	0.591358	0.94174	0.651635	0.783245	0.138461	1.13354
P16298	Serine/threonine-protein phosphatase 2B catalytic subunit beta isoform OS=Homo sapiens OX=9606 GN=PPP3CB PE=1 SV=2	PPP3CB	59.0243	4.2	2	1				1037.99	583.103	448.788						509.091	617.207						1.6238	0.912187	0.702068						0.796405	0.965538					1.11788				0.82483				1.35528
P16401	Histone H1.5 OS=Homo sapiens OX=9606 GN=H1-5 PE=1 SV=3	H1-5	22.5802	9.3	2	2	59.683	261.515	203.584		81.8786		1620.13		2201.22	156.042	153.727	3669.51	3943.01	112.624	52.5691	0.0572248	0.250744	0.195198		0.0785062		1.5534		2.11056	0.149615	0.147396	3.51837	3.7806	0.107985	0.0504039	0.12774	0.661143	0.0597916		1.39526	0.352856	0.968618	0.80731	0.131879	0.390037	0.0617288		1.44047
P16520	Guanine nucleotide-binding protein G(I)/G(S)/G(T) subunit beta-3 OS=Homo sapiens OX=9606 GN=GNB3 PE=1 SV=1	GNB3	37.2211	2.9	1	1					2227.51						3351.8	4598.56								0.656574						0.987968	1.35546														0.560354
P16671	Platelet glycoprotein 4 OS=Homo sapiens OX=9606 GN=CD36 PE=1 SV=2	CD36	53.0534	3.2	2	2		1460.29	965.649	968.008	2752.02	2067.28	2325.78	660.387		221.682	1440.47	1595.94	1587.79	209.491	1295.12		1.0817	0.715299	0.717047	2.03855	1.53132	1.72281	0.489178		0.16421	1.06702	1.18218	1.17615	0.155179	0.959354	1.17673	0.629579	1.87146	0.300781	1.44847	0.639696	1.05358	0.953818	1.11688	0.669991	1.77629	0.328373	1.37481
P16930	Fumarylacetoacetase OS=Homo sapiens OX=9606 GN=FAH PE=1 SV=2	FAH	46.3743	9.5	8	8	1019.84	2825.26	3168.05	1340.08	1629.71	2011.55	1574.09	2420.8	3238.63	1344.76	2322.51	3467.05	1077.18	498.304	1923.51	0.512286	1.41919	1.59138	0.673151	0.818638	1.01045	0.790702	1.21602	1.62684	0.675504	1.16665	1.74157	0.541089	0.250309	0.966222	2.00433	0.243698	1.42365	0.302714	2.06732	0.135862	2.03897	0.176497	0.983015	0.906023	0.698222	0.370709	1.0139
P17050	Alpha-N-acetylgalactosaminidase OS=Homo sapiens OX=9606 GN=NAGA PE=1 SV=2	NAGA	46.5646	5.6	2	2	2322.24		1146.02	989.018	2020.77	648.812	1274.33	6238.18	2888.07	1182.33	3979.97	2034.13	1536.47			1.06118		0.523688	0.451944	0.923418	0.296483	0.582321	2.85062	1.31974	0.540282	1.8187	0.929522	0.702109			1.12865		0.793726		2.25638		1.56125		0.722914	0.64967	0.508391	0.239726	1.44524
P17174	Aspartate aminotransferase, cytoplasmic OS=Homo sapiens OX=9606 GN=GOT1 PE=1 SV=3	GOT1	46.2475	17.7	7	7	1365.69	1236.56	1359.76	989.66	1067.27	1407.25	1218.11	1964.33	2031.61	953.838	1188.72	1325.29	725.676	507.947	1616.77	1.08054	0.978366	1.07585	0.783021	0.844423	1.11342	0.963775	1.55418	1.60742	0.754679	0.940518	1.04857	0.574156	0.401889	1.27919	1.38999	0.261109	1.21533	0.443517	1.82924	0.139499	1.21662	0.435059	1.1425	0.238166	0.998941	0.981108	1.50354
P17301	Integrin alpha-2 OS=Homo sapiens OX=9606 GN=ITGA2 PE=1 SV=2	ITGA2	129.296	5.8	6	6	441.814	772.822	684.506	442.323	399.191	482.822	1525.6	2680.81			603.307	757.243	661.744	4399.8	732.69	0.393809	0.688852	0.610132	0.394263	0.355818	0.430362	1.35984	2.38953			0.537755	0.674965	0.589843	3.92174	0.653081	0.327764	0.312416	0.228561	0.157273	1.08895	0.620727	0.352216	0.478917	0.930576	0.719225	0.648922	0.0302673	3.09171
P17655	Calpain-2 catalytic subunit OS=Homo sapiens OX=9606 GN=CAPN2 PE=1 SV=6	CAPN2	79.9954	1.1	1	1	335.311	581.436				460.109			378.147				448.66		370.982	0.781416	1.35499				1.07225			0.881241				1.04557		0.864543	1.11847	0.824279	1.12271		0.922712
P17813	Endoglin OS=Homo sapiens OX=9606 GN=ENG PE=1 SV=2	ENG	70.5781	9.7	5	5	5522.36	3599.49	3769.61	2456.69	2588.17	4199.11	3732.86	750.529		819.023	2623.94	3117.84	4330.65	910.321	3706	1.83526	1.19622	1.25276	0.816435	0.86013	1.3955	1.24055	0.249425		0.272187	0.872019	1.03616	1.43921	0.302528	1.23162	1.44087	0.348974	1.03319	0.721092	0.75166	0.694633	0.733299	0.709672	1.96492	0.142182	1.40897	0.36672	1.02504
P17900	Ganglioside GM2 activator OS=Homo sapiens OX=9606 GN=GM2A PE=1 SV=4	GM2A	20.8384	9.3	2	2	1049.76	1005.78	771.467	1025.42	1757.68	433.47	1273.94				715.089	1459.27	976.483		1443.61	0.969388	0.928779	0.712404	0.946918	1.62312	0.400283	1.17641				0.660342	1.34755	0.901723		1.33309	0.778759	0.29893	0.886076	0.673588	1.0528		0.898462	0.755776	0.866769	0.77992	0.986214	0.871752	1.17178
P17927	Complement receptor type 1 OS=Homo sapiens OX=9606 GN=CR1 PE=1 SV=3	CR1	223.663	4.5	4	3	513.051		521.095	893.418			594.52							269.421	827.974	0.850483		0.863818	1.48102			0.985535							0.446618	1.37253	0.942364	0.898216	1.62825		1.08351
P17931	Galectin-3 OS=Homo sapiens OX=9606 GN=LGALS3 PE=1 SV=5	LGALS3	26.1523	8.4	4	4	1632	1115	1041.4	747.58	966.787	1130.83	1123.64	390.197	6494.78	684.351	976.549	1256.02	1072.09	393.144	1221.44	1.20914	0.826094	0.77157	0.553878	0.716287	0.837826	0.832501	0.289094	4.81194	0.507032	0.72352	0.930576	0.794302	0.291278	0.90496	1.41007	0.321656	1.059	0.70437	2.98087	0.558672	1.0857	0.703952	1.29877	0.293882	0.975412	0.968781	2.74558
P17936	Insulin-like growth factor-binding protein 3 OS=Homo sapiens OX=9606 GN=IGFBP3 PE=1 SV=2	IGFBP3	31.6742	36.1	12	12	43037.4	26938.4	20268.2	15403.2	20278.9	20637.1	32411.8	20174.3	11233.3	14713.2	34819.5	31834.1	31706.5	30895.5	25632.3	1.69892	1.0634	0.800093	0.608046	0.800518	0.814659	1.27947	0.79639	0.443438	0.58081	1.37451	1.25666	1.25163	1.21961	1.01184	1.02278	0.927914	0.638292	0.0174426	0.723295	0.261553	0.922167	0.636295	1.1091	0.745957	0.692165	0.345201	0.784343
P17980	26S proteasome regulatory subunit 6A OS=Homo sapiens OX=9606 GN=PSMC3 PE=1 SV=3	PSMC3	49.2035	2.3	1	1	281.445	456.331	139.156	235.824	223.727	259.531	309.123	145.447	207.743	145.526	294.909	268.258	326.179		135.127	1.14932	1.86349	0.568262	0.963017	0.913619	1.05983	1.26234	0.59395	0.848343	0.594275	1.2043	1.09547	1.33199		0.551808	1.26732	0.718157	1.0392	0.816624	0.957156	0.994695	1.02418	0.877781	1.23739	0.738595	1.01466	0.810384	0.934555
P17987	T-complex protein 1 subunit alpha OS=Homo sapiens OX=9606 GN=TCP1 PE=1 SV=1	TCP1	60.3436	9.5	6	6	408.167	956.932	301.975	576.841	497.14	668.23	915.596	1259.89	1423.25	582.149	723.286	814.422	985.185	685.833	226.775	0.555296	1.30187	0.410825	0.78477	0.67634	0.909101	1.24563	1.71403	1.93627	0.791992	0.984004	1.10799	1.34031	0.93305	0.308519	0.878428	0.88393	0.918019	0.876452	1.89627	0.161499	1.11701	0.584908	0.786408	0.377911	0.821852	0.210513	1.69763
P18054	Polyunsaturated fatty acid lipoxygenase ALOX12 OS=Homo sapiens OX=9606 GN=ALOX12 PE=1 SV=4	ALOX12	75.6941	3.3	2	2				786.551	967.73	1074.31						994.243							0.823003	1.01258	1.1241						1.04032														0.948322
P18065	Insulin-like growth factor-binding protein 2 OS=Homo sapiens OX=9606 GN=IGFBP2 PE=1 SV=2	IGFBP2	34.8141	8.9	10	10	5078.73	1505.6	1638.45	6354.99	6469.35	3408.45	3422.4	4448.06	7246.07	4117.79	1276.66	1282.22	3780.33	3720.79	2833.54	1.34635	0.399129	0.434346	1.68468	1.715	0.903564	0.907263	1.17916	1.9209	1.09161	0.338436	0.33991	1.00215	0.986365	0.751157	0.795651	0.392634	1.57071	0.14322	1.4627	0.228481	0.646046	0.213401	1.23157	0.727485	2.43127	0.0844623	2.26408
P18085	ADP-ribosylation factor 4 OS=Homo sapiens OX=9606 GN=ARF4 PE=1 SV=3	ARF4	20.5108	6.1	2	1	320.249	898.043	368.39	1935.06	1191.21	1702.8	1116.89	642.661	1254.45	175.681	907.627	1353.8	696.399	327.461	687.063	0.353794	0.99211	0.406978	2.13775	1.31598	1.88116	1.23388	0.709978	1.38585	0.194083	1.0027	1.49561	0.769345	0.361762	0.759031	0.927383	0.765197	2.82249	0.0204469	1.76162	0.146033	1.42444	0.881527	0.651051	0.752831	1.98147	0.206215	1.23671
P18206	Vinculin OS=Homo sapiens OX=9606 GN=VCL PE=1 SV=4	VCL	123.799	8.8	44	44	769.147	2524.7	939.199	7961.6	7592.56	5703.65	2394.03	3508.01	538.777	370.685	3691.99	8265.86	3979.52	416.794	902.352	0.232798	0.764151	0.284267	2.40974	2.29804	1.72633	0.724601	1.06177	0.163072	0.112195	1.11746	2.50183	1.20448	0.126151	0.273115	0.798889	0.934838	4.01192	0.0537869	1.21555	0.694967	2.32673	0.586567	0.343353	0.575838	1.72428	0.290493	0.522432
P18428	Lipopolysaccharide-binding protein OS=Homo sapiens OX=9606 GN=LBP PE=1 SV=3	LBP	53.3836	9.4	6	6	1989.36	3128.67	4247.66	15092.8	7536.01	6684.89	4187.32	293.678	167.467	317.367	8062.2	9435.12	4348.59	941.376	3833.71	0.424677	0.667888	0.906764	3.22192	1.60874	1.42705	0.893883	0.0626926	0.0357498	0.0677496	1.72107	2.01415	0.928311	0.200959	0.818397	1.02653	0.762647	3.21293	0.079181	0.509494	0.26204	1.95258	0.911233	0.525728	0.979851	1.64548	0.367986	0.260934
P18669	Phosphoglycerate mutase 1 OS=Homo sapiens OX=9606 GN=PGAM1 PE=1 SV=2	PGAM1	28.8039	8.3	4	2		1553.46	681.104	683.423	1184.7	864.976	1467.69	684.963				1799.57	888.269		708.485		1.47714	0.647644	0.649849	1.1265	0.822483	1.39559	0.651314				1.71117	0.844632		0.67368	1.39944	0.641335	1.14111	0.646785	1.34815	0.648738	2.25404		0.620859		0.506248		0.598101
P18850	Cyclic AMP-dependent transcription factor ATF-6 alpha OS=Homo sapiens OX=9606 GN=ATF6 PE=1 SV=3	ATF6	74.5846	3	2	2	860.738	2158.5	1543.25	863.192	791.752	1102.67	1740.74				1884	1892.31	1808.54	388.671	1264.97	0.633698	1.58915	1.13618	0.635504	0.582909	0.811814	1.28158				1.38705	1.39317	1.33149	0.28615	0.931307	1.31781	0.50734	0.796495	0.913173	1.50836		1.6361	0.342437	0.805458	0.472121	0.486827	0.0107141	0.921928
P19021	Peptidyl-glycine alpha-amidating monooxygenase OS=Homo sapiens OX=9606 GN=PAM PE=1 SV=2	PAM	108.332	1.8	2	2	2106.84	1956.1	1943.37	1223.36	691.536	930.722	1556.85	410.017		332.451	1293.14	593.322	1859.31	361.918	1557.27	1.75401	1.62851	1.61792	1.01849	0.575724	0.774853	1.29612	0.341351		0.276775	1.07658	0.493958	1.54793	0.301307	1.29648	1.5896	0.261644	0.753108	0.869484	0.780811	0.792182	0.587248	0.509372	2.70687	0.0435373	1.28244	0.42821	1.32961
P19022	Cadherin-2 OS=Homo sapiens OX=9606 GN=CDH2 PE=1 SV=4	CDH2	99.8093	3.1	3	3	758.323	1096.34	1268.96	881.098	467.17	1090.86				435.485	987.558	1363.5	332.727	240.059	852.333	0.93099	1.34597	1.5579	1.08172	0.573543	1.33924				0.534643	1.21242	1.67396	0.408487	0.29472	1.04641	2.19184	0.0895553	1.71152	0.241115			1.9553	0.231742	1.12097	0.627114	0.875324	0.844243
P19256	Lymphocyte function-associated antigen 3 OS=Homo sapiens OX=9606 GN=CD58 PE=1 SV=1	CD58	28.1474	4	1	1	3070.14	1532.84	1550.31			629.388	1335.6	5196.88	3837.59	4301.33	929.306	1398.32		2657.84	1583.6	1.31469	0.65639	0.66387			0.269515	0.571925	2.22539	1.64332	1.8419	0.397945	0.598786		1.13813	0.678126	0.96717	0.883925	0.29678		1.62996	0.554193	1.04193	0.830713	0.928245	0.870829	0.284836		1.56436
P19320	Vascular cell adhesion protein 1 OS=Homo sapiens OX=9606 GN=VCAM1 PE=1 SV=1	VCAM1	81.2762	20.8	18	17	3746.84	2023.9	2495.84	1940.83	2194.71	3437.16	2551.14	1203.52	679.275	1740.54	1405.84	1676.2	2156.26	1549.27	3037.29	1.76523	0.953511	1.17586	0.914373	1.03399	1.61934	1.20191	0.567007	0.320024	0.820014	0.662326	0.789703	1.01587	0.729902	1.43095	1.22598	0.477426	1.12307	0.663527	0.657578	0.286945	0.715217	0.21513	1.71414	0.0570164	1.57026	0.0844506	0.91941
P19367	Hexokinase-1 OS=Homo sapiens OX=9606 GN=HK1 PE=1 SV=3	HK1	102.486	3.3	3	3				150.947	159.192	136.22		197.975	227.995			545.611	132.982	154.479					0.70809	0.746765	0.639006		0.928697	1.06952			2.55945	0.623816	0.724657				1.03518	0.693364	1.48184	0.0624431	3.79607				0.272697		0.390361
P19623	Spermidine synthase OS=Homo sapiens OX=9606 GN=SRM PE=1 SV=1	SRM	33.8247	6	2	2	255.647	468.362	155.432	231.953	266.916	522.328	403.59	431.585	313.696	113.709	364.959	353.336	476.261	404.278	261.412	0.76336	1.39852	0.464117	0.692607	0.797008	1.55966	1.20511	1.28871	0.936693	0.339533	1.08976	1.05506	1.42211	1.20717	0.780573	0.770121	0.415803	0.894256	0.656958	1.00606	0.89957	0.728581	0.386307	1.05701	0.881125	1.22739	0.595701	1.38085
P19652	Alpha-1-acid glycoprotein 2 OS=Homo sapiens OX=9606 GN=ORM2 PE=1 SV=2	ORM2	23.6026	22.9	4	4	15782.8	149287	51708	612032	236580	315690	69575	108611	143067	30483.3	228699	258104	112903	108045	37306.5	0.0955425	0.903721	0.313018	3.70498	1.43216	1.91105	0.421178	0.657485	0.866068	0.184533	1.38445	1.56245	0.683468	0.654059	0.225838	0.839396	0.586222	4.50835	0.0285357	1.24394	0.528638	2.00301	0.589208	0.419068	0.397953	2.25079	0.222739	0.621036
P19823	Inter-alpha-trypsin inhibitor heavy chain H2 OS=Homo sapiens OX=9606 GN=ITIH2 PE=1 SV=2	ITIH2	106.463	31.3	29	29	34624.8	43150.6	53658	41769.1	38406.3	31879.3	63710.2	2977.34	353.488	4777.71	37294.1	42368.9	40633.4	4488.09	48836.1	1.06227	1.32383	1.64619	1.28145	1.17828	0.978036	1.95459	0.091343	0.0108448	0.146577	1.14416	1.29985	1.24661	0.137692	1.49826	1.39886	0.399342	1.19261	0.49192	0.713525	0.389839	0.898711	0.960414	1.55652	0.334529	1.32702	0.420869	0.793943
P19827	Inter-alpha-trypsin inhibitor heavy chain H1 OS=Homo sapiens OX=9606 GN=ITIH1 PE=1 SV=3	ITIH1	101.389	9.7	26	26	5148.68	7186.88	7856.15	6160.06	4661.36	4549.1	7951.18	243.727	43.4051	430.565	6319.57	9040.49	8384.49	803.583	6202.26	1.02999	1.43773	1.57162	1.23232	0.932502	0.910044	1.59063	0.0487573	0.00868315	0.0861343	1.26423	1.80854	1.67731	0.160756	1.24076	1.31197	0.435989	0.998712	0.636064	0.535291	0.290469	1.02601	0.891049	1.27872	0.443554	0.973395	0.595247	0.521722
P19971	Thymidine phosphorylase OS=Homo sapiens OX=9606 GN=TYMP PE=1 SV=2	TYMP	49.9555	8.3	3	3		163.119	665.372		1285.4	692.692						703.679	888.294				0.222508	0.907624		1.75339	0.944891						0.959879	1.21171			0.466338		1.11342				0.792169		0.588685		1.40553
P20023	Complement receptor type 2 OS=Homo sapiens OX=9606 GN=CR2 PE=1 SV=2	CR2	112.916	7.8	10	10	2578.91	832.5	3969.38	351.109	799.092	629.337	661.739	2200.64	1273.43	1131.26	564.789	1273.57	1937.25	1471.43	2673.61	1.73097	0.558774	2.66425	0.235664	0.53635	0.422411	0.444159	1.47707	0.854723	0.759304	0.379086	0.854819	1.30028	0.987626	1.79452	1.21349	0.943831	0.292577	0.0137364	0.679974	0.291283	0.48824	0.0719116	2.48543	0.213878	0.599247	0.221599	1.3927
P20061	Transcobalamin-1 OS=Homo sapiens OX=9606 GN=TCN1 PE=1 SV=2	TCN1	48.2067	1.6	1	1	1231.77	550.771	1134.86	559.739	509.666	529.024	1665.83	1577.68	4569.65	1565.49	1155.36	631.924	1791.58	1172.95	979.487	0.941439	0.420955	0.867376	0.427809	0.389538	0.404333	1.27319	1.20583	3.49259	1.19651	0.883045	0.48298	1.3693	0.896488	0.748623	0.739703	0.352905	0.40528	0.00857715	1.98102	0.205548	0.850093	0.574407	0.870143	0.739474	0.476748	0.0654744	2.33035
P20062	Transcobalamin-2 OS=Homo sapiens OX=9606 GN=TCN2 PE=1 SV=3	TCN2	47.535	5.4	2	2	260.137	757.186		937.475	950.337	146.463										0.426231	1.24064		1.53604	1.55711	0.239977
P20073	Annexin A7 OS=Homo sapiens OX=9606 GN=ANXA7 PE=1 SV=3	ANXA7	52.7392	3.5	2	2	257.173	285.803			521.366	204.988	197.41					238.371				0.904949	1.00569			1.8346	0.721319	0.694651					0.838789												1.13893		1.52358		0.82816
P20618	Proteasome subunit beta type-1 OS=Homo sapiens OX=9606 GN=PSMB1 PE=1 SV=2	PSMB1	26.4894	9.5	3	3	1454.91	1437.06	1841.27	1450.02	2106.46	2697.17	1256.29	5074.36	3312.85	698.39	1396.78	2027.43	1752.78	790.16	981.493	0.771771	0.7623	0.976716	0.769176	1.11739	1.43074	0.666411	2.69174	1.75733	0.370467	0.740935	1.07547	0.929775	0.419147	0.520641	1.34298	0.239188	1.77437	0.114526	2.73619	0.127492	1.16972	0.766091	1.14812	0.529044	1.51692	0.25765	2.33918
P20742	Pregnancy zone protein OS=Homo sapiens OX=9606 GN=PZP PE=1 SV=4	PZP	163.863	9.5	37	37	5853.92	561.534	249.874	22620.5	5845.02	2568.07	918.307	304.157	521.059	3174.16	92.9691	2730.75	6220.34	2523.65	691.28	1.60014	0.153493	0.0683021	6.18321	1.59771	0.701971	0.251015	0.08314	0.142429	0.867643	0.0254127	0.746438	1.7003	0.689829	0.188958	0.706427	0.492623	3.2891	0.270946	0.184788	0.114035	0.635686	0.546472	1.11128	0.996797	5.17409	0.200461	0.29069
P20774	Mimecan OS=Homo sapiens OX=9606 GN=OGN PE=1 SV=1	OGN	33.9222	6	6	6	1945.78	1963.79	871.338	1786.5	1291.59	779.316	1684.91	340.229	387.067	493.567	956.875	1789.55	1812.68	321.919	1662.31	1.61364	1.62858	0.722606	1.48156	1.07112	0.646291	1.39731	0.282154	0.320997	0.409318	0.793542	1.48409	1.50327	0.266969	1.37856	1.25916	0.545656	1.01593	0.753565	0.635308	0.553479	0.853324	0.948952	1.47559	0.375931	1.19056	0.600613	0.74451
P20851	C4b-binding protein beta chain OS=Homo sapiens OX=9606 GN=C4BPB PE=1 SV=1	C4BPB	28.3574	27.8	7	7	2551.13	2683.74	3224.35	6106.87	5040.66	4190.74	3189.5	3063.39	1583.37	3352.78	3866.04	5395.72	2311.86	3438.33	2368.96	0.73074	0.768723	0.923575	1.74924	1.44383	1.20039	0.913592	0.87747	0.453536	0.960363	1.10738	1.54554	0.662204	0.984866	0.678558	1.04189	0.736385	1.88915	0.0189052	0.965158	0.814049	1.55368	0.0835565	0.670593	0.0716737	1.21592	0.315609	0.621208
P20908	Collagen alpha-1(V) chain OS=Homo sapiens OX=9606 GN=COL5A1 PE=1 SV=3	COL5A1	183.56	0.7	1	1	119.098	189.165	173.202	77.087	153.8		86.108		50.0916	58.1573	54.038	174.101	143.333		95.9377	1.04007	1.65195	1.51255	0.673191	1.34311		0.75197		0.437444	0.507881	0.471907	1.5204	1.25171		0.837812	1.34148	0.30128	0.964961	0.873469	0.569228	0.238102	0.797691	0.531465	1.6817	0.180391	1.20969	0.640075	0.713595
P20930	Filaggrin OS=Homo sapiens OX=9606 GN=FLG PE=1 SV=3	FLG	435.17	0.5	2	2	3178.88	1162.28	1962.21	1425.06		1217		957.213	3835.09	981.021	684.662	686.975	3252.73		960.132	1.87884	0.686953	1.15974	0.842267		0.719295		0.56575	2.26669	0.579821	0.404662	0.406029	1.92249		0.567475	0.997479	0.887207	0.627143	0.714026	1.13754	0.93838	0.372298	0.398349	2.67925	0.0431028	1.68452	0.0481083	3.05546
P20933	N(4)-(beta-N-acetylglucosaminyl)-L-asparaginase OS=Homo sapiens OX=9606 GN=AGA PE=1 SV=2	AGA	37.2083	2	1	1								643.724	716.526		707.436	676.969			294.057								1.05921	1.179		1.16404	1.11391			0.483852					2.3129		2.35397						0.982552
P21291	Cysteine and glycine-rich protein 1 OS=Homo sapiens OX=9606 GN=CSRP1 PE=1 SV=3	CSRP1	20.5674	5.2	7	7							695.002	1149.68	678.152	603.361	224.928	315.441	199.797									1.25829	2.08148	1.22779	1.09238	0.407229	0.571103	0.361729							4.209		1.90816						2.20579
P21333	Filamin-A OS=Homo sapiens OX=9606 GN=FLNA PE=1 SV=4	FLNA	280.739	9.5	62	56	130.468	502.736	466.236	2181.81	1836.09	7144.92	2223.81	7514.65	1924.44	1012.05	5138.33	11955.1	4844.29	1025.33	561.991	0.0403825	0.155606	0.144309	0.675312	0.568306	2.21149	0.688313	2.32593	0.595651	0.313249	1.59041	3.70033	1.4994	0.31736	0.173947	0.170943	0.12479	1.73562	0.371109	1.81337	0.351675	2.81507	0.345385	0.0607243	0.0399563	0.616545	0.773868	0.644165
P21583	Kit ligand OS=Homo sapiens OX=9606 GN=KITLG PE=1 SV=1	KITLG	30.8986	3.3	1	1	172.433	304.27		540.568		322.421				483.528			475.99	619.428	208.885	0.441073	0.778303		1.38274		0.824733				1.23683			1.21755	1.58446	0.534313	0.548228	0.332676	0.992473	0.91231			1.11215		0.492943		0.89239
P21695	Glycerol-3-phosphate dehydrogenase [NAD(+)], cytoplasmic OS=Homo sapiens OX=9606 GN=GPD1 PE=1 SV=4	GPD1	37.5676	7.7	4	4	1732.49	1183.43			2968.96	3584.47	3278.85	2185.78	7775.74	2390.56	4180.24	3471.87	1283.51	7350.2	2669.49	0.511226	0.34921			0.876086	1.05771	0.967529	0.644985	2.29448	0.705409	1.23351	1.02449	0.37874	2.16891	0.787719	0.38696	0.362373	0.869677	0.88096	1.17138	0.695581	0.88848	0.850686	0.43553	0.0484203	0.978837	0.999295	1.31841
P21709	Ephrin type-A receptor 1 OS=Homo sapiens OX=9606 GN=EPHA1 PE=1 SV=4	EPHA1	108.127	2.6	3	3	591.445	990.494	659.444	387.008	982.192	242.482	451.088				601.794	536.419	493.343		876.121	0.955088	1.59949	1.0649	0.624956	1.58608	0.391569	0.728434				0.971799	0.866229	0.796669		1.41479	1.09112	0.751256	0.784581	0.558783	0.65878		0.831136	0.700669	1.31281	0.316532	0.943985	0.69575	0.792626
P22105	Tenascin-X OS=Homo sapiens OX=9606 GN=TNXB PE=1 SV=5	TNXB	458.388	8.5	39	33	7052.5	7807.06	4915.71	3865	3273.51	3301.97	9636.72	4644.44	1283.25	2597.28	7007.41	5647.15	9584.83	2792.78	7720.94	1.30392	1.44343	0.908853	0.714588	0.60523	0.610491	1.78171	0.858698	0.237256	0.480204	1.29558	1.04409	1.77211	0.51635	1.4275	0.983915	0.83531	0.519464	0.237465	0.774405	0.575655	0.758853	0.656304	1.29658	0.386613	0.684539	0.382526	1.02049
P22234	Bifunctional phosphoribosylaminoimidazole carboxylase/phosphoribosylaminoimidazole succinocarboxamide synthetase OS=Homo sapiens OX=9606 GN=PAICS PE=1 SV=3	PAICS	47.0792	1.9	1	1									1339.68			391.79		351.937										1.92907			0.564158		0.506772						3.80658		1.11324						3.41938
P22314	Ubiquitin-like modifier-activating enzyme 1 OS=Homo sapiens OX=9606 GN=UBA1 PE=1 SV=3	UBA1	117.849	5.9	9	9	937.055	1956.99	1035.63	1598.87	1355.95	1651.28	2047.49	963.862	1494.09	488.224	1662.19	1501.5	1135.3	1177.39	1074.74	0.699971	1.46185	0.773607	1.19434	1.01288	1.23349	1.52946	0.719996	1.11607	0.364699	1.24164	1.12161	0.848059	0.879498	0.802821	1.16007	0.709047	1.35976	0.0102248	1.33005	0.337311	1.07808	0.895793	1.07606	0.76152	1.26128	0.416954	1.23372
P22352	Glutathione peroxidase 3 OS=Homo sapiens OX=9606 GN=GPX3 PE=1 SV=2	GPX3	25.5523	24.3	5	5	16338.7	16576.7	14969.1	13290.1	13501.1	27938.7	24098.3	24591.8	24366.1	13478.5	14967	12904.7	17980	18496.4	14453.6	0.914648	0.927971	0.837975	0.743983	0.755798	1.56402	1.34904	1.37666	1.36403	0.75453	0.837862	0.722408	1.00653	1.03543	0.809119	0.940203	0.537186	1.07461	0.959171	1.43445	0.00936192	0.811903	0.0843828	1.15802	0.0530996	1.32357	0.429904	1.76677
P22455	Fibroblast growth factor receptor 4 OS=Homo sapiens OX=9606 GN=FGFR4 PE=1 SV=2	FGFR4	87.9544	6.2	4	4	204.044		152.81	201.473		98.2706	283.829	310.427	180.238			302.605	231.379		670.69	0.774137		0.579754	0.764383		0.372835	1.07684	1.17775	0.683816			1.14807	0.877843		2.54457	0.395595	0.360493	0.332285	0.2667	0.572383	0.393677	0.670914		0.589636		0.495272		0.85314
P22626	Heterogeneous nuclear ribonucleoproteins A2/B1 OS=Homo sapiens OX=9606 GN=HNRNPA2B1 PE=1 SV=2	HNRNPA2B1	37.4297	7.1	2	2	468.124		601.375				761.626		742.573	296.637	452.38	1900.42	4161.84	241.206	185.173	0.477125		0.612938				0.776269		0.75685	0.302341	0.461078	1.93696	4.24186	0.245843	0.188733	0.349645	0.958471			0.491758	0.843916	0.577443	0.93102	0.605506	0.823179			0.851614
P22692	Insulin-like growth factor-binding protein 4 OS=Homo sapiens OX=9606 GN=IGFBP4 PE=1 SV=2	IGFBP4	27.934	26.4	5	5	5605.11	3449.72	3831.37	3544.92	2939.97	2684.83	2533.03	5119.4	3475.04	3346.88	2185.26	3040.54	2239.53	3833.98	3150.06	1.64922	1.01503	1.12732	1.04304	0.865042	0.789971	0.745307	1.50631	1.02248	0.984768	0.642981	0.894634	0.658947	1.12809	0.926857	1.3971	0.193993	0.994163	0.95212	1.20642	0.544163	0.929433	0.764291	1.50317	0.110098	1.06964	0.642679	1.29802
P22792	Carboxypeptidase N subunit 2 OS=Homo sapiens OX=9606 GN=CPN2 PE=1 SV=3	CPN2	60.5566	9.7	9	9	135332	155140	193832	167330	99836.1	188231	147756	23145.7	3169.97	17776.9	126383	181823	136342	24307.8	159540	1.15343	1.32226	1.65203	1.42616	0.850903	1.60429	1.25932	0.197271	0.0270176	0.151513	1.07716	1.54968	1.16204	0.207175	1.35976	1.51255	0.32844	1.42228	0.401204	0.543652	0.362726	1.01809	0.931541	1.48567	0.352892	1.397	0.414474	0.533991
P22891	Vitamin K-dependent protein Z OS=Homo sapiens OX=9606 GN=PROZ PE=1 SV=2	PROZ	44.7439	6.8	8	8	12481	6457.87	1506.5	13564	10745.6	1522.93	2063.24	413.042	469.791	1431.91	1748.35	3870.92	2000.39	574.505	2256.52	3.06374	1.58523	0.369804	3.32959	2.63775	0.373838	0.506469	0.101391	0.115321	0.351495	0.429173	0.950207	0.491043	0.141026	0.553916	4.23174	0.167976	5.34676	0.144666	0.609773	0.40932	1.45944	0.455598	2.89956	0.291777	3.66357	0.240018	0.417813
P22897	Macrophage mannose receptor 1 OS=Homo sapiens OX=9606 GN=MRC1 PE=1 SV=1	MRC1	166.012	9.4	23	23	1175.32	1356.95	1835.8	1897.59	1982.71	1303.98	1154.44	1192.93	501.908	1926.87	1452.87	1770.36	1431.62	927.968	1730.74	0.814607	0.940492	1.27238	1.31521	1.37421	0.903781	0.800136	0.826815	0.34787	1.3355	1.00698	1.22703	0.992249	0.643171	1.19957	1.0679	0.740059	1.26745	0.328868	0.69659	0.301551	1.25909	0.274889	0.848152	0.323045	1.00664	0.983855	0.553248
P23083	Immunoglobulin heavy variable 1-2 OS=Homo sapiens OX=9606 GN=IGHV1-2 PE=1 SV=2	IGHV1-2	13.0848	9.4	2	1	112833	236803	205359	127486	214610	204434	395491	295325	910199	247479	372570	60269.9	234145	230094	200987	0.418096	0.877461	0.76095	0.472392	0.795226	0.757523	1.46547	1.09431	3.3727	0.917023	1.38054	0.223328	0.867613	0.852604	0.744749	0.834295	0.384372	0.82157	0.271958	2.40672	0.0891104	1.02269	0.708617	0.815785	0.994682	0.803343	0.997186	2.35333
P23141	Liver carboxylesterase 1 OS=Homo sapiens OX=9606 GN=CES1 PE=1 SV=2	CES1	62.5211	7.2	4	4	217.904	116.697	441.82		152.299	253.973	92.336			35.0615	239.915	190.135	84.6051		119.396	1.2329	0.660277	2.49983		0.861712	1.43698	0.522439			0.198379	1.35744	1.07579	0.478698		0.675547	2.53731	0.216085	1.99152	0.179017	0.905248		1.51996	0.860673	1.66933	0.416486	1.31024	0.56455	0.595574
P23142	Fibulin-1 OS=Homo sapiens OX=9606 GN=FBLN1 PE=1 SV=4	FBLN1	77.2141	9.8	15	15	26732.6	33495	26419.4	20068.2	20649	23120.7	53943.8	3006.68	1007.02	3758.14	14298	17547.5	29870.7	4476.74	27864.6	1.30932	1.64053	1.29398	0.982908	1.01135	1.13241	2.64208	0.147262	0.0493223	0.184067	0.700294	0.859447	1.46301	0.219263	1.36476	1.39277	0.380877	1.02614	0.639868	0.931614	0.480108	0.572296	0.591835	2.43365	0.0931402	1.79301	0.186332	1.62785
P23229	Integrin alpha-6 OS=Homo sapiens OX=9606 GN=ITGA6 PE=1 SV=5	ITGA6	126.606	4.2	6	6	1066.88	1198.55		962.599	842.619	840.908		336.17			721.628	894.018	565.861	223.199		1.39417	1.56623		1.2579	1.10111	1.09888		0.439299			0.943005	1.16828	0.739453	0.291671		2.87104	0.238847	2.23568	0.299347	0.852079		2.04756	0.319018	1.40218	0.141731	1.09188	0.421102	0.416144
P23280	Carbonic anhydrase 6 OS=Homo sapiens OX=9606 GN=CA6 PE=1 SV=3	CA6	35.3668	5.5	2	2	353.933	590.461	1178.29	483.295	705.591	309.904	239.987	111.83		582.769	282.943	798.576	884.937	312.055	630.233	0.66379	1.10739	2.20984	0.906404	1.32331	0.581216	0.450089	0.209734		1.09296	0.53065	1.4977	1.65967	0.585249	1.18198	1.1617	0.815543	0.820255	0.690494	0.288813	0.0866816	0.910828	0.840925	1.27543	0.676551	0.90056	0.859477	0.317088
P23284	Peptidyl-prolyl cis-trans isomerase B OS=Homo sapiens OX=9606 GN=PPIB PE=1 SV=2	PPIB	23.7425	40.7	9	9	690.045	1555.68	986.989	3270.95	4018.28	2780.21	1709.08	13108.8	4272.13	881.819	2025.99	4016.4	2390.15	1455.91	883.036	0.235	0.5298	0.336127	1.11395	1.36846	0.946821	0.582041	4.46429	1.45491	0.30031	0.689965	1.36781	0.813983	0.495821	0.300724	0.683581	0.3934	2.12925	0.0545432	4.03671	0.155259	1.46417	0.618311	0.466872	0.269207	1.45424	0.295401	2.75699
P23396	40S ribosomal protein S3 OS=Homo sapiens OX=9606 GN=RPS3 PE=1 SV=2	RPS3	26.6883	18.9	5	5	552.781	609.856	490.069	288.221	494.444	570.611	536.415	795.739	1352.87	398.857	328.166	475.649	580.056	892.554	460.869	0.939341	1.03633	0.832776	0.489774	0.840209	0.969639	0.911531	1.3522	2.29893	0.677779	0.557653	0.808271	0.985691	1.51672	0.783155	0.854783	0.580065	0.699917	0.275329	1.3887	0.423334	0.622025	0.113143	1.3742	0.0591766	1.12522	0.722897	2.23255
P23435	Cerebellin-1 OS=Homo sapiens OX=9606 GN=CBLN1 PE=1 SV=1	CBLN1	21.0972	4.1	2	1	1467.39	762.296	370.763	650.335	774.778	590.207	655.237	1496.73	2327.3	1803.65	467.586	471.178	1509.83	1607.71	760.431	1.40059	0.727594	0.353885	0.62073	0.739508	0.563339	0.625409	1.42859	2.22135	1.72154	0.4463	0.449729	1.4411	1.53452	0.725814	0.670568	0.343873	0.519684	0.0736605	1.15505	0.880597	0.707176	0.371234	0.948233	0.982169	0.734872	0.842472	1.63333
P23467	Receptor-type tyrosine-protein phosphatase beta OS=Homo sapiens OX=9606 GN=PTPRB PE=1 SV=3	PTPRB	224.301	2.5	11	11	871.083	751.394	568.84	550.196	468.591	875.388	536.53	338.369		316.882	577.925	756.105	546.204	338.403	466.26	1.53164	1.32119	1.0002	0.967417	0.823931	1.53921	0.943389	0.594959		0.557179	1.01617	1.32947	0.960398	0.59502	0.819832	1.62216	0.0606166	1.40219	0.242825	0.971486	0.894603	1.22211	0.618343	1.32734	0.312932	1.14735	0.635699	0.794923
P23470	Receptor-type tyrosine-protein phosphatase gamma OS=Homo sapiens OX=9606 GN=PTPRG PE=1 SV=4	PTPRG	162.003	5.3	6	6	1235.23	1487.68	1300.73	655.969	1338.3	1310.35	1113.43	854.252	1203.25	942.947	1397.05	1358.72	1222.11	1516.11	1568.76	1.00127	1.20591	1.05437	0.531727	1.08482	1.06216	0.902539	0.692454	0.975348	0.76435	1.13244	1.10138	0.990636	1.22896	1.27163	0.934216	0.533575	0.767271	0.279027	0.73623	0.0749684	0.858774	0.338598	1.08785	0.523968	0.893449	0.609451	0.857304
P23471	Receptor-type tyrosine-protein phosphatase zeta OS=Homo sapiens OX=9606 GN=PTPRZ1 PE=1 SV=4	PTPRZ1	254.587	1.8	4	4	583.253	589.978	364.259	335.89	534.69	889.559	357.145	1446.04	942.266	1479.67	321.328	299.633	381.663	511.913	441.712	0.922967	0.933608	0.576421	0.531528	0.846119	1.40768	0.565163	2.28827	1.49109	2.3415	0.508485	0.474153	0.603961	0.810074	0.698986	1.15143	0.527619	1.31817	0.523147	2.05607	0.243879	1.57317	0.767461	0.731918	0.941322	0.83791	0.951657	1.30696
P23490	Loricrin OS=Homo sapiens OX=9606 GN=LORICRIN PE=1 SV=2	LORICRIN	25.7607	6.4	2	2	2567.22	2109.9	2338.88	3264.31	851.724	6198.45	8295.39	1848.15	2525.42	768.016			2184.89	318.003	866.367	0.977652	0.803497	0.890696	1.24312	0.324355	2.3605	3.15906	0.703817	0.961734	0.292477			0.832054	0.121102	0.329931	2.08236	0.14362	3.06135	0.23826	3.76016	0.126292	0.683844		3.04507		4.47668		5.49856
P23526	Adenosylhomocysteinase OS=Homo sapiens OX=9606 GN=AHCY PE=1 SV=4	AHCY	47.7161	9.7	8	8	1500.88	1822.89	667.607	816.645	1105.08	725.053	983.721	635.332	1584.09	479.695	608.21	918.497	1039.05	599.624	656.81	1.5918	1.93333	0.708051	0.866118	1.17202	0.768977	1.04332	0.673821	1.68006	0.508756	0.645056	0.974141	1.102	0.63595	0.696601	1.73879	0.229008	1.15303	0.500273	1.39541	0.401281	0.874063	0.609269	1.98932	0.15142	1.31916	0.260947	1.59646
P23528	Cofilin-1 OS=Homo sapiens OX=9606 GN=CFL1 PE=1 SV=3	CFL1	18.5025	6.6	5	3	271.274	440.859	287.813	975.738	901.108	1129.83	592.383	4080.58	1151.33	754.669	1174.55	2548.69	1819.16	694.551	238.139	0.238508	0.38761	0.253049	0.857884	0.792268	0.993366	0.520832	3.58771	1.01227	0.663517	1.03268	2.24085	1.59943	0.61066	0.209375	0.363372	0.299515	1.0926	0.537421	2.1165	0.41469	1.62724	0.383091	0.223307	0.0227117	0.671448	0.491201	1.30067
P24043	Laminin subunit alpha-2 OS=Homo sapiens OX=9606 GN=LAMA2 PE=1 SV=4	LAMA2	343.905	2.3	11	10	1888.51	1719.29	1875.74	825.127	1040.46	1200.13	1623.28	524.405		704.194	865.529	1410.55	1089.22	161.74	1953.25	1.56617	1.42583	1.55558	0.684289	0.862865	0.99528	1.34621	0.434896		0.583998	0.717795	1.16979	0.903305	0.134133	1.61986	1.71136	0.272189	0.956775	0.655686	1.00541	0.811768	0.930113	0.715484	1.83995	0.0350221	1.02867	0.808553	1.08095
P24298	Alanine aminotransferase 1 OS=Homo sapiens OX=9606 GN=GPT PE=1 SV=3	GPT	54.6369	9.7	8	7	706.569	932.982	2424.75	219.096	486.64	718.38	626.809	255.767			494.787	1498.64	387.985		2206.84	0.773669	1.02158	2.65502	0.239902	0.532854	0.786601	0.686335	0.280056			0.541775	1.64096	0.42483		2.41642	1.04421	0.790903	0.365886	0.396636	0.340129	0.506785	0.768233	0.951701	1.35923	0.662881	0.476269	0.331509	0.442742
P24387	Corticotropin-releasing factor-binding protein OS=Homo sapiens OX=9606 GN=CRHBP PE=1 SV=2	CRHBP	36.1444	5.9	2	2	748.829	2406.51	1478.75	1188.13	1263.36	926.718	786.624				1179.09	2659.43	1263.7		766.961	0.561567	1.80471	1.10895	0.891009	0.94743	0.694971	0.58991				0.884229	1.99438	0.947681		0.575165	1.52137	0.523185	1.10907	0.612012	0.774747		1.89028	0.364721	0.80484	0.676749	0.586721	0.252906	0.409858
P24557	Thromboxane-A synthase OS=Homo sapiens OX=9606 GN=TBXAS1 PE=1 SV=3	TBXAS1	60.5183	1.3	1	1	19371.2	31714.1	24521.3	14181.6	21883.5	21877.5	21545	55833.4	62925.8	23157.3	36558.5	24313.6	59479.2	80992.5	32182.8	0.547686	0.896659	0.693296	0.400961	0.618717	0.618546	0.609147	1.57859	1.77912	0.65473	1.03363	0.687424	1.68167	2.28992	0.909911	0.437907	0.0641975	0.335599	0.0274627	0.81263	0.611372	0.486691	0.0937889	0.899763	0.635294	0.689552	0.145022	1.6697
P24592	Insulin-like growth factor-binding protein 6 OS=Homo sapiens OX=9606 GN=IGFBP6 PE=1 SV=1	IGFBP6	25.3224	7.9	3	3	2341.23	1674.93	3966.06	1433.58	2267.68	2121.58	1833.42	4527.98	269.379	2350.48	1354.48	2767.48	1791.39	2629.01	3516.86	1.00783	0.721007	1.70728	0.617115	0.97617	0.913279	0.789234	1.94916	0.11596	1.01181	0.583064	1.19132	0.771141	1.13171	1.51391	1.00566	0.950555	0.733608	0.294245	0.835398	0.478426	0.815449	0.510162	1.23326	0.597953	0.899637	0.768578	1.02446
P24593	Insulin-like growth factor-binding protein 5 OS=Homo sapiens OX=9606 GN=IGFBP5 PE=1 SV=1	IGFBP5	30.5702	20.6	6	6	14901.4	8472.76	6056.28	4305.66	6026.24	2540.65	4299.61	5329.74	3297.68	3353.15	1775.48	4413.4	2237.47	3664.57	7418.25	2.86227	1.62745	1.16329	0.827033	1.15752	0.488009	0.82587	1.02374	0.63342	0.644074	0.341035	0.847727	0.429774	0.703892	1.4249	2.20945	0.124959	0.966386	0.953155	0.970476	0.856223	0.716353	0.559488	3.0843	0.0405539	1.34904	0.452322	1.35475
P24666	Low molecular weight phosphotyrosine protein phosphatase OS=Homo sapiens OX=9606 GN=ACP1 PE=1 SV=3	ACP1	18.0425	20.3	3	3	2117.82	2550.63		1210.7	2108.41		2030.15	1224.44	2075.76	312.788		1750.51	1051.58	419.127		1.3824	1.66491		0.790276	1.37625		1.32517	0.79925	1.35494	0.204171		1.14264	0.686414	0.273583		3.17429	0.212671	2.25681	0.269541	2.41623	0.101165	1.40293	0.924331	2.26262	0.408671	1.60864	0.530642	1.72228
P24821	Tenascin OS=Homo sapiens OX=9606 GN=TNC PE=1 SV=3	TNC	240.853	6.8	21	21	3014.87	3155.69	2987.28	2898.04	2734	4823.74	4312.51	2015.03	652.773	1133.08	2769.69	3345.78	2907.92	2579.53	4071.87	1.04196	1.09063	1.03243	1.00159	0.944891	1.66712	1.49044	0.69641	0.225603	0.3916	0.957225	1.15633	1.005	0.891505	1.40727	0.958003	0.870069	1.09378	0.757743	0.730211	0.376976	0.758271	0.37973	1.26341	0.377024	1.44247	0.319844	0.962995
P24844	Myosin regulatory light polypeptide 9 OS=Homo sapiens OX=9606 GN=MYL9 PE=1 SV=4	MYL9	19.8272	5.8	2	2				765.383	633.62	1105.5		1925.55			902.422	3927.32							0.49594	0.410562	0.716323		1.24768			0.584735	2.54476														0.345706	0.45173	0.797371
P25311	Zinc-alpha-2-glycoprotein OS=Homo sapiens OX=9606 GN=AZGP1 PE=1 SV=2	AZGP1	34.2587	52.3	19	19	41319.2	23229.1	38127.7	24015.4	26526.2	12151.7	29325.8	62012.6	60994.7	58019	25821.3	22220.9	32487.1	43380.7	51686.5	1.12419	0.632007	1.03736	0.653399	0.721711	0.330619	0.797883	1.68721	1.65951	1.57855	0.702533	0.604575	0.883894	1.18028	1.40626	0.804959	0.366036	0.491502	0.0559945	1.19426	0.644744	0.831498	0.469907	0.968083	0.932148	0.591105	0.276314	1.43628
P25325	3-mercaptopyruvate sulfurtransferase OS=Homo sapiens OX=9606 GN=MPST PE=1 SV=3	MPST	33.1785	6.1	2	2	897.409	672.957	440.434	730.984	1205.18	330.374	460.917	288.149				611.26	518.629			1.45771	1.09312	0.71542	1.18738	1.95764	0.536644	0.748693	0.468055				0.992903	0.842437			1.29238		1.45675		0.72216		1.17861		1.09653		1.23599		0.612723
P25705	ATP synthase subunit alpha, mitochondrial OS=Homo sapiens OX=9606 GN=ATP5F1A PE=1 SV=1	ATP5F1A	59.7506	6.7	4	4	2845.5	4302.69	846.891	1009.93	2810.56	3339.22	1762.03	6423.68	15431		3983.9	322.59	2969.67	3257.23	2956.73	0.762261	1.15262	0.226868	0.270543	0.7529	0.89452	0.472018	1.7208	4.13371		1.06722	0.0864163	0.795525	0.872557	0.792057	0.870579	0.527014	0.779616	0.381321	2.57161	0.3933	0.703396	0.574474	1.23768	0.602869	1.10836	0.595171	3.656
P25774	Cathepsin S OS=Homo sapiens OX=9606 GN=CTSS PE=1 SV=3	CTSS	37.4957	9.1	4	4	1995.84	1027.7	2345.61	897.957	2562.33	471.145	1255.83	1314.67	961.738	1648.51	783.361	1238.62	524.623	699.309	2711.31	1.46476	0.754238	1.72146	0.659017	1.88051	0.345776	0.921664	0.964844	0.705826	1.20986	0.574914	0.909031	0.385024	0.513228	1.98985	1.36437	0.405724	0.999032	0.969605	0.897591	0.777512	0.932723	0.788052	1.46279	0.331845	1.07109	0.821698	0.962334
P25786	Proteasome subunit alpha type-1 OS=Homo sapiens OX=9606 GN=PSMA1 PE=1 SV=1	PSMA1	29.5556	9.9	5	5	434.185	911.382	877.276	316.367	1127.88	1590.54	996.739	4084.4	1941.95	919.799	536.288	988.287	424.04	320.48	374.653	0.41105	0.862818	0.83053	0.299509	1.06778	1.50578	0.943627	3.86676	1.83848	0.870787	0.507712	0.935625	0.401445	0.303403	0.354689	1.98615	0.0656266	2.71163	0.181696	6.27526	0.0154871	2.18409	0.0227767	0.909371	0.732499	1.24154	0.928111	2.87317
P25787	Proteasome subunit alpha type-2 OS=Homo sapiens OX=9606 GN=PSMA2 PE=1 SV=2	PSMA2	25.8986	4.7	1	1	434.601	371.628	735.701	273.099	851.474	1596.21	365.061	3768.32	3047.1		447.423	855.029	1071.96			0.377433	0.322743	0.638925	0.237175	0.73947	1.38624	0.31704	3.27262	2.64628		0.388568	0.742556	0.930955			0.479472		0.846042		2.23281		0.607507		0.789245	0.568623	1.39264	0.846001	3.67536
P25788	Proteasome subunit alpha type-3 OS=Homo sapiens OX=9606 GN=PSMA3 PE=1 SV=2	PSMA3	28.4332	8.6	4	4	594.674	669.063	516.623	944.547	917.874	805.412	705.908	3688.08	1175.16	592.85	673.851	1371.37	697.133	567.212	291.118	0.627696	0.706216	0.545311	0.996997	0.968844	0.850137	0.745107	3.89288	1.24041	0.625771	0.71127	1.44753	0.735844	0.598709	0.307284	1.14459	0.5194	1.71514	0.0884504	3.58038	0.12034	1.69601	0.233402	0.67487	0.294844	1.01128	0.775794	2.11106
P25789	Proteasome subunit alpha type-4 OS=Homo sapiens OX=9606 GN=PSMA4 PE=1 SV=1	PSMA4	29.4838	16.5	5	5	1003.1	978.57	938.666	689.535	1579.07	1441.4	1106.94	4300.35	2527.41	653.42	810.134	1521.27	1278.2	457.875	712.905	0.752367	0.73397	0.704041	0.517182	1.18437	1.08111	0.83025	3.22545	1.89566	0.490094	0.607636	1.14102	0.958705	0.343427	0.53471	1.19247	0.425467	1.51492	0.327757	3.24	0.085989	1.2188	0.604763	0.978393	0.868459	1.24295	0.575036	2.65834
P25815	Protein S100-P OS=Homo sapiens OX=9606 GN=S100P PE=1 SV=2	S100P	10.3999	10.5	1	1	1349.26	2781.91	1559.54	1093.13	1292.36	527.165	12377.8	969.84	792.453	1004.6	1261.91	2111.64	2321.36	336.895	802.026	0.661793	1.36449	0.764933	0.536167	0.633887	0.258567	6.07113	0.475694	0.388688	0.492745	0.618948	1.03573	1.1386	0.165242	0.393383	1.64458	0.28268	0.84174	0.931138	4.08639	0.435022	1.26526	0.465215	1.2998	0.449785	0.665272	0.292605	3.22969
P26022	Pentraxin-related protein PTX3 OS=Homo sapiens OX=9606 GN=PTX3 PE=1 SV=3	PTX3	41.9756	8.9	4	4	494.46	1160.08	459.721	996.125	812.252	1515.61	1338.77	412.857	872.94	447.466	642.347	1068.33	1133.63	1021.42	373.477	0.581741	1.36486	0.54087	1.17196	0.955629	1.78314	1.57509	0.485734	1.02703	0.526452	0.755733	1.25691	1.33373	1.20172	0.439403	0.836165	0.739308	1.31459	0.432826	1.03798	0.944594	0.85352	0.805899	0.979666	0.902716	1.5402	0.2133	1.21612
P26038	Moesin OS=Homo sapiens OX=9606 GN=MSN PE=1 SV=3	MSN	67.82	28.1	23	15	1727.89	2279.19	1919.37	3972.44	4648.01	2743.79	2216.19	9015.26	2357.6	1789.79	1776.99	5545.28	4357.23	1611.55	1769.59	0.543019	0.716272	0.603194	1.24841	1.46071	0.862282	0.696474	2.8332	0.740915	0.562472	0.558448	1.7427	1.36933	0.506457	0.556124	0.765852	0.63924	1.46856	0.255743	1.75606	0.469734	1.17752	0.824644	0.650396	0.505634	1.24716	0.438455	1.49133
P26447	Protein S100-A4 OS=Homo sapiens OX=9606 GN=S100A4 PE=1 SV=1	S100A4	11.7285	24.8	3	3	4870.85	4516.69	1176.07	3137.58	3826.35	836.836	2861.57	3664.4	2929.81	1705.85	1080.05	4367.96	4028.44	524.532	616.959	1.82002	1.68769	0.439444	1.17237	1.42974	0.312688	1.06924	1.36922	1.09474	0.6374	0.403567	1.63211	1.50525	0.195994	0.23053	2.04328	0.281418	1.50887	0.447822	1.829	0.185172	1.38374	0.476252	1.47663	0.56312	1.09043	0.912194	1.32177
P26572	Alpha-1,3-mannosyl-glycoprotein 2-beta-N-acetylglucosaminyltransferase OS=Homo sapiens OX=9606 GN=MGAT1 PE=1 SV=2	MGAT1	50.8784	5.6	2	2	645.49	897.802	1677.31	1430.84	1355.22	1150.83	1070.32				466.804	1120.85	732.86		848.602	0.62301	0.866534	1.6189	1.381	1.30802	1.11075	1.03304				0.450547	1.08182	0.707336		0.819048	1.35765	0.577032	1.6596	0.0152314	1.35358		1.00392	0.87636	1.35235	0.564558	1.65312	0.402042	1.3483
P26639	Threonine--tRNA ligase 1, cytoplasmic OS=Homo sapiens OX=9606 GN=TARS1 PE=1 SV=3	TARS1	83.4351	6.5	5	5		314.7		409.364	320.232	270.332	320.416	416.093	366.715	171.381	228.31	574.771	369.098	394.936	132.462		0.953901		1.24084	0.970668	0.819415	0.971226	1.26124	1.11157	0.519481	0.692039	1.74221	1.11879	1.19711	0.401511	1.0531		1.11537	0.616534	1.2306	0.439776	1.08697	0.925131	0.968843		1.02613	0.713482	1.13214
P26641	Elongation factor 1-gamma OS=Homo sapiens OX=9606 GN=EEF1G PE=1 SV=3	EEF1G	50.1188	6.9	4	4	315.257		361.316	144.276	308.083	445.064	599.014	432.682	593.286		416.785	592.912	572.688	350.099	458.352	0.73318		0.840299	0.335537	0.716496	1.03507	1.3931	1.00627	1.37978		0.9693	1.37891	1.33188	0.814211	1.06597	0.734799	0.22484	0.64977	0.228996	1.17655	0.389494	1.09659	0.697247	0.670076	0.242018	0.592537	0.267248	1.07292
P26842	CD27 antigen OS=Homo sapiens OX=9606 GN=CD27 PE=1 SV=2	CD27	29.1373	3.5	1	1		496.899	468.378	162.627	630.8	394.183	165.108	438.998	1297.34	1068.03	422.874	280.218	503.431	250.542	645.022		0.962922	0.907653	0.315149	1.22241	0.763873	0.319957	0.850719	2.51407	2.0697	0.819471	0.543025	0.97558	0.485517	1.24996	1.03497	0.788435	0.848903	0.657855	1.35915	0.945145	1.266	0.777184	0.817513	0.942701	0.670541	0.53485	1.07358
P26885	Peptidyl-prolyl cis-trans isomerase FKBP2 OS=Homo sapiens OX=9606 GN=FKBP2 PE=1 SV=2	FKBP2	15.6493	8.5	2	2	90.7971	292.142	160.699	770.135	540.248	627.001	247.434	1669.28	514.518	242.07	510.843	1645.05	580.857	192.949		0.157243	0.505934	0.278301	1.33373	0.935608	1.08585	0.428509	2.89088	0.891048	0.41922	0.884684	2.84891	1.00594	0.334151		0.468367	0.312584	1.66914	0.444905	2.09461	0.534911	2.06595	0.545373	0.226708	0.119226	0.80793	0.890826	1.01387
P26927	Hepatocyte growth factor-like protein OS=Homo sapiens OX=9606 GN=MST1 PE=1 SV=2	MST1	80.3199	32.6	21	12	11972.2	8253	11000.6	6958.28	9663.27	6892.07	9484.99	11852.7	9481.45	11453.1	8784.22	9867.93	8126.02	7952.88	10597.4	1.26165	0.869712	1.15926	0.733273	1.01833	0.726296	0.999542	1.24905	0.999168	1.20695	0.925693	1.0399	0.856331	0.838086	1.11676	1.17055	0.34989	0.881444	0.418369	1.1553	0.281366	1.12854	0.36088	1.03722	0.83545	0.781047	0.133198	1.02371
P26992	Ciliary neurotrophic factor receptor subunit alpha OS=Homo sapiens OX=9606 GN=CNTFR PE=1 SV=2	CNTFR	40.6332	2.4	1	1	3049.11	1128.87	2796.14	805.422			1831.34				1211.14	1918.1	1438.49		2203.25	1.67514	0.620187	1.53617	0.442489			1.00611				0.665388	1.05378	0.790292		1.21044	1.2767	0.712874	0.442328		1.00575		0.859271	0.669637	1.4858	0.507846	0.514771		1.17047
P27169	Serum paraoxonase/arylesterase 1 OS=Homo sapiens OX=9606 GN=PON1 PE=1 SV=3	PON1	39.7313	7.6	6	6	13030.1	152542	20516	130451	63865.1	51829.7	59540.5	21327	4291.31	12491.8	54562.5	49907.6	34473	13536.9	31269.9	0.273882	3.20631	0.431229	2.74197	1.34239	1.08942	1.25149	0.448275	0.0901996	0.262567	1.14686	1.04902	0.724593	0.284534	0.657268	2.34724	0.694805	3.10477	0.0503048	1.07415	0.709573	1.4753	0.642025	1.59102	0.949338	2.1045	0.200384	0.72809
P27348	14-3-3 protein theta OS=Homo sapiens OX=9606 GN=YWHAQ PE=1 SV=1	YWHAQ	27.7642	5.7	3	3	294.552	1140.68	1161.47	1945.98	2170.48	2288.91	1205.61	2512.84	943.434	403.247	1803.22	3578.96	2047.07	838.963	466.427	0.193769	0.750384	0.764061	1.28014	1.42783	1.50574	0.793103	1.65305	0.62063	0.265273	1.18623	2.35439	1.34665	0.551905	0.306835	0.774563	0.721056	1.91064	0.127422	1.39059	0.461468	1.72572	0.638916	0.448834	0.46751	1.10715	0.535684	0.805799
P27487	Dipeptidyl peptidase 4 OS=Homo sapiens OX=9606 GN=DPP4 PE=1 SV=2	DPP4	88.2786	8.6	16	16	963.394	968.602	1073.25	516.611	570.807	446.315	364.645	693.572	1036.59	685.077	866.949	777.037	844.79	483.742	1321.5	1.24439	1.25111	1.38628	0.66729	0.737294	0.576491	0.471001	0.895866	1.33893	0.884893	1.11981	1.00368	1.09119	0.624835	1.70694	1.13404	0.52077	0.57876	0.191024	0.790484	0.597646	0.878881	0.869229	1.29032	0.0279592	0.658519	0.0132694	0.899421
P27695	DNA-(apurinic or apyrimidinic site) endonuclease OS=Homo sapiens OX=9606 GN=APEX1 PE=1 SV=2	APEX1	35.5545	3.1	1	1							568.718					1875.61	2745.89									0.328725					1.08412	1.58715							0.207116		0.68306						0.303218
P27797	Calreticulin OS=Homo sapiens OX=9606 GN=CALR PE=1 SV=1	CALR	48.1416	9.6	4	4	648.676	340.05	530.951	1542.12	1951.94	2075.01	600.771	2933.53	2605.51	1769.44	326.926	1581.22	1184.65	1578.4	698.023	0.477735	0.250439	0.391033	1.13574	1.43756	1.5282	0.442454	2.16048	1.9189	1.30315	0.240773	1.16453	0.872467	1.16245	0.514078	0.439077	0.0583256	1.60906	0.110645	1.77396	0.49791	1.06256	0.851895	0.413226	0.301171	1.51433	0.310977	1.66952
P27824	Calnexin OS=Homo sapiens OX=9606 GN=CANX PE=1 SV=2	CANX	67.5683	3.7	3	3	647.902	222.22		183.513	419.698	600.199					437.073	628.199				1.44492	0.495584		0.40926	0.935989	1.33853					0.974737	1.40098												0.816808	0.654631	0.753116	0.481946
P27918	Properdin OS=Homo sapiens OX=9606 GN=CFP PE=1 SV=2	CFP	51.2764	26.9	13	13	10230.8	15391.7	24170.7	13707.3	16102.7	11188.3	12350.7	18529.3	18710.5	20293.4	20399.2	22024.4	18672.2	16079.1	25373	0.583011	0.877107	1.37739	0.78112	0.917628	0.637573	0.703817	1.05591	1.06623	1.15644	1.16247	1.25508	1.06405	0.916284	1.4459	0.82817	0.458563	0.681891	0.0926275	0.824799	0.373211	1.04312	0.684184	0.793933	0.308327	0.653702	0.0160177	0.790702
P27930	Interleukin-1 receptor type 2 OS=Homo sapiens OX=9606 GN=IL1R2 PE=1 SV=1	IL1R2	45.4211	8.3	4	4	448.054	652.323	355.282	343.812	382.012	120.83	250.496		283.447	536.823	570.953	1054.79	581.345		208.706	1.00619	1.46492	0.797853	0.772095	0.85788	0.271346	0.562536		0.636533	1.20554	1.28218	2.36872	1.30552		0.468688	1.22833	0.548908	0.714429	0.62901	0.675833	0.693124	1.82483	0.246656	0.673118	0.246303	0.391505	0.0777834	0.370354
P28062	Proteasome subunit beta type-8 OS=Homo sapiens OX=9606 GN=PSMB8 PE=1 SV=3	PSMB8	30.3543	4.3	1	1			1787.01	2546.09	2038.16				525.562		1713.63	739.639						1.14673	1.63384	1.3079				0.337256		1.09965	0.474631												1.45684		1.86863	0.328837	0.428459
P28065	Proteasome subunit beta type-9 OS=Homo sapiens OX=9606 GN=PSMB9 PE=1 SV=2	PSMB9	23.2643	8.7	2	2	21048.2	5596.87	21456.9	28067.3	11006.2	2148.73	478.143	1690.63	2093.92	5876.8	9083.99	218.215	988.832	2059.75	26504.7	2.28257	0.606952	2.32689	3.04376	1.19356	0.233018	0.0518521	0.18334	0.227075	0.63731	0.985113	0.0236643	0.107234	0.223369	2.8743	1.62764	0.305249	1.39485	0.539384	0.144238	0.35252	0.513616	0.756974	3.16898	0.227244	2.71574	0.389113	0.280828
P28066	Proteasome subunit alpha type-5 OS=Homo sapiens OX=9606 GN=PSMA5 PE=1 SV=3	PSMA5	26.411	4.1	2	2	1561.66	1710.99	1621.14	1509.92	1702.9	3281.31	1990.03	5951.86	4258.31	1230.96	894.433	2302.52	1654.36	557.838		0.723274	0.792432	0.750821	0.699308	0.788685	1.51972	0.921671	2.75656	1.97221	0.57011	0.414251	1.0664	0.766205	0.258359		1.47479	0.508529	1.95707	0.237969	3.67664	0.103768	1.33439	0.563527	1.10522	0.556927	1.46664	0.337122	2.7553
P28070	Proteasome subunit beta type-4 OS=Homo sapiens OX=9606 GN=PSMB4 PE=1 SV=4	PSMB4	29.2042	7.2	2	2	2365.86	1593.06	1501.78	631.066	2291.4	3239.97	655.172	8495.02	5748.83	2306.97	946.303	2023.02	1219.19	677.716	633.331	1.03377	0.69609	0.656207	0.275746	1.00123	1.41571	0.286279	3.71192	2.51196	1.00804	0.413489	0.883963	0.532726	0.29613	0.276735	2.15818	0.0346087	2.43552	0.247018	5.8884	0.171347	2.0853	0.109801	1.03495	0.804206	1.16795	0.974106	2.82377
P28072	Proteasome subunit beta type-6 OS=Homo sapiens OX=9606 GN=PSMB6 PE=1 SV=4	PSMB6	25.3577	8.4	2	2	2363.78	1713.38	1601.16	1215.84	1854.67	1546.27	2189.44	5843.03	3150.34	1059.17	1177.74	1686.51		908.634	896.184	1.21638	0.881685	0.823942	0.625656	0.954394	0.795696	1.12666	3.00676	1.62113	0.545038	0.606052	0.867863		0.467573	0.461167	2.09747	0.0184672	1.70535	0.0462205	4.13073	0.0365414	1.44924	0.149329	1.44729	0.112514	1.17672	0.417474	2.85027
P28074	Proteasome subunit beta type-5 OS=Homo sapiens OX=9606 GN=PSMB5 PE=1 SV=3	PSMB5	28.4803	8	3	3	1081.57	985.776	1157	628.237	683.426	591.097	1138.25		1441.13	605.004	1004.59	506.937	339.971		395.604	1.33165	1.21371	1.42452	0.773501	0.841451	0.727773	1.40144		1.77436	0.744896	1.23688	0.624153	0.418581		0.487077	2.92228	0.000976054	1.72451	0.00606522	3.50662	0.0197954	1.91826	0.10923	1.5234	0.0926272	0.898997	0.772773	1.82802
P28827	Receptor-type tyrosine-protein phosphatase mu OS=Homo sapiens OX=9606 GN=PTPRM PE=1 SV=2	PTPRM	163.682	4.5	6	6	940.213	1485.94	894.835	1206.67	810.102	1080.26	1117.82	453.839	1163.74	511.851	979.974	1314.87	1284.72	754.815	561.446	0.968553	1.53073	0.921807	1.24304	0.83452	1.11282	1.15151	0.467518	1.19882	0.527279	1.00951	1.35451	1.32344	0.777567	0.578369	1.27682	0.394991	1.19072	0.458929	1.05168	0.948311	1.07909	0.870958	1.18324	0.544288	1.10344	0.631883	0.974596
P29122	Proprotein convertase subtilisin/kexin type 6 OS=Homo sapiens OX=9606 GN=PCSK6 PE=1 SV=1	PCSK6	106.42	0.9	1	1		245.774		719.163	296.248	174.87					442.034	338.648					0.665232		1.94654	0.801849	0.473318					1.19645	0.916611												0.629639		1.01645	0.803667
P29218	Inositol monophosphatase 1 OS=Homo sapiens OX=9606 GN=IMPA1 PE=1 SV=1	IMPA1	30.1888	4	1	1	213.217	364.19	358.913	540.98	638.647	804.156	572.565				719.47	2850.18	2246.07			0.229059	0.391249	0.385579	0.581174	0.686098	0.863904	0.615106				0.772926	3.06195	2.41296			0.138956		0.294408		0.254918		0.794643		0.174867	0.0697637	0.37049	0.454373	0.320796
P29279	CCN family member 2 OS=Homo sapiens OX=9606 GN=CCN2 PE=1 SV=2	CCN2	38.0914	3.7	1	1	196.65	788.915		388.279	138.714		462.117	196.705	286.874	382.318	351.964	414.934	322.037		560.018	0.525624	2.10868		1.03783	0.370768		1.23519	0.52577	0.766784	1.02189	0.94076	1.10907	0.860769		1.49686	1.11735	0.932989	0.597461	0.436624	0.714768	0.414198	0.86859	0.768653	1.2864	0.972468	0.687851	0.509077	0.822906
P29323	Ephrin type-B receptor 2 OS=Homo sapiens OX=9606 GN=EPHB2 PE=1 SV=5	EPHB2	117.493	0.9	1	1						1843.68					1891.68	6053.19									0.565053					0.579763	1.85518														0.464119
P29350	Tyrosine-protein phosphatase non-receptor type 6 OS=Homo sapiens OX=9606 GN=PTPN6 PE=1 SV=1	PTPN6	67.5611	9.2	6	6		513.346		876.299	596.847	479.196		818.964			447.421	1587.91	729.417				0.678872		1.15886	0.789297	0.633711		1.08303			0.591689	2.09993	0.964613			0.703777		0.892193		1.12277		1.39518		0.504435		0.639483	0.618214	0.804747
P29401	Transketolase OS=Homo sapiens OX=9606 GN=TKT PE=1 SV=3	TKT	67.8776	9.1	9	9	1464.97	1335.05	1546.21	1151.7	1030.94	1043.18	2014.22	3897.14	2195.98	1136.84	1216.24	2109.18	2172.19	583.461	1181.27	0.912615	0.831686	0.963228	0.717461	0.642235	0.649862	1.25478	2.42777	1.36801	0.708205	0.757667	1.31394	1.35319	0.363473	0.735886	1.10396	0.572934	0.819375	0.876455	2.05931	0.132848	1.13344	0.630413	0.973998	0.954747	0.722912	0.224512	1.81687
P29508	Serpin B3 OS=Homo sapiens OX=9606 GN=SERPINB3 PE=1 SV=2	SERPINB3	44.5646	4.1	2	1	3974.76	840.603	1124.7	626.821		533.866	691.312		1222.57			489.795	490.123	741.208	501.103	3.89098	0.822883	1.10099	0.613608		0.522613	0.67674		1.1968			0.47947	0.479792	0.725584	0.49054	3.42874	0.11131	1.00496	0.918135	1.65711	0.175968	0.848162		4.04255		1.18487		1.95376
P29622	Kallistatin OS=Homo sapiens OX=9606 GN=SERPINA4 PE=1 SV=3	SERPINA4	48.542	35.8	15	15	45367.1	64761.6	62622.6	37795.1	52812.8	36300.5	58991.7	3199.86	504.264	4050.95	65295.1	72065.5	60886.1	9004.02	43010.6	1.10352	1.57528	1.52325	0.919338	1.28463	0.882984	1.43493	0.0778344	0.0122659	0.0985365	1.58826	1.75294	1.48101	0.219016	1.0462	1.53012	0.316453	1.12407	0.56645	0.555318	0.289344	1.25253	0.952211	1.22162	0.471001	0.89744	0.664114	0.443357
P29692	Elongation factor 1-delta OS=Homo sapiens OX=9606 GN=EEF1D PE=1 SV=5	EEF1D	31.1218	3.2	1	1		1238.65	708.007	684.418	1055.29	1273.07	908.874	2205.15	2462.15	598.315	1005.16	1568.17	1574.31	1272.86	590.95		1.01142	0.578121	0.55886	0.861694	1.03952	0.742138	1.8006	2.01046	0.488552	0.820758	1.28048	1.2855	1.03935	0.482538	0.8493	0.798303	0.876288	0.821318	1.62187	0.334223	0.922493	0.861349	0.920657	0.918649	0.949913	0.981005	1.75814
P30040	Endoplasmic reticulum resident protein 29 OS=Homo sapiens OX=9606 GN=ERP29 PE=1 SV=4	ERP29	28.9934	8.4	2	2		272.044	235.452	1075.93	861.423	670.727	169.336	247.573	366.016		77.4547	1006.33	398.293	277.439			0.576974	0.499366	2.28192	1.82698	1.42253	0.359143	0.525073	0.776277		0.164272	2.13432	0.844732	0.588415		0.751032	0.351896	2.57309	0.0238656	0.772423	0.42676	1.60388	0.91407	0.468261	0.951382	1.6043	0.542811	0.481598
P30041	Peroxiredoxin-6 OS=Homo sapiens OX=9606 GN=PRDX6 PE=1 SV=3	PRDX6	25.035	25.9	7	7	4883.75	10635.8	2480.66	6274.93	6557.09	3864.94	6116.73	2426.02	3569.81	700.648	3928.74	7788.61	4836.02	1364.65	1554.56	1.09366	2.38175	0.555513	1.40519	1.46838	0.865506	1.36977	0.543277	0.799414	0.156902	0.879793	1.74416	1.08297	0.305596	0.348125	2.32104	0.220608	2.15299	0.104191	1.56186	0.320596	1.60124	0.779778	1.44952	0.511608	1.34458	0.415607	0.975402
P30043	Flavin reductase (NADPH) OS=Homo sapiens OX=9606 GN=BLVRB PE=1 SV=3	BLVRB	22.1193	40.8	6	6	11847.9	9432.9	2171.56	3974.28	5154.76	516.962	5183.82	302.636	417.363	445.735	2534.84	3684.04	4090.52	292.678	980.238	3.48262	2.77274	0.638315	1.16821	1.51521	0.151958	1.52375	0.0889578	0.122681	0.131021	0.745099	1.0829	1.20238	0.0860306	0.288134	4.37264	0.128388	1.79847	0.524673	1.10075	0.876862	1.2426	0.695324	3.51894	0.182083	1.44735	0.765675	0.885845
P30046	D-dopachrome decarboxylase OS=Homo sapiens OX=9606 GN=DDT PE=1 SV=3	DDT	12.7118	9.3	1	1	145.204	2416.48	259.367	1815.55	1420.73	441.842	255.217				831.125	2093.55	1003.88			0.135921	2.262	0.242787	1.69948	1.3299	0.413596	0.238901				0.777994	1.95971	0.939705			0.936714		1.2213		0.25423		1.45668		0.643046	0.421693	0.83841	0.746973	0.174527
P30085	UMP-CMP kinase OS=Homo sapiens OX=9606 GN=CMPK1 PE=1 SV=3	CMPK1	22.2223	4.1	5	5	304.862	918.918	170.403	1441.56	1077.74	964.071	708.37	1951.69	440.835		989.974	2823.31	1327.67	450.797	68.129	0.312946	0.943286	0.174922	1.47979	1.10632	0.989637	0.727155	2.00344	0.452526		1.01623	2.89818	1.36288	0.462751	0.0699357	0.755001	0.960565	1.88637	0.242234	1.67925	0.406389	3.09754	0.275003	0.243742	0.133696	0.60899	0.599438	0.542122
P30086	Phosphatidylethanolamine-binding protein 1 OS=Homo sapiens OX=9606 GN=PEBP1 PE=1 SV=3	PEBP1	21.0568	34.2	6	6	1120.29	1067.59	578.98	940.818	1680.36	668.958	946.146	3695.7	2584.53	375.791	603.946	2840.91	2086.63	566.397	513.354	0.829011	0.790012	0.428442	0.696201	1.24346	0.495026	0.700144	2.7348	1.91254	0.278084	0.446917	2.10226	1.5441	0.419131	0.379879	0.873825	0.933925	1.03909	0.742446	2.28222	0.213236	1.20663	0.979987	0.724187	0.972414	0.861147	0.816938	1.8914
P30101	Protein disulfide-isomerase A3 OS=Homo sapiens OX=9606 GN=PDIA3 PE=1 SV=4	PDIA3	56.7824	9.5	9	9	1852.59	2711.66	1512.75	5223.2	5242.97	5068.41	1935.15	19108.8	5036.27	1882.15	3358.69	8014.84	3725.33	2366.48	1623.6	0.404713	0.592386	0.330472	1.14105	1.14537	1.10724	0.422749	4.17449	1.10022	0.411171	0.733735	1.75091	0.813831	0.516977	0.35469	0.787644	0.513641	2.01345	0.0344815	3.38028	0.292468	1.71808	0.433727	0.458445	0.236473	1.17192	0.469791	1.96748
P30405	Peptidyl-prolyl cis-trans isomerase F, mitochondrial OS=Homo sapiens OX=9606 GN=PPIF PE=1 SV=1	PPIF	22.0402	7.7	2	1						926.901		4302.29				356.88									0.497793		2.31054				0.191663														2.59723		12.0553
P30530	Tyrosine-protein kinase receptor UFO OS=Homo sapiens OX=9606 GN=AXL PE=1 SV=4	AXL	98.3367	3.5	3	3	3208.54	2874.83	3211.08	2852.66	2443.61	1652.44	1519.13	1632.76	594.74	2003.93	1350.24	2834.65	1774.82	2090.86	4081.97	1.4103	1.26362	1.41141	1.25387	1.07407	0.726321	0.667723	0.717672	0.261414	0.880815	0.593492	1.24595	0.780111	0.919025	1.7942	1.16946	0.43415	0.874311	0.777604	0.471414	0.133425	0.778699	0.532962	1.50181	0.106998	1.12278	0.640652	0.605387
P30626	Sorcin OS=Homo sapiens OX=9606 GN=SRI PE=1 SV=1	SRI	21.6764	5.6	2	2	610.594	521.235	242.452	553.458	420.763	948.169	406.292		772.421	433.195		897.036				1.05173	0.897811	0.417617	0.953315	0.724752	1.63319	0.699827		1.33047	0.746165		1.54512												0.688743	0.465556	0.963437	0.944772	0.886097
P30740	Leukocyte elastase inhibitor OS=Homo sapiens OX=9606 GN=SERPINB1 PE=1 SV=1	SERPINB1	42.7418	8.7	8	8	641.788	1476.45	311.011	1712.51	2253.85	3039.23	1053.65	1784.64	454.647	612.901	2350.4	4526.32	2070.2		501.115	0.394275	0.907041	0.191066	1.05206	1.38463	1.86712	0.647299	1.09638	0.279307	0.376529	1.44394	2.7807	1.27181		0.307854	0.629833	0.62557	1.81634	0.454593	0.853763	0.929748	1.94184	0.558992	0.324349	0.235946	0.935373	0.764854	0.439667
P31025	Lipocalin-1 OS=Homo sapiens OX=9606 GN=LCN1 PE=1 SV=1	LCN1	19.25	6.2	2	1	682.808	602.872	1024.02	617.688	500.383	740.678	573.276	675.225	864.86	652.621	401.634	612.843	608.772	462.718	899.747	1.03246	0.911588	1.54839	0.93399	0.756617	1.11996	0.866837	1.02099	1.30773	0.986811	0.607301	0.926664	0.920509	0.699664	1.36048	1.1717	0.535735	0.942935	0.886857	1.0721	0.703669	0.845711	0.569899	1.38546	0.21921	1.11496	0.56778	1.26769
P31146	Coronin-1A OS=Homo sapiens OX=9606 GN=CORO1A PE=1 SV=4	CORO1A	51.0262	9.5	8	8	1441.39	3642.01	1848.05	7186.02	7325.41	9070.71	8112.28	3269.04	651.26	701.456	5052.95	16688.4	14782.2	348.529	1498.48	0.264902	0.669339	0.339639	1.32067	1.34628	1.66704	1.4909	0.600793	0.11969	0.128915	0.928644	3.06703	2.71671	0.0640536	0.275395	0.416823	0.949298	1.41811	0.276912	0.723581	0.848415	1.3496	0.659675	0.30885	0.566065	1.05077	0.494478	0.536145
P31150	Rab GDP dissociation inhibitor alpha OS=Homo sapiens OX=9606 GN=GDI1 PE=1 SV=2	GDI1	50.5827	8.5	4	4	588.681	972.685	474.068	2352.15	2913.79	2255.78	826.97	5123.31	1395.04		1521.74	3763.48	2332.06	696.173	390.128	0.321859	0.531811	0.259195	1.28603	1.5931	1.23334	0.452142	2.80115	0.762734		0.832007	2.05767	1.27504	0.38063	0.213301	0.595442	0.645179	2.20039	0.116197	2.14879	0.380457	2.31919	0.269837	0.256745	0.057493	0.948773	0.94388	0.926524
P31151	Protein S100-A7 OS=Homo sapiens OX=9606 GN=S100A7 PE=1 SV=4	S100A7	11.471	23.8	3	2	3799.1	1252.81	619.581	478.792	328.612	401.011	1936.96	662.316	830.258	521.753	569.728	358.771	1583.26	422.973	625.685	3.95971	1.30577	0.645773	0.499033	0.342503	0.417963	2.01884	0.690315	0.865356	0.54381	0.593813	0.373937	1.65019	0.440854	0.652135	2.15489	0.378293	0.459138	0.195247	1.30305	0.574793	0.551024	0.334759	3.91069	0.112905	0.833244	0.382891	2.36478
P31153	S-adenosylmethionine synthase isoform type-2 OS=Homo sapiens OX=9606 GN=MAT2A PE=1 SV=1	MAT2A	43.6607	3.8	1	1	285.213							292.954						632.327	376.055	0.719079							0.738594						1.59422	0.948107	0.565685				0.581038
P31327	Carbamoyl-phosphate synthase [ammonia], mitochondrial OS=Homo sapiens OX=9606 GN=CPS1 PE=1 SV=2	CPS1	164.939	0.7	1	1			408.162					355.115				516.126			254.862			1.06412					0.925825				1.3456			0.664454	1.6015				1.39336		2.02512		0.790819				0.68804
P31939	Bifunctional purine biosynthesis protein ATIC OS=Homo sapiens OX=9606 GN=ATIC PE=1 SV=3	ATIC	64.6159	1.2	1	1	609.843	1836.47		1312.22	1579.47		1277.25	870.886	309.215		1114.6	1445.9	851.798	763.522	304.364	0.596154	1.79525		1.28277	1.54402		1.24858	0.851338	0.302274		1.08958	1.41344	0.832679	0.746384	0.297532	1.9115	0.385348	2.25951	0.124394	1.28008	0.747907	2.00072	0.169542	0.955407	0.797854	1.12935	0.521035	0.63981
P31943	Heterogeneous nuclear ribonucleoprotein H OS=Homo sapiens OX=9606 GN=HNRNPH1 PE=1 SV=4	HNRNPH1	49.2295	2.2	1	1	648.782	405.226	314.597		400.298	654.377	897.991	1298.82	1865.96	304.71	610.018	994.029	1120.79	536.813	439.511	0.865708	0.540716	0.419785		0.534141	0.873173	1.19824	1.7331	2.48987	0.406593	0.813982	1.32639	1.49554	0.716301	0.586465	0.652613	0.336389	0.754375	0.619725	1.93732	0.118451	0.910182	0.801899	0.717013	0.542818	0.828818	0.837781	2.12849
P31944	Caspase-14 OS=Homo sapiens OX=9606 GN=CASP14 PE=1 SV=2	CASP14	27.6795	7.4	2	2	513.435	916.303	371.084	711.958		1670.8	1365.71	1849.95	631.513	1058.76	147.53		1847.18	615.691	1065.47	0.522872	0.933144	0.377904	0.725043		1.70151	1.39081	1.88395	0.64312	1.07821	0.150241		1.88113	0.627007	1.08505	0.510387	0.192834	1.01298	0.967738	1.09036	0.848619	0.512826	0.323016	0.995244	0.697608	1.97529	0.481543	2.12618
P31946	14-3-3 protein beta/alpha OS=Homo sapiens OX=9606 GN=YWHAB PE=1 SV=3	YWHAB	28.0824	24	6	2	2534.54	7374.52	1917.19	13617.8	12072.1	9269.16	6697.37	9979.29	2883.56	1262.93	8529.91	17517.6	9264.99	1554.04	2053.34	0.356883	1.03839	0.269956	1.91749	1.69984	1.30517	0.943041	1.40516	0.406027	0.17783	1.20108	2.46661	1.30458	0.21882	0.289126	0.918732	0.930434	2.71582	0.0810043	1.51955	0.400203	2.12163	0.555192	0.433031	0.565656	1.28006	0.429431	0.716218
P31947	14-3-3 protein sigma OS=Homo sapiens OX=9606 GN=SFN PE=1 SV=1	SFN	27.7741	7.7	4	4	2661.34	8760.83	2341.06	15419.8			13228.1	16269.1	1051.73	1255.05	4597.51	8048.53	2666.17	2873.27	3367.96	0.419156	1.37982	0.368714	2.4286			2.08341	2.56236	0.165645	0.197669	0.7241	1.26763	0.419918	0.452535	0.530448	1.54515	0.588954	5.19338		3.42962	0.458453	1.56062	0.741747	0.990083	0.941749	3.32776		2.19759
P31948	Stress-induced-phosphoprotein 1 OS=Homo sapiens OX=9606 GN=STIP1 PE=1 SV=1	STIP1	62.6392	8.1	5	5	1101.51	528.186	907.615	729.442	649.741	897.143	689.263	2170.95	1167.88	657.336	510.492	905.457	727.534	356.045		1.28525	0.61629	1.05901	0.851115	0.75812	1.04679	0.804234	2.53307	1.36268	0.766982	0.595644	1.05649	0.84889	0.415434		1.56107	0.320265	1.4005	0.464776	2.47826	0.186012	1.27558	0.474989	1.22381	0.54021	1.09793	0.588647	1.94285
P31949	Protein S100-A11 OS=Homo sapiens OX=9606 GN=S100A11 PE=1 SV=2	S100A11	11.7404	8.6	1	1	602.302	674.284	424.8	407.336	414.798		2263.81				447.778	1191.51	655.082			0.765454	0.856934	0.53987	0.517675	0.527158		2.87704				0.569072	1.51427	0.832531			0.865737		0.627504		3.45577		1.25121		0.69192	0.551837	0.501518	0.448867	2.76194
P32004	Neural cell adhesion molecule L1 OS=Homo sapiens OX=9606 GN=L1CAM PE=1 SV=2	L1CAM	140.003	2.7	5	5	363.281	707.342	308.02	371.664	269.135	334.963	512.646	185.123		385.51		549.428	1129.5	536.637	310.937	0.791835	1.54178	0.671384	0.810108	0.586627	0.73011	1.1174	0.403508		0.840287		1.19758	2.46195	1.16969	0.677741	0.697314	0.557128	0.493538	0.209849	0.529394	0.38621	0.709334	0.690229	0.983054	0.856885	0.695776	0.142871	0.746325
P32119	Peroxiredoxin-2 OS=Homo sapiens OX=9606 GN=PRDX2 PE=1 SV=5	PRDX2	21.8919	33.8	6	6	33135.8	28161.4	5961.41	9002.32	13673.7	1460.11	13912.3	518.458	867.497	746.067	6105.79	8705.9	5491.65	794.805	2992.48	3.7789	3.2116	0.679856	1.02665	1.55938	0.166514	1.58659	0.0591264	0.0989317	0.0850835	0.696321	0.992845	0.626283	0.0906417	0.341271	7.24852	0.0630634	2.60117	0.383101	1.64871	0.8442	1.67667	0.718239	4.32316	0.155025	1.55139	0.650183	0.983319
P32321	Deoxycytidylate deaminase OS=Homo sapiens OX=9606 GN=DCTD PE=1 SV=2	DCTD	20.016	4.5	1	1				129.659		162.906	64.8661					283.563	206.368						0.765076		0.961252	0.382753					1.67321	1.21771					0.708843		0.314323		1.37406				0.515873		0.228754
P32754	4-hydroxyphenylpyruvate dioxygenase OS=Homo sapiens OX=9606 GN=HPD PE=1 SV=2	HPD	44.9343	9.4	6	6	188.455	514.627	1275.75	90.3576	563.334	314.981	171.042	986.796	255.914	71.261	511.426	1230.45	107.792	43.5075	869.285	0.392889	1.07289	2.65967	0.188376	1.17443	0.656669	0.356587	2.05726	0.533526	0.148564	1.06621	2.56523	0.224722	0.0907038	1.81227	1.93892	0.337343	0.949136	0.682852	1.38524	0.488657	1.77657	0.549041	1.09139	0.753846	0.534252	0.749091	0.779728
P32942	Intercellular adhesion molecule 3 OS=Homo sapiens OX=9606 GN=ICAM3 PE=1 SV=2	ICAM3	59.5408	7.9	5	5	3958.95	2904.04	3732.08	2526.02	2664	4120.72	3059.58	4008.51	8672.02	6785.64	2970.42	2445.32	3238.32	2024.25	4398.53	1.03262	0.757466	0.973443	0.658864	0.694854	1.07481	0.798036	1.04555	2.26193	1.76991	0.774778	0.637817	0.844656	0.527987	1.14728	1.09667	0.617134	0.963735	0.964386	1.62923	0.321814	1.26294	0.66725	0.868351	0.894438	0.763089	0.612152	1.29003
P33151	Cadherin-5 OS=Homo sapiens OX=9606 GN=CDH5 PE=1 SV=5	CDH5	87.5284	9.4	9	9	11227.1	9957.8	12304.4	7390.99	9009.16	9471.49	13077.2	2913.63	654.512	2691.41	8065.76	15438.3	11798.9	3238.67	13642.5	1.28671	1.14123	1.41017	0.84706	1.03251	1.0855	1.49874	0.333923	0.0750118	0.308454	0.924394	1.76934	1.35224	0.371174	1.56353	1.16768	0.521751	0.902076	0.897644	0.58038	0.358632	0.913367	0.840211	1.27844	0.411133	0.987638	0.703532	0.635429
P33241	Lymphocyte-specific protein 1 OS=Homo sapiens OX=9606 GN=LSP1 PE=1 SV=1	LSP1	37.1916	2.7	1	1							1502.13					1201.98	2029.18									0.952064					0.761825	1.28611							0.740266		0.592348						1.24971
P33908	Mannosyl-oligosaccharide 1,2-alpha-mannosidase IA OS=Homo sapiens OX=9606 GN=MAN1A1 PE=1 SV=3	MAN1A1	72.9685	9.6	9	9	3970.41	3663.36	2975.36	4627.95	3512.37	3091.12	3256.62	471.887		865.759	2850.95	3220.69	3714.23	363.12	4428.02	1.35536	1.25054	1.01568	1.57982	1.199	1.0552	1.1117	0.161085		0.29554	0.973214	1.09943	1.26791	0.123956	1.51157	1.24734	0.461074	1.32051	0.432711	0.657556	0.783059	0.81565	0.921471	1.52926	0.257202	1.61897	0.231145	0.806175
P34096	Ribonuclease 4 OS=Homo sapiens OX=9606 GN=RNASE4 PE=1 SV=3	RNASE4	16.8405	5.4	2	2	1341.86	2259.17	1035.82	2301.89	1355.49		791.796		345.604	834.404	1056.86	1012.96	617.762		1207.25	1.1371	1.91443	0.877761	1.95064	1.14865		0.670973		0.292867	0.70708	0.895587	0.858385	0.523496		1.02303	1.69382	0.266014	2.00404	0.242307	0.62323	0.449917	1.0609	0.800322	1.59659	0.156501	1.889	0.0692637	0.587456
P34932	Heat shock 70 kDa protein 4 OS=Homo sapiens OX=9606 GN=HSPA4 PE=1 SV=4	HSPA4	94.3309	5.1	4	4	948.993	1159.68	1284.63	1248.59	1355.82	1353.45	1021.27	2072.35	1024.88	389.964	1029.29	1288.62	1520.34	731.958	800.609	0.826148	1.00956	1.11833	1.08696	1.18032	1.17825	0.88907	1.80409	0.89221	0.339484	0.896051	1.12181	1.32353	0.637208	0.696972	1.1115	0.5666	1.29642	0.245879	1.34904	0.418492	0.886982	0.696998	1.25312	0.424641	1.46161	0.248641	1.52094
P35052	Glypican-1 OS=Homo sapiens OX=9606 GN=GPC1 PE=1 SV=2	GPC1	61.6802	4.3	2	2	178.84	395.744	212.146				462.438	215.348		683.263		182.844	355.048		706.228	0.474531	1.05006	0.562903				1.22703	0.5714		1.81296		0.485154	0.942078		1.87389	0.494204	0.177608			0.638652	0.464778	0.816099	0.69821	0.605568	0.580284			0.782567
P35237	Serpin B6 OS=Homo sapiens OX=9606 GN=SERPINB6 PE=1 SV=3	SERPINB6	42.6219	7.7	3	3		269.843	305.006	645.312	964.66	761.113		1753.29	227.175			1440.94	954.039				0.331712	0.374937	0.793268	1.18583	0.935618		2.15528	0.279261			1.77131	1.17278			0.301271		0.828438		1.03794		1.51035		0.199471		0.548506		0.687215
P35247	Pulmonary surfactant-associated protein D OS=Homo sapiens OX=9606 GN=SFTPD PE=1 SV=3	SFTPD	37.7283	7.2	2	2	1138.36		1295.53		29813.9	1124.06		240.85	604.734			878.621	530.705	956.902	369.145	0.308058		0.35059		8.0681	0.304188		0.0651778	0.16365			0.237769	0.143617	0.258953	0.0998965	1.96624	0.128896	24.9936	0.387309	0.683115	0.473854	1.41961		1.38506		17.606		0.481199
P35442	Thrombospondin-2 OS=Homo sapiens OX=9606 GN=THBS2 PE=1 SV=2	THBS2	129.991	3.7	4	2	1849.49	3510.85	1772.32	3326.48	6496.28	1810.9	2295.2	2235.29	1950.93	662.9	2027.74	2592.86	2528.31	1252.71	1404.11	0.776741	1.47447	0.744332	1.39704	2.72828	0.760533	0.963926	0.938768	0.819344	0.278402	0.851603	1.08894	1.06183	0.526108	0.589691	1.3756	0.364677	2.24366	0.165788	1.25	0.292597	1.01897	0.871907	1.34999	0.448507	2.20188	0.222582	1.22673
P35443	Thrombospondin-4 OS=Homo sapiens OX=9606 GN=THBS4 PE=1 SV=2	THBS4	105.869	9.9	10	8	2848.13	5553.09	4948.5	1253.16	1964.41	1570.35	3540.22	1299.23	216.531	2340.89	3559.9	3856.61	3244.54	1180.72	3940.08	1.03402	2.01606	1.79656	0.454963	0.713185	0.570119	1.28528	0.47169	0.0786122	0.849865	1.29243	1.40015	1.17794	0.428662	1.43046	1.59584	0.267857	0.572353	0.314894	0.604397	0.370325	1.16641	0.567044	1.36816	0.313807	0.490697	0.0250141	0.51817
P35527	Keratin, type I cytoskeletal 9 OS=Homo sapiens OX=9606 GN=KRT9 PE=1 SV=3	KRT9	62.0643	26	19	19	10298.1	18548.8	23609.7	19564.3	10927	15668.7	91846.8	23172.7	31528.2	34417.4	9344.58	9798.9	9988.42	17111.1	16869.5	0.450754	0.811898	1.03342	0.856345	0.478284	0.68583	4.02021	1.01429	1.38002	1.50648	0.40902	0.428906	0.437201	0.748965	0.738393	1.19304	0.64888	1.04983	0.848489	3.33298	0.0816557	1.21815	0.951917	0.979383	0.820415	0.861823	0.966829	2.7361
P35555	Fibrillin-1 OS=Homo sapiens OX=9606 GN=FBN1 PE=1 SV=4	FBN1	312.298	6.9	23	22	1524.87	1363.7	1138.11	1137.5	1012.43	1459.87	1088.97	2422.21	1874.89	1719.25	694.393	911.746	943.268	1469.61	1700.26	1.11788	0.999728	0.834351	0.833898	0.742212	1.07023	0.798325	1.77572	1.37448	1.26038	0.509059	0.668401	0.69151	1.07737	1.24646	0.978981	0.994773	0.877626	0.616094	1.30948	0.44928	0.80848	0.468313	1.21089	0.410181	1.08553	0.642914	1.61968
P35579	Myosin-9 OS=Homo sapiens OX=9606 GN=MYH9 PE=1 SV=4	MYH9	226.532	6.4	41	32	69.0237	309.243	169.367	362.241	408.665	1607.56	378.619	3123.12	797.978	318.74	1198.7	2260.02	1046	294.439	226.44	0.0823662	0.369021	0.202106	0.432263	0.487662	1.9183	0.451807	3.72683	0.952229	0.380353	1.43042	2.69689	1.24819	0.351355	0.270212	0.349507	0.199568	1.51797	0.575517	2.74414	0.326763	2.41083	0.323651	0.144974	0.0650522	0.629645	0.597073	1.13825
P35590	Tyrosine-protein kinase receptor Tie-1 OS=Homo sapiens OX=9606 GN=TIE1 PE=1 SV=1	TIE1	125.09	3.3	3	3	788.131	477.544	708.722	761.785	1117.2	874.518	1181.33				484.76	771.649	1030.83		940.868	0.948793	0.574892	0.853196	0.917076	1.34494	1.05279	1.42215				0.583579	0.928951	1.24097		1.13267	0.667579	0.123095	0.931009	0.61459	1.19829		0.637222	0.279616	1.04764	0.857726	1.46104	0.179737	1.88049
P35606	Coatomer subunit beta' OS=Homo sapiens OX=9606 GN=COPB2 PE=1 SV=2	COPB2	102.487	1	1	1		529.345				699.22	561.098				443.974	470.899			473.376		0.999421				1.32015	1.05937				0.838238	0.889073			0.893749	1.11823		1.47709		1.18531		0.966329		1.1572		1.52856		1.22661
P35613	Basigin OS=Homo sapiens OX=9606 GN=BSG PE=1 SV=2	BSG	42.2004	2.6	1	1				249.933		675.964		429.123											0.553349		1.49658		0.950074
P35858	Insulin-like growth factor-binding protein complex acid labile subunit OS=Homo sapiens OX=9606 GN=IGFALS PE=1 SV=1	IGFALS	66.035	24.8	16	16	36239	25019.3	22230.3	11620.2	18391.6	20479.6	26131.2	23158.8	14641.6	16690.5	24050.1	21019.3	28124.4	21214.9	25807.3	1.62352	1.12087	0.995926	0.52059	0.82395	0.917496	1.17069	1.03753	0.655951	0.747742	1.07746	0.941673	1.25999	0.950438	1.15618	1.11101	0.623906	0.671905	0.0952391	0.850759	0.398692	0.821858	0.212749	1.35183	0.185544	0.817543	0.343671	1.03516
P35908	Keratin, type II cytoskeletal 2 epidermal OS=Homo sapiens OX=9606 GN=KRT2 PE=1 SV=2	KRT2	65.4329	23.5	17	17	5837.84	9183.87	6414.22	11765.5	3089.85	18919.5	8744.78	7075.7	8653.63	4743.33	3149.41	3650.97	5497.37	5318.18	5288.85	0.815849	1.28346	0.896399	1.64426	0.431813	2.64404	1.2221	0.988843	1.20936	0.662889	0.440136	0.510231	0.768268	0.743226	0.739127	1.33106	0.126855	2.09725	0.41109	1.51972	0.00408415	0.716805	0.0447268	1.85694	0.0283323	2.92583	0.202951	2.12012
P35916	Vascular endothelial growth factor receptor 3 OS=Homo sapiens OX=9606 GN=FLT4 PE=1 SV=3	FLT4	152.757	7.5	9	9	818.767	687.232	1111.29	962.727	1048.65	987.17	1120.51	886.288	54.5459	733.588	632.379	743.107	738.663	501.694	644.153	1.05233	0.883273	1.4283	1.23736	1.34779	1.26877	1.44015	1.13911	0.0701059	0.942853	0.812774	0.955088	0.949376	0.644809	0.827907	1.38884	0.14981	1.59116	0.0147984	1.09383	0.639577	1.11916	0.380924	1.24096	0.255428	1.42174	0.00357164	0.977368
P36222	Chitinase-3-like protein 1 OS=Homo sapiens OX=9606 GN=CHI3L1 PE=1 SV=2	CHI3L1	42.6255	2.9	1	1				2373.62	1359.74							728.691							1.59587	0.914203							0.489926														2.56169
P36269	Glutathione hydrolase 5 proenzyme OS=Homo sapiens OX=9606 GN=GGT5 PE=1 SV=2	GGT5	62.2612	2	1	1	797.033		928.584				743.3								1415.51	0.820746		0.956211				0.765415								1.45763	0.609537				0.52511
P36871	Phosphoglucomutase-1 OS=Homo sapiens OX=9606 GN=PGM1 PE=1 SV=3	PGM1	61.4491	7.7	12	12	276.579	525.927	482.466	755.959	823.134	429.83	451.774	551.655	138.685	89.7377	474.06	971.109	524.246		86.3505	0.588331	1.11874	1.02629	1.60805	1.75095	0.914321	0.961	1.17346	0.295007	0.190887	1.00841	2.06571	1.11516		0.183682	1.40297	0.426055	2.1934	0.222363	1.24699	0.658867	1.67585	0.696977	0.837166	0.821559	1.30882	0.44423	0.744094
P36954	DNA-directed RNA polymerase II subunit RPB9 OS=Homo sapiens OX=9606 GN=POLR2I PE=1 SV=1	POLR2I	14.5232	13.6	1	1		20077.7		7174.18	13506.6		21495.8			7417.4	28537.8	19792.9	19388.4		26926.6		1.0997		0.392944	0.739786		1.17737			0.406266	1.56307	1.0841	1.06194		1.47482	0.867007		0.446526	0.182281	0.928246		0.80245	0.559959	1.08045		0.556453	0.450713	1.15677
P36955	Pigment epithelium-derived factor OS=Homo sapiens OX=9606 GN=SERPINF1 PE=1 SV=4	SERPINF1	46.3122	33.3	14	14	44498.9	32790	49776.2	15061.9	30725.1	20015.1	28710.5	45530.6	16251.5	44673.2	37461.5	43429.2	23662.8	25778	61499.1	1.28396	0.946113	1.43623	0.434592	0.886534	0.577509	0.828406	1.31373	0.468915	1.28899	1.0809	1.25309	0.682761	0.743792	1.77448	1.14535	0.540628	0.593133	0.274817	0.81569	0.679696	1.13182	0.516201	1.01196	0.998727	0.524053	0.0327509	0.72069
P36957	Dihydrolipoyllysine-residue succinyltransferase component of 2-oxoglutarate dehydrogenase complex, mitochondrial OS=Homo sapiens OX=9606 GN=DLST PE=1 SV=4	DLST	48.7553	4.2	2	2	63.2514	114.343	35.0555				68.9359	55.2798	122.008		118.261				65.4574	0.787454	1.42352	0.436426				0.858223	0.68821	1.51895		1.4723				0.814917	1.08289				1.25386		1.80668		0.599381				0.694015
P36959	GMP reductase 1 OS=Homo sapiens OX=9606 GN=GMPR PE=1 SV=1	GMPR	37.4188	6.4	4	3		474.565		535.452	920.862	445.388		412.167				490.108					0.868492		0.979922	1.68525	0.815096		0.754299				0.896938												0.968286		1.29339		0.840971
P36980	Complement factor H-related protein 2 OS=Homo sapiens OX=9606 GN=CFHR2 PE=1 SV=1	CFHR2	30.6507	9.6	4	4	30060	26783.7	10848.1	9716.2	14196.1	11005.1	30855.5	31767.9	90128.8	36870.1	33856.5	9238.71	26517.7	68089.2	84230	0.876958	0.781377	0.316478	0.283457	0.414151	0.321058	0.900166	0.926783	2.62938	1.07563	0.987716	0.269527	0.773618	1.98641	2.45729	0.378511	0.117977	0.195247	0.0145489	0.854142	0.735794	0.447141	0.206948	0.846515	0.874777	0.436657	0.216865	1.91023
P37235	Hippocalcin-like protein 1 OS=Homo sapiens OX=9606 GN=HPCAL1 PE=1 SV=3	HPCAL1	22.3132	9.3	2	1				422.284	701.589			139.527			335.73	525.681	385.358						1.00938	1.67699			0.333507			0.802487	1.25652	0.921112					1.45822		0.36207		1.11768				1.30469	0.525363	0.323949
P37802	Transgelin-2 OS=Homo sapiens OX=9606 GN=TAGLN2 PE=1 SV=3	TAGLN2	22.3914	9.5	12	11	252.277	1230.15	244.298	3419.99	3776.65	2469.01	812.692	3426.78	2393.18	815.389	2459.56	5667.47	1721.16	737.72	351.721	0.127079	0.61966	0.12306	1.72274	1.9024	1.24371	0.409375	1.72616	1.20551	0.410734	1.23894	2.85486	0.866993	0.37161	0.177172	0.614362	0.448148	3.439	0.0404647	2.35987	0.226169	3.18168	0.21096	0.193094	0.0973156	1.08088	0.582628	0.741707
P37837	Transaldolase OS=Homo sapiens OX=9606 GN=TALDO1 PE=1 SV=2	TALDO1	37.5401	9.2	9	9	770.227	1276.16	635.758	871.006	1115.49	700.928	1041.2	3190.38	2418.43	661.547	908.048	1973.2	1322.16	580.042	533.741	0.641915	1.06356	0.529848	0.725906	0.929664	0.584161	0.867746	2.6589	2.01555	0.55134	0.756777	1.64449	1.1019	0.483414	0.444825	1.10107	0.712497	1.10324	0.623047	2.72996	0.0891578	1.45438	0.460909	0.75707	0.609322	0.758561	0.626789	1.87705
P37840	Alpha-synuclein OS=Homo sapiens OX=9606 GN=SNCA PE=1 SV=1	SNCA	14.4602	6.4	3	2	7112.29	6054.68	1495.61	5441.2	4065.54	3361.18	5383.03	29472.5	11075.1	2018.86	4859.1	8422.94	1056.89	1868.82	568.179	1.1564	0.984438	0.243172	0.884691	0.661021	0.546499	0.875232	4.79196	1.80072	0.328248	0.790046	1.3695	0.171841	0.303854	0.0923809	4.19663	0.0886668	3.68298	0.0196853	13.146	0.0150808	4.37933	0.0566614	0.958283	0.904006	0.840992	0.939988	3.00183
P38571	Lysosomal acid lipase/cholesteryl ester hydrolase OS=Homo sapiens OX=9606 GN=LIPA PE=1 SV=2	LIPA	45.419	2.8	1	1		258.126		165.439	123.721						327.236						1.18065		0.756705	0.56589						1.49675													0.788809		0.441821
P38606	V-type proton ATPase catalytic subunit A OS=Homo sapiens OX=9606 GN=ATP6V1A PE=1 SV=2	ATP6V1A	68.3041	4.9	4	4	310.79	493.495		300.717	324.049	363.159			486.481		469.056	691.768	510.671		266.843	0.736988	1.17024		0.713102	0.768429	0.861173			1.15361		1.11229	1.64042	1.21097		0.632775	1.03443	0.896925	0.847081	0.779639	1.25138		1.49299	0.391841	0.692856	0.343662	0.56737	0.0418889	0.838165
P39059	Collagen alpha-1(XV) chain OS=Homo sapiens OX=9606 GN=COL15A1 PE=1 SV=2	COL15A1	141.72	1.5	3	3	336.15	5603.86	550.661	1342.99		1244.56		2011.5	456.017		1180.33		3797.01	1636.71		0.185107	3.08586	0.303231	0.739541		0.685341		1.10767	0.251113		0.649968		2.09089	0.901283		0.796344	0.494822	0.476203	0.361119	0.454112	0.403724	0.434446		1.83301		1.09612		1.04527
P39060	Collagen alpha-1(XVIII) chain OS=Homo sapiens OX=9606 GN=COL18A1 PE=1 SV=5	COL18A1	178.188	5.2	10	10	3333.39	3144.53	2990.51	2227.88	3489.18	2375.57	2483.13	3721.43	2549.06	2907.96	2488.25	1806.09	2013.14	3253.47	3861.82	1.17248	1.10605	1.05187	0.78363	1.22728	0.835577	0.873412	1.30897	0.896601	1.02284	0.875211	0.635269	0.708099	1.14437	1.35835	1.03725	0.735563	0.88653	0.684778	0.958941	0.924325	0.788996	0.411195	1.31464	0.112221	1.12362	0.592068	1.21539
P39748	Flap endonuclease 1 OS=Homo sapiens OX=9606 GN=FEN1 PE=1 SV=1	FEN1	42.593	1.8	1	1	3280.02	11070.1	30508.8	17408.7	16273.8	32218.5	14112.8	8755.94	1932.52	5074.79	14994.2	34159.8	13381.9	8461.98	18691	0.213613	0.720947	1.9869	1.13375	1.05984	2.09825	0.919103	0.570234	0.125856	0.330498	0.976502	2.22467	0.8715	0.55109	1.21726	1.10668	0.768278	1.62579	0.198227	0.61185	0.320421	1.33783	0.914336	0.827217	0.754502	1.21524	0.519347	0.457345
P40189	Interleukin-6 receptor subunit beta OS=Homo sapiens OX=9606 GN=IL6ST PE=1 SV=2	IL6ST	103.537	5.2	5	5	2305.5	1692.44	2517.55	1515.24	1654.22	2245.07	2750.49	1397.19	225.769	742.377	1881.95	1661.94	2178.08	1468.34	2852.99	1.27662	0.937152	1.39403	0.839031	0.915987	1.24315	1.52302	0.773664	0.125014	0.411074	1.04209	0.920261	1.20606	0.813062	1.57978	1.00248	0.919035	0.833081	0.516553	0.6729	0.366566	0.659486	0.261922	1.52009	0.202158	1.26323	0.401877	1.02034
P40197	Platelet glycoprotein V OS=Homo sapiens OX=9606 GN=GP5 PE=1 SV=1	GP5	60.9592	9.5	9	9	294.903	1377.72	725.178	1994.61	1884.8	2254.58	5371.9	693.989			3099	5186.75	2458.77	659.296	508.094	0.144617	0.675616	0.355619	0.978134	0.924283	1.10562	2.63432	0.340324			1.51972	2.54352	1.20575	0.323312	0.249163	0.66125	0.631942	1.69159	0.18856	2.50922	0.517974	3.42749	0.11446	0.192925	0.0598981	0.493537	0.219996	0.732087
P40227	T-complex protein 1 subunit zeta OS=Homo sapiens OX=9606 GN=CCT6A PE=1 SV=3	CCT6A	58.0242	8.1	5	4	446.932	390.866	252.512	183.248	461.625	370.015	429.486	1304.59	1353.87	388.272	792.048	427.511	450.798	601.572	227.558	0.829608	0.725536	0.468719	0.34015	0.856881	0.686831	0.797223	2.42162	2.51309	0.720721	1.47022	0.793557	0.836784	1.11665	0.422399	0.851852	0.755708	0.792926	0.602551	2.4126	0.152644	1.25619	0.527354	0.678125	0.266468	0.631215	0.251295	1.92057
P40925	Malate dehydrogenase, cytoplasmic OS=Homo sapiens OX=9606 GN=MDH1 PE=1 SV=4	MDH1	36.4261	8.7	8	8	2180.28	2297.13	1279	1730.61	2426.58	1680.84	1496.97	5678.33	4401.72	662.859	1651.43	3880.82	2461.97	1197.54	720.223	0.969119	1.02106	0.568507	0.769243	1.0786	0.747121	0.665394	2.52398	1.95653	0.294636	0.734048	1.725	1.09433	0.5323	0.320134	1.31433	0.412437	1.33296	0.346422	2.64331	0.152612	1.41449	0.729227	0.929187	0.813533	0.942361	0.762738	1.86874
P40926	Malate dehydrogenase, mitochondrial OS=Homo sapiens OX=9606 GN=MDH2 PE=1 SV=3	MDH2	35.5033	9.5	3	3	138.19	216.289	289.39	365.085	418.972	962.906	238.929	2081.7	286.945	359.524	591.447	571.546	1154.37	349.965	162.141	0.253176	0.39626	0.530188	0.668866	0.767592	1.76413	0.437738	3.81385	0.525708	0.658679	1.08358	1.04712	2.11489	0.641165	0.297057	0.386367	0.330736	1.0483	0.697518	1.56473	0.786884	0.913617	0.745836	0.422898	0.0304056	1.14742	0.860868	1.71267
P40967	Melanocyte protein PMEL OS=Homo sapiens OX=9606 GN=PMEL PE=1 SV=2	PMEL	70.2551	1.7	1	1	736.559	992.234	890.289			647.8	1332.53						618.066		1320.73	0.788582	1.06232	0.95317			0.693554	1.42664						0.66172		1.41402	0.900586	0.930684	0.668249		1.37459
P41091	Eukaryotic translation initiation factor 2 subunit 3 OS=Homo sapiens OX=9606 GN=EIF2S3 PE=1 SV=3	EIF2S3	51.1095	2.8	1	1								169.983		227.34		236.525		241.012									0.777191		1.03943		1.08143		1.10195						0.70529		0.962327						0.732901
P41222	Prostaglandin-H2 D-isomerase OS=Homo sapiens OX=9606 GN=PTGDS PE=1 SV=1	PTGDS	21.0288	3.7	2	2	967.924	478.075	835.71	136.511	523.027	416.066	648.096	2688.14	2081.07	1043.41		392.028	719.679	1061.11	242.521	1.1077	0.547114	0.956395	0.156225	0.598558	0.476151	0.741688	3.07634	2.3816	1.19409		0.448641	0.823609	1.21435	0.277544	1.12771	0.643596	0.531606	0.371081	2.67744	0.186138	1.06417	0.87578	1.05971	0.794702	0.499549	0.34468	2.51599
P41240	Tyrosine-protein kinase CSK OS=Homo sapiens OX=9606 GN=CSK PE=1 SV=1	CSK	50.7043	5.1	5	5				370.843	624.935	417.018	746.862		310.417		758.277	1316.34	1027.22						0.532447	0.897265	0.598743	1.07232		0.445688		1.08871	1.88996	1.47486					0.458452		0.514629		1.00982				0.453995	0.0746715	0.509627
P41250	Glycine--tRNA ligase OS=Homo sapiens OX=9606 GN=GARS1 PE=1 SV=3	GARS1	83.1656	2	2	2		224.57		318.79	374.224	346.268	218.037		443.822		246.159	322.841	224.536	187.919	147.247		0.808754		1.14807	1.34771	1.24703	0.785228		1.59836		0.886506	1.16266	0.80863	0.676761	0.530288	1.20369		1.85685	0.00846531	1.77378	0.186598	1.52492	0.106872	0.789349		1.21767	0.180744	1.1632
P41271	Neuroblastoma suppressor of tumorigenicity 1 OS=Homo sapiens OX=9606 GN=NBL1 PE=1 SV=2	NBL1	19.4079	7.7	2	2	1152.06		1203.01				1126.42	1524.12	1496.65	1299.48		591.902		407.817	1841.35	0.974227		1.01731				0.952544	1.28886	1.26563	1.0989		0.500537		0.344867	1.55713	1.04708	0.754195			1.22925	0.6522	0.840925	0.99038	1.24515	0.590686			1.46178
P42330	Aldo-keto reductase family 1 member C3 OS=Homo sapiens OX=9606 GN=AKR1C3 PE=1 SV=4	AKR1C3	36.8532	2.5	1	1	326.21	2105.62	285.047	44.5756	389.423	73.1932	182.177					410.252	73.3266			0.75476	4.87184	0.659522	0.103136	0.901019	0.169349	0.421508					0.949212	0.169658			12.3506		2.30563		2.48446		5.59486		2.20749		0.412098		0.444061
P42702	Leukemia inhibitory factor receptor OS=Homo sapiens OX=9606 GN=LIFR PE=1 SV=1	LIFR	123.743	0.7	1	1	258.47	165.114	178.453	83.0082		240.476	287.416					224.37			273.739	1.20848	0.771991	0.83436	0.388105		1.12434	1.34382					1.04904			1.27987	0.733104		0.590862		1.04996		0.81965		0.894412		0.720872		1.28099
P42766	60S ribosomal protein L35 OS=Homo sapiens OX=9606 GN=RPL35 PE=1 SV=2	RPL35	14.5515	8.1	1	1						475.653	213.24							463.028							1.23876	0.55535							1.20589				1.02726		0.460533
P42768	Actin nucleation-promoting factor WAS OS=Homo sapiens OX=9606 GN=WAS PE=1 SV=4	WAS	52.9126	4.4	2	2		247.773		902.592	591.448	437.421	542.029	197.858			413.079	1263.2	736.25				0.41825		1.52361	0.998384	0.738382	0.914964	0.333992			0.697292	2.13232	1.24282			0.336534		0.874458		0.50247		1.13839		0.295624		0.768156	0.76921	0.441388
P42785	Lysosomal Pro-X carboxypeptidase OS=Homo sapiens OX=9606 GN=PRCP PE=1 SV=1	PRCP	55.7998	3.8	2	2	972.043	1761.37	1054.32	1059.1	2032.87	1854.36	712.438	349.914	405.398	456.862	3275.26	2674.49	2422.07	671.135	871.617	0.708719	1.28422	0.768708	0.772192	1.48217	1.35202	0.51944	0.255123	0.295576	0.333099	2.388	1.94998	1.76594	0.489326	0.635497	0.955336	0.861336	1.24756	0.477752	0.370193	0.120627	1.61586	0.663498	0.591223	0.705102	0.772068	0.999099	0.229099
P43034	Platelet-activating factor acetylhydrolase IB subunit beta OS=Homo sapiens OX=9606 GN=PAFAH1B1 PE=1 SV=2	PAFAH1B1	46.638	4.9	2	2					604.48	863.725		4946.6	1337.49			2082.28	522.769	603.83						0.386032	0.55159		3.15899	0.854145			1.32978	0.333849	0.385616				1.30322	0.373835	5.57793	0.255107	3.69658				0.352548		1.50894
P43121	Cell surface glycoprotein MUC18 OS=Homo sapiens OX=9606 GN=MCAM PE=1 SV=2	MCAM	71.6074	7.7	8	8	1428.76	1106.08	1406.1	969.959	1074.67	959.838	1291.21	1253.81	429.586	1222.31	1020.01	1205.45	1235.16	1141.48	1515.12	1.24171	0.961277	1.22202	0.842977	0.93398	0.834181	1.12217	1.08967	0.373346	1.06229	0.886473	1.04764	1.07346	0.992045	1.31676	1.01264	0.91683	0.772008	0.0510768	0.764335	0.371227	0.885915	0.316468	1.14304	0.267055	0.871425	0.118426	0.862764
P43251	Biotinidase OS=Homo sapiens OX=9606 GN=BTD PE=1 SV=2	BTD	61.1329	13.4	7	7	25384.7	28446.5	35197.5	16524.7	20442.3	21230.2	24261.7	23439.5	15678.9	26212.9	34500.2	38267	21839	21818.1	34374.8	0.982335	1.10082	1.36207	0.639473	0.791073	0.821565	0.938877	0.90706	0.606739	1.01438	1.33508	1.48085	0.845123	0.844316	1.33023	1.14093	0.459466	0.745813	0.181245	0.812233	0.381395	1.26846	0.257143	0.899462	0.525321	0.587969	0.0187148	0.640332
P43487	Ran-specific GTPase-activating protein OS=Homo sapiens OX=9606 GN=RANBP1 PE=1 SV=1	RANBP1	23.3101	5.5	1	1						614.544		2556.23						1023.95							0.439512		1.82817						0.732314				0.600169		2.49643
P43652	Afamin OS=Homo sapiens OX=9606 GN=AFM PE=1 SV=1	AFM	69.0691	37.1	26	26	42664.6	56098.7	93052.7	37447.2	44150.7	59895.9	59309.6	70585.9	43212.7	78004.6	71389.3	71936.2	83654.8	61743.5	57476.7	0.687678	0.904212	1.49985	0.603582	0.711631	0.965417	0.955966	1.13772	0.696513	1.2573	1.15067	1.15948	1.34837	0.995197	0.926422	0.945489	0.726965	0.697443	0.110869	0.853275	0.420322	1.09097	0.446721	0.866651	0.443122	0.639288	0.0294836	0.782127
P45877	Peptidyl-prolyl cis-trans isomerase C OS=Homo sapiens OX=9606 GN=PPIC PE=1 SV=1	PPIC	22.7633	6.1	1	1		385.277	258.612	4000.74	5581.09	2836.01	233.481	14236.3	3852.01	644.732	2209.21	6014.86	3788.18		853.73		0.111565	0.0748862	1.15849	1.61611	0.821223	0.067609	4.12239	1.11542	0.186695	0.639721	1.74172	1.09694		0.247215	0.138712	0.240051	1.78344	0.472278	2.63136	0.884225	1.27373	0.905601	0.108902	0.114409	1.40017	0.378989	2.06587
P46109	Crk-like protein OS=Homo sapiens OX=9606 GN=CRKL PE=1 SV=1	CRKL	33.777	8.6	3	3		608.824		1144.16	1210.23	1781.41	1235.65	4514.69	1590.22		952.75	3520.02	2377.57	415.718			0.346079		0.650382	0.687943	1.01263	0.702392	2.56632	0.903943		0.54158	2.00092	1.35151	0.23631		0.435918		0.98708	0.784888	1.75195	0.440652	1.60126	0.635331	0.272235		0.616441	0.722937	1.09411
P46531	Neurogenic locus notch homolog protein 1 OS=Homo sapiens OX=9606 GN=NOTCH1 PE=1 SV=4	NOTCH1	272.505	0.5	2	2	1157.62												238.248		1340.5	1.26915												0.261203		1.46965	1.4665
P46781	40S ribosomal protein S9 OS=Homo sapiens OX=9606 GN=RPS9 PE=1 SV=3	RPS9	22.5914	4.6	1	1	945.044	1254.46	662.515		596.925	779.064	542.075	1133.65	1960.22	168.452	879.004	831.699	746.966	800.354	700.608	1.10246	1.46341	0.772867		0.696352	0.908829	0.632366	1.32248	2.28672	0.19651	1.02542	0.970231	0.871385	0.933665	0.817305	1.27318	0.328867	0.918171	0.464628	1.61747	0.400194	0.83595	0.494245	1.52304	0.341275	1.09836	0.685583	1.93488
P46926	Glucosamine-6-phosphate isomerase 1 OS=Homo sapiens OX=9606 GN=GNPDA1 PE=1 SV=1	GNPDA1	32.6685	4.2	1	1	348.306	506.501		301.558		366.21	537.202				364.978	255.646	503.049			0.875292	1.27284		0.757814		0.920286	1.34999				0.917188	0.642437	1.26416			0.849626		0.663721		1.06789		0.616861		1.37734	0.343169	1.07596	0.728106	1.73117
P47755	F-actin-capping protein subunit alpha-2 OS=Homo sapiens OX=9606 GN=CAPZA2 PE=1 SV=3	CAPZA2	32.9491	6.3	4	3				244.819		1820.84			1740.34			487.746	183.562						0.2734		2.03341			1.94351			0.544688	0.204992					5.62659		9.48093		2.65712				2.11755		3.56812
P47756	F-actin-capping protein subunit beta OS=Homo sapiens OX=9606 GN=CAPZB PE=1 SV=5	CAPZB	30.6287	9.9	7	7		633.215		1053.56	909.96	987.306	854.247	471.061	210.96		936.352	2204.37	1188.12	160.475	144.754		0.778992		1.29611	1.11945	1.2146	1.05091	0.579507	0.259527		1.15192	2.71185	1.46164	0.197419	0.178079	1.27207		1.97598	0.161206	1.02874	0.662505	3.15472	0.195914	0.403229		0.626358	0.536539	0.326096
P48059	LIM and senescent cell antigen-like-containing domain protein 1 OS=Homo sapiens OX=9606 GN=LIMS1 PE=1 SV=4	LIMS1	37.2513	7.4	3	2		620.302		1832.95	1330	1165.66	641.49	1865.02		1215.41	1566.74	1755.55	776.373		437.203		0.516657		1.52668	1.10777	0.970892	0.534304	1.55339		1.01233	1.30495	1.46222	0.64665		0.364151	1.02227		2.37788	0.0484192	2.06539	0.434693	2.49274	0.0346806	0.410099		0.953919	0.769688	0.82856
P48147	Prolyl endopeptidase OS=Homo sapiens OX=9606 GN=PREP PE=1 SV=2	PREP	80.6995	1.7	1	1		258.077		395.787	76.438						182.725	557.174	262.449				0.893697		1.37057	0.264697						0.63276	1.92944	0.908834			0.983344		0.899651				1.40961		0.697601		0.638228	0.610807
P48167	Glycine receptor subunit beta OS=Homo sapiens OX=9606 GN=GLRB PE=1 SV=1	GLRB	56.1222	1.8	1	1	154.561	287.156	212.613	144.66	146.14	57.5401	148.742					88.3424	190.891	32.4773	76.2513	1.10445	2.05195	1.51929	1.0337	1.04428	0.411168	1.06287					0.631274	1.36406	0.232075	0.544874	2.18387	0.139277	1.16261	0.625893	1.48931		0.884547		2.46892		1.31436		1.6837
P48444	Coatomer subunit delta OS=Homo sapiens OX=9606 GN=ARCN1 PE=1 SV=1	ARCN1	57.2104	4.1	2	2		321.599		312.244				3834.75	665.807		538.402	785.942	488.753				0.32403		0.314604				3.86373	0.670839		0.542471	0.791882	0.492447			0.657999		0.638858		4.60411		1.35482		0.485673		0.471545		3.39833
P48506	Glutamate--cysteine ligase catalytic subunit OS=Homo sapiens OX=9606 GN=GCLC PE=1 SV=2	GCLC	72.7658	8.2	5	5	695.11	1282.38	865.484				1269.29				240.098	665.072	682.861		556.097	0.888831	1.63977	1.10669				1.62303				0.307011	0.850422	0.873168		0.711076	1.52977	0.201108			2.04897		0.73059	0.549023	2.09388	0.15846			2.80454
P48637	Glutathione synthetase OS=Homo sapiens OX=9606 GN=GSS PE=1 SV=1	GSS	52.3848	8.6	7	7	1660.19	1973.33	1879.46	1328.12	1912.2	1201.72	1390.85	2309.82	1549.46	676.465	1237.85	2143.61	1081.43	644.249	1672.32	1.09893	1.3062	1.24407	0.87912	1.26574	0.795456	0.920644	1.52893	1.02563	0.447771	0.819367	1.41891	0.715826	0.426447	1.10696	1.62242	0.11898	1.30726	0.358585	1.54507	0.200243	1.19421	0.755735	1.35857	0.289762	1.09466	0.650381	1.2938
P48643	T-complex protein 1 subunit epsilon OS=Homo sapiens OX=9606 GN=CCT5 PE=1 SV=1	CCT5	59.671	6.1	4	4	152.36	133.505				132.911	101.618	162.215	219.529	232.328		67.9997	357.738	207.367		0.861975	0.755301				0.75194	0.574901	0.917729	1.24198	1.31439		0.384707	2.0239	1.17318		0.505861	0.239069	0.470392		0.570232	0.203324	0.531454	0.411265	0.951843	0.870987	0.885104		1.07296
P48723	Heat shock 70 kDa protein 13 OS=Homo sapiens OX=9606 GN=HSPA13 PE=1 SV=1	HSPA13	51.9275	3.8	2	2	343.166	162.866	296.21	160.779	207.715	294.812	128.542				325.03	134.713	246.246		185.696	1.51857	0.720713	1.31078	0.711476	0.919175	1.3046	0.568821				1.43832	0.596129	1.08968		0.821738	1.2382	0.613522	1.02376	0.993267	0.595181		1.06436	0.969144	1.16332	0.684929	0.96185	0.955858	0.55919
P48735	Isocitrate dehydrogenase [NADP], mitochondrial OS=Homo sapiens OX=9606 GN=IDH2 PE=1 SV=2	IDH2	50.9093	2.9	3	3						219.959					220.624	387.885	213.067								0.84475					0.847303	1.48967	0.818281					1.03235				1.42797				0.722945
P48740	Mannan-binding lectin serine protease 1 OS=Homo sapiens OX=9606 GN=MASP1 PE=1 SV=3	MASP1	79.2467	9.6	10	9	17492.8	8795.07	15615.3	5378.89	11532.8	6718.46	13555.2	1517	1282.6	1360.07	9838.73	15166.7	8269.93	3189.8	15561.3	1.9397	0.975247	1.73151	0.596442	1.27882	0.744981	1.50308	0.168213	0.142222	0.150812	1.09097	1.68177	0.917016	0.353703	1.72552	1.55076	0.310301	0.87451	0.992613	0.605263	0.361187	0.975741	0.801398	1.58932	0.346195	0.896252	0.772706	0.620311
P48960	Adhesion G protein-coupled receptor E5 OS=Homo sapiens OX=9606 GN=ADGRE5 PE=1 SV=4	ADGRE5	91.8693	1.8	1	1	466.678	297.54	418.37	560.279	328.054	896.909	469.817			422.546	473.49	483.619	428.124		869.804	0.915769	0.583867	0.820973	1.09944	0.643745	1.76002	0.921929			0.829167	0.929137	0.949012	0.840113		1.70683	0.607424	0.246823	0.916971	0.830618	0.72395		0.708645	0.56848	0.857162	0.296823	1.29398	0.577793	1.0216
P49257	Protein ERGIC-53 OS=Homo sapiens OX=9606 GN=LMAN1 PE=1 SV=2	LMAN1	57.5489	6.1	3	3	553.268		623.775				228.527			668.105	253.019	427.973			260.719	1.28437		1.44805				0.530508			1.55096	0.587365	0.993508			0.605241	2.2573				0.876524		1.72484		1.3087	0.416117			0.508177
P49327	Fatty acid synthase OS=Homo sapiens OX=9606 GN=FASN PE=1 SV=3	FASN	273.427	4.8	12	12	533.81	699.802	462.448	442.331	653.229	641.958	618.311	669.276	926.363	379.944	587.925	444.134	629.413	640.821	427.899	0.914303	1.19861	0.792074	0.757618	1.11884	1.09954	1.05903	1.14633	1.58666	0.650763	1.00699	0.760706	1.07805	1.09759	0.732899	0.998779	0.998678	1.02319	0.901922	1.30376	0.214965	0.831503	0.371389	1.20117	0.353402	1.23053	0.311528	1.56795
P49368	T-complex protein 1 subunit gamma OS=Homo sapiens OX=9606 GN=CCT3 PE=1 SV=4	CCT3	60.5339	9.5	7	7	543.53	1098.59	443.363	528.539	730.383	755.86	468.305	423.917	666.475	283.617	597.253	835.227	771.237	680.549	449.491	0.878897	1.77644	0.716926	0.854658	1.18104	1.22224	0.757258	0.685481	1.0777	0.458614	0.965769	1.35058	1.2471	1.10046	0.726834	1.09688	0.910138	1.0597	0.739844	0.819816	0.417046	0.902602	0.659229	1.21525	0.646009	1.17405	0.515805	0.90828
P49407	Beta-arrestin-1 OS=Homo sapiens OX=9606 GN=ARRB1 PE=1 SV=2	ARRB1	47.0657	6.5	3	3		249.472		602.104	667.22	387.616		404.587			448.829	706.196	280.189				0.532745		1.28579	1.42484	0.82775		0.863991			0.95847	1.50808	0.598341			0.89037		1.97122		1.44398		2.06115		0.431977		0.956365	0.878664	0.700567
P49591	Serine--tRNA ligase, cytoplasmic OS=Homo sapiens OX=9606 GN=SARS1 PE=1 SV=3	SARS1	58.7773	3.3	2	2	766.513	1033.02	118.415	1800.06	1530.77	1742.9	560.859		3450.39	115.524	1446.94	1396.25	1193.47	3600.18	260.347	0.564335	0.760545	0.0871811	1.32527	1.12701	1.28319	0.412925		2.5403	0.0850531	1.06529	1.02797	0.878673	2.65058	0.191677	0.379491	0.463057	1.00391	0.559067	1.19052	0.82209	0.585421	0.668262	0.648236	0.791712	1.71484	0.295412	2.03361
P49593	Protein phosphatase 1F OS=Homo sapiens OX=9606 GN=PPM1F PE=1 SV=3	PPM1F	49.8308	2.2	1	1						308.9		356.943				214.921									1.05215		1.21579				0.73205														1.43727		1.66081
P49641	Alpha-mannosidase 2x OS=Homo sapiens OX=9606 GN=MAN2A2 PE=2 SV=3	MAN2A2	130.539	7.3	8	8	670.516	998.684	558.091	560.203	661.291	890.782	464.508	1485.71	901.267	712.088	907.361	1107.35	589.343	717.705	776.896	0.83802	1.24817	0.697509	0.700149	0.82649	1.11331	0.580548	1.85686	1.12641	0.889977	1.13403	1.38398	0.736569	0.896997	0.970975	1.06879	0.832853	1.01359	0.993352	1.36831	0.572642	1.30848	0.162715	0.816816	0.368953	0.774636	0.238387	1.04573
P49720	Proteasome subunit beta type-3 OS=Homo sapiens OX=9606 GN=PSMB3 PE=1 SV=2	PSMB3	22.9489	7.8	2	2	2932.2		1892.6	1889.15	2557.33	2255.81	346.031	2415.97	3084.02	1222.4	1411.64	2211.82	3202.11	353.322		1.47893		0.954581	0.952842	1.28986	1.13778	0.17453	1.21856	1.55551	0.616551	0.711996	1.11559	1.61507	0.178208		1.35702	0.600797	1.25672	0.625561	1.09617	0.847644	0.90863	0.786468	1.49348	0.242166	1.3831	0.153694	1.2064
P49721	Proteasome subunit beta type-2 OS=Homo sapiens OX=9606 GN=PSMB2 PE=1 SV=1	PSMB2	22.8363	5	1	1		630.291	2371.76		1697.01	5015.1	3063.54	4614.69	3154.36					1123.19			0.232688	0.875595		0.626493	1.85145	1.13098	1.70363	1.16451					0.414654		1.3364		2.98797		3.21483
P49747	Cartilage oligomeric matrix protein OS=Homo sapiens OX=9606 GN=COMP PE=1 SV=2	COMP	82.8605	6.3	13	13	1464.93	2402.24	3535.24	2245.56	1688.65	1501.1	2098.28	1164.39	97.7542	3556.12	3106.23	3618.57	3125.22	1517.01	4787.58	0.611937	1.00347	1.47676	0.938024	0.70539	0.627045	0.876502	0.486394	0.0408343	1.48548	1.29755	1.51156	1.30548	0.633692	1.99989	0.785002	0.659096	0.576397	0.265081	0.356362	0.202719	1.09026	0.607449	0.720015	0.208155	0.528679	0.00728697	0.32686
P49773	Adenosine 5'-monophosphoramidase HINT1 OS=Homo sapiens OX=9606 GN=HINT1 PE=1 SV=2	HINT1	13.8019	7.1	2	2	1346.18	1161.9	587.603	1303.32	1751.75	593.758	1103.05	1100.15	947.327	403.624	908.044	1989.87	1255.25	305.269	691.436	1.3071	1.12816	0.570542	1.26548	1.70089	0.576519	1.07102	1.06821	0.919823	0.391905	0.88168	1.9321	1.21881	0.296406	0.671361	1.37466	0.438941	1.62029	0.355823	1.39902	0.301672	1.46608	0.613165	0.937647	0.890688	1.10519	0.731938	0.954259
P49908	Selenoprotein P OS=Homo sapiens OX=9606 GN=SELENOP PE=1 SV=3	SELENOP	43.1736	9.2	7	7	96345.5	78383	46241.4	64583.6	65586.2	23550.5	33089	37824.4	24446.7	39209.5	19129.6	28974.1	21136.2	32048.7	44558.2	2.20603	1.79474	1.05879	1.47877	1.50173	0.539238	0.757641	0.866066	0.559757	0.897782	0.43801	0.66342	0.483955	0.733821	1.02025	2.26072	0.0565565	1.5727	0.377397	0.97562	0.986469	0.893292	0.733375	2.53078	0.0373809	1.76056	0.270529	1.09216
P49913	Cathelicidin antimicrobial peptide OS=Homo sapiens OX=9606 GN=CAMP PE=1 SV=1	CAMP	19.3014	9.4	7	7	1224.21		676.446	1168.86	1830.19	3935.63	1342.38	516.058	3449.32	2029.98	785.379	1645.98	1482.36	1267.48	1462.56	0.751157		0.415055	0.717189	1.12297	2.41483	0.82366	0.316644	2.11644	1.24556	0.481895	1.00995	0.909548	0.777706	0.897401	0.676809	0.378348	1.64625	0.355983	1.26003	0.936642	1.0591	0.960616	0.639044	0.407273	1.55439	0.442796	1.18972
P50395	Rab GDP dissociation inhibitor beta OS=Homo sapiens OX=9606 GN=GDI2 PE=1 SV=2	GDI2	50.6632	7.6	13	9	683.481	1077.08	348.035	961.476	1081.22	802.153	708.592	1389.47	344.257		641.35	1895.19	1234.19	136.68	306.894	0.824176	1.2988	0.419678	1.1594	1.30379	0.967277	0.854456	1.67549	0.415122		0.773372	2.28531	1.48825	0.164816	0.370069	1.25679	0.501055	1.69562	0.226301	1.4557	0.455321	2.26778	0.324612	0.554193	0.41557	0.747699	0.819544	0.641903
P50453	Serpin B9 OS=Homo sapiens OX=9606 GN=SERPINB9 PE=1 SV=1	SERPINB9	42.4036	5.6	2	2		365.505		792.845	363.336	934.002	380.817	368.501			764.631	2781.07	2061.37				0.373299		0.809752	0.371084	0.95392	0.388938	0.376359			0.780937	2.84038	2.10533			0.177311		0.337992		0.181752		0.860034		0.206168		0.392998	0.27435	0.211331
P50502	Hsc70-interacting protein OS=Homo sapiens OX=9606 GN=ST13 PE=1 SV=2	ST13	41.3317	8.9	4	0	2007.39	1855.13	783.441	1350.51	2107.58	1480.62	1742.97	5825.23	3331	701.564	1544.95	2820.84	1897.34	635.776	379.155	1.05788	0.977635	0.412866	0.711705	1.11068	0.780273	0.91853	3.06984	1.75541	0.369718	0.814175	1.48656	0.99988	0.335048	0.199811	1.5953	0.333638	1.69583	0.208127	3.74251	0.0715453	1.74	0.3666	0.91684	0.976722	0.974612	0.813739	2.15087
P50552	Vasodilator-stimulated phosphoprotein OS=Homo sapiens OX=9606 GN=VASP PE=1 SV=3	VASP	39.8297	8.9	8	8	187.244			290.166	327.724	617.986	264.63	700.936	307.107	941.016	334.684	1060.79	482.645			0.373475			0.578762	0.653674	1.23263	0.527828	1.39808	0.612551	1.87694	0.667556	2.11583	0.962677			0.387954		0.853544		0.878957		1.61367		0.240417		0.528946	0.25358	0.544695
P50895	Basal cell adhesion molecule OS=Homo sapiens OX=9606 GN=BCAM PE=1 SV=2	BCAM	67.4048	5.6	4	4	443.558	1039.69	612.323	1386.32	915.138	1312.32	829.88	1118.09	977.658	894.557	832.458	734.137	1005.3	585.927	1111.3	0.482175	1.13021	0.665632	1.50702	0.994811	1.42657	0.90213	1.21543	1.06277	0.972438	0.904933	0.798052	1.09283	0.636939	1.20806	0.775411	0.42803	1.33718	0.260572	1.08255	0.642043	0.910683	0.786185	0.851461	0.436434	1.46833	0.059729	1.18872
P50990	T-complex protein 1 subunit theta OS=Homo sapiens OX=9606 GN=CCT8 PE=1 SV=4	CCT8	59.6206	9.7	7	7	557.333	642.455	432.282	424.944	576.606	756.828	557.049	708.781	840.081	428.982	623.491	774.766	727.311	677.538	363.396	0.919505	1.05994	0.713192	0.701086	0.951302	1.24864	0.919036	1.16937	1.38599	0.707747	1.02865	1.27823	1.19994	1.11782	0.599543	0.922988	0.854805	0.994419	0.968409	1.19096	0.458305	1.03336	0.870454	0.893189	0.664313	0.962314	0.88488	1.15251
P50995	Annexin A11 OS=Homo sapiens OX=9606 GN=ANXA11 PE=1 SV=1	ANXA11	54.3897	2.2	1	1		151.723		430.969	220.234												0.566889		1.61024	0.822867
P51149	Ras-related protein Rab-7a OS=Homo sapiens OX=9606 GN=RAB7A PE=1 SV=1	RAB7A	23.4897	5.3	4	4	234.575	899.118		2392.03	1890.54	2296.47	645.557	5000.24	354.069	374.042	1290.14	5098.49	2846.76	324.916	204.302	0.137689	0.527756		1.40405	1.10969	1.34796	0.378924	2.935	0.207828	0.219552	0.757275	2.99267	1.67097	0.190717	0.119919	0.503717	0.860165	1.94878	0.176687	1.77722	0.626797	2.00317	0.48326	0.25146	0.397439	0.972845	0.560925	0.887204
P51161	Gastrotropin OS=Homo sapiens OX=9606 GN=FABP6 PE=1 SV=2	FABP6	14.3712	8.6	1	1	806.504	369.765						423.125		171.549			1730.23			1.15176	0.528058						0.604263		0.244988			2.47093			0.339917				0.244549		0.0991481		3.42838				2.4665
P51693	Amyloid beta precursor like protein 1 OS=Homo sapiens OX=9606 GN=APLP1 PE=1 SV=3	APLP1	72.1764	2.8	3	3	926.047	205.843				598.961		554.1						487.083	851.453	1.53341	0.340848				0.991797		0.917514						0.806544	1.40989	0.845618	0.698242	0.894949		0.82792
P51884	Lumican OS=Homo sapiens OX=9606 GN=LUM PE=1 SV=2	LUM	38.429	22.8	9	9	39586.3	50048.8	44267.7	28828.8	27920.5	22325.1	41313.3	26695.2	14249.5	31296.4	34506.3	42442.4	41633.3	20110.6	50446.8	1.1515	1.45584	1.28767	0.83858	0.812161	0.649398	1.20173	0.776518	0.414493	0.91036	1.00373	1.23458	1.21104	0.584985	1.46741	1.19353	0.445591	0.704821	0.383637	0.733198	0.473563	0.964831	0.930663	1.23703	0.126823	0.730512	0.0607482	0.759923
P52209	6-phosphogluconate dehydrogenase, decarboxylating OS=Homo sapiens OX=9606 GN=PGD PE=1 SV=3	PGD	53.14	9.3	13	13	1198.2	1905.68	912.296	1645.72	2555.97	997.306	2815.51	2017.56	1872.35	833.682	1299.85	2793.24	1953.16	957.733	448.332	0.742483	1.18089	0.565319	1.0198	1.58385	0.617997	1.74467	1.25021	1.16023	0.516604	0.805475	1.73088	1.21031	0.593474	0.277816	1.19557	0.558847	1.54768	0.347373	1.99612	0.128561	1.46664	0.481923	0.815174	0.778209	1.05525	0.819154	1.36102
P52565	Rho GDP-dissociation inhibitor 1 OS=Homo sapiens OX=9606 GN=ARHGDIA PE=1 SV=3	ARHGDIA	23.2071	7.8	2	2	1457.35	5503.67	818.49	8737.13	5589.74	5044.83	5268.99	2178.01		1956.43	4678.71	17679.4	10950.6		1932.42	0.263881	0.996546	0.148203	1.58203	1.01213	0.913463	0.954052	0.394371		0.354249	0.847171	3.20119	1.98281		0.349902	0.402572	0.424116	1.00244	0.782205	0.578049	0.791714	1.25822	0.881962	0.319954	0.278763	0.796714	0.842691	0.459417
P52566	Rho GDP-dissociation inhibitor 2 OS=Homo sapiens OX=9606 GN=ARHGDIB PE=1 SV=3	ARHGDIB	22.988	6.5	3	3	234.51	422.898		1623.54	1083.81	381.893	1229.94	1089.63				1295.53	1807.49			0.230181	0.415092		1.59357	1.06381	0.374844	1.20724	1.06952				1.27162	1.77412			0.181857		0.569713		0.641658		0.716758		0.253721		0.794846		0.895222
P52848	Bifunctional heparan sulfate N-deacetylase/N-sulfotransferase 1 OS=Homo sapiens OX=9606 GN=NDST1 PE=1 SV=1	NDST1	100.868	1.7	2	2	166.068	261.84			79.8718							133.373	178.764		315.593	0.877499	1.38356			0.42204							0.704736	0.944583		1.66759	0.865585	0.756326	0.323134				0.539579		1.60419		0.598862
P52907	F-actin-capping protein subunit alpha-1 OS=Homo sapiens OX=9606 GN=CAPZA1 PE=1 SV=3	CAPZA1	32.9228	6.3	2	2		73.0871		114.355	82.7604	80.7508	109.414				98.4652	586.495	240.398				0.421943		0.660189	0.477788	0.466186	0.631665				0.568455	3.38592	1.38785			0.304026		0.385287		0.455139		1.42464		0.213406		0.270445	0.472746	0.319477
P53004	Biliverdin reductase A OS=Homo sapiens OX=9606 GN=BLVRA PE=1 SV=2	BLVRA	33.4285	8.4	3	3	292.009	196.677		189.281	210.468						620.666	156.623				1.05183	0.708438		0.681797	0.758114						2.23566	0.564161												0.628706	0.768912	0.514286	0.633861
P53396	ATP-citrate synthase OS=Homo sapiens OX=9606 GN=ACLY PE=1 SV=3	ACLY	120.839	2.5	5	5	738.909	1053.68	418.489	525.532	672.141	753.191	910.92	443.521	666.97	363.624	464.885	972.566	629.805	245.41	408.92	1.19583	1.70525	0.677272	0.850508	1.08777	1.21895	1.47421	0.717783	1.07941	0.58848	0.752358	1.57398	1.01926	0.397165	0.661785	1.72184	0.226431	1.51921	0.176602	1.57414	0.231511	1.40256	0.472302	1.22764	0.598845	1.08317	0.636402	1.12234
P53621	Coatomer subunit alpha OS=Homo sapiens OX=9606 GN=COPA PE=1 SV=2	COPA	138.346	0.8	1	1	216.689	442.352	169.763	396.633		290.102	296.271	123.077			305.239	215.646	435.598	410.084		0.721979	1.47386	0.565627	1.32153		0.96658	0.987137	0.410077			1.01702	0.718503	1.45135	1.36635		0.653361	0.262402	0.812048	0.387276	0.49587	0.32038	0.615935	0.204585	1.06076	0.97685	1.3184	0.355819	0.80507
P53634	Dipeptidyl peptidase 1 OS=Homo sapiens OX=9606 GN=CTSC PE=1 SV=2	CTSC	51.8538	8.2	4	4	1080.9	922.747	822.589	926.107	663.94	877.42	865.787	1384.22	1239.49	1434.42	1695.36	961.53	535.154	407.409	794.426	1.10964	0.947282	0.844461	0.950732	0.681593	0.90075	0.888807	1.42103	1.27244	1.47256	1.74044	0.987097	0.549384	0.418242	0.815549	1.62709	0.0685059	1.42054	0.159646	2.00893	0.0405937	2.3554	0.0277886	0.690789	0.133667	0.6031	0.0684166	0.852903
P54108	Cysteine-rich secretory protein 3 OS=Homo sapiens OX=9606 GN=CRISP3 PE=1 SV=1	CRISP3	27.6303	6.9	2	2	27092.1	25120.5	31094	35864.3	18189.6	17256.5	31047.1	31288.1	38504.7	107213	18594.1	36683.8	40502.1	30302.5	69178	0.728373	0.675366	0.835965	0.964215	0.48903	0.463943	0.834704	0.841183	1.0352	2.88243	0.499904	0.986248	1.0889	0.814685	1.85985	0.595121	0.137249	0.509424	0.116752	0.720375	0.338935	1.16079	0.933987	0.512685	0.46619	0.438858	0.329099	0.620588
P54289	Voltage-dependent calcium channel subunit alpha-2/delta-1 OS=Homo sapiens OX=9606 GN=CACNA2D1 PE=1 SV=3	CACNA2D1	124.568	13.8	17	15	3274.64	2508.99	2561.33	1005.58	1005.65	1655.01	2464.7	2635.78	2941.27	3283.09	2379.59	2449.16	3551.52	1861.45	2893.9	1.34679	1.03189	1.05342	0.413573	0.413604	0.68067	1.01368	1.08404	1.20968	1.35026	0.978675	1.00728	1.46066	0.765573	1.1902	1.00458	0.88654	0.441351	0.0325152	0.968085	0.998425	0.976521	0.99986	1.02874	0.824199	0.451962	0.0141681	0.99136
P54577	Tyrosine--tRNA ligase, cytoplasmic OS=Homo sapiens OX=9606 GN=YARS1 PE=1 SV=4	YARS1	59.1435	4.9	3	3	462.166	508.27	202.954	461.156	617.014	509.856	388.317	753.927	455.699	226.46	583.523	1007.46	527.607	278.505	292.621	0.952849	1.0479	0.418431	0.950767	1.2721	1.05117	0.800594	1.55437	0.939516	0.466894	1.20305	2.07709	1.08777	0.574195	0.603297	1.06795	0.927727	1.44532	0.142275	1.45435	0.258096	1.65413	0.478049	0.645626	0.54957	0.873767	0.951702	0.879224
P54578	Ubiquitin carboxyl-terminal hydrolase 14 OS=Homo sapiens OX=9606 GN=USP14 PE=1 SV=3	USP14	56.0691	2.2	1	1	2546.02	2927.36		2663.92								4460.32				0.808413	0.929496		0.845848								1.41624												0.613563		0.597248
P54725	UV excision repair protein RAD23 homolog A OS=Homo sapiens OX=9606 GN=RAD23A PE=1 SV=1	RAD23A	39.6092	2.5	1	1	909.182	969.669	71.8998	442.381	478.335	132.741	663.071	899.884	611.183			708.543	345.058			1.6048	1.71156	0.12691	0.780847	0.844308	0.234301	1.17038	1.58838	1.0788			1.25065	0.609062			1.88446		1.01766		2.10026		2.0534		0.917728		0.495598		1.02282
P54727	UV excision repair protein RAD23 homolog B OS=Homo sapiens OX=9606 GN=RAD23B PE=1 SV=1	RAD23B	43.1712	6.4	5	4	2123.1	1436.22		2191.02	2949.37	2557.99	1400.8	13304.7	2909.72	1282.99	1719	3774.39	2285.69	994.11	668.697	0.750633	0.507783		0.774644	1.04276	0.904388	0.49526	4.70395	1.02874	0.453606	0.607761	1.33445	0.808117	0.351472	0.236421	1.35216	0.456097	1.9497	0.0993595	4.46126	0.189856	1.71619	0.307109	0.787883	0.757661	1.13606	0.530511	2.59951
P54760	Ephrin type-B receptor 4 OS=Homo sapiens OX=9606 GN=EPHB4 PE=1 SV=2	EPHB4	108.27	3	4	4	509.292	341.8	308.265	306.301	371.574	219.805	244.423				270.427		273.929		259.836	1.63989	1.10057	0.992592	0.986271	1.19645	0.707757	0.787026				0.870758		0.882034		0.836655	1.44802	0.179577	1.12119	0.675514	0.915845		1.01328		1.42904		1.1065		0.90384
P54802	Alpha-N-acetylglucosaminidase OS=Homo sapiens OX=9606 GN=NAGLU PE=1 SV=2	NAGLU	82.2657	9.4	8	8	4163.08	3102.46	4654.98	1070.83	2766.95	1731.79	1478.47	4956.1	3890.45	3027.56	3563.2	2629.02	3612.6	1995.66	3427.83	1.35543	1.01011	1.51559	0.348646	0.900877	0.563844	0.481367	1.61363	1.26667	0.985727	1.16012	0.855967	1.17621	0.649755	1.11605	1.31921	0.25816	0.61637	0.191003	1.14264	0.914272	1.02033	0.836949	1.29293	0.169262	0.60409	0.118763	1.11988
P54819	Adenylate kinase 2, mitochondrial OS=Homo sapiens OX=9606 GN=AK2 PE=1 SV=2	AK2	26.4777	8.8	3	3	294.653	265.814		995.001	680.466	700.118		1788.6			594.301	828.26	957.666			0.373247	0.336717		1.2604	0.861971	0.886864		2.26568			0.752822	1.04919	1.21311			0.292621		0.826866		1.86766		0.742722		0.393985	0.0903933	1.11329	0.634916	2.51462
P55056	Apolipoprotein C-IV OS=Homo sapiens OX=9606 GN=APOC4 PE=1 SV=1	APOC4	14.553	29.1	5	5	4471.81	2399.78	4079.06	1510.44	1926.28	5074.51	3114.16	4832.11	388.809	2661.42	6902.42	7931.7	1726.31	1723.33	4995	1.24825	0.669867	1.13862	0.421619	0.537693	1.41648	0.869276	1.34882	0.108531	0.7429	1.92672	2.21403	0.481876	0.481045	1.39429	1.29676	0.423146	1.00788	0.996847	0.987026	0.734462	2.07179	0.197836	0.625911	0.366732	0.48648	0.205101	0.476412
P55058	Phospholipid transfer protein OS=Homo sapiens OX=9606 GN=PLTP PE=1 SV=1	PLTP	54.7394	6.9	6	6	4284.57	5242.1	4627.11	4334.53	5478.2	4264.27	6745.23	709.357	126.455	791.17	3149.93	4919.75	5522.64	1893.71	5542.51	1.11516	1.36438	1.20432	1.12817	1.42583	1.10988	1.75561	0.184627	0.0329131	0.205921	0.819846	1.28048	1.4374	0.492885	1.44257	1.09221	0.61953	1.08628	0.638539	0.585008	0.275687	0.683768	0.474069	1.59734	0.2673	1.58867	0.274338	0.855566
P55060	Exportin-2 OS=Homo sapiens OX=9606 GN=CSE1L PE=1 SV=3	CSE1L	110.417	1.9	2	2	650.556	643.188	394.78	264.822	321.374	657.003	468.04	719.728	1140.16	364.574	550.754	504.383	308.68	500.334	416.848	1.23442	1.22044	0.749087	0.502495	0.6098	1.24665	0.888097	1.36567	2.16343	0.691771	1.04505	0.957056	0.585713	0.949374	0.79096	1.37742	0.220684	1.01414	0.886918	1.89901	0.112064	1.15813	0.468116	1.18934	0.474836	0.87567	0.549708	1.63972
P55072	Transitional endoplasmic reticulum ATPase OS=Homo sapiens OX=9606 GN=VCP PE=1 SV=4	VCP	89.3218	6.2	6	6	517.417	786.066	152.996	912.476	1004.56	738.042	313.993	1012.11	662.895		364.782	1062.66	580.683	304.103	189.834	0.842051	1.27925	0.248988	1.48497	1.63483	1.2011	0.510997	1.64712	1.0788		0.593651	1.72938	0.94501	0.494901	0.308938	1.35534	0.743624	2.47071	0.0409293	1.85089	0.263434	1.99248	0.337472	0.680229	0.588743	1.24002	0.6357	0.928937
P55145	Mesencephalic astrocyte-derived neurotrophic factor OS=Homo sapiens OX=9606 GN=MANF PE=1 SV=3	MANF	20.7001	9.3	5	5				1813.61	3250.64			6093.53	3075.29		2518.02	3439.39	1271.97						0.591511	1.0602			1.98741	1.00301		0.821256	1.12176	0.414854					1.99071		3.60419		2.34181				0.850075	0.635071	1.53906
P55259	Pancreatic secretory granule membrane major glycoprotein GP2 OS=Homo sapiens OX=9606 GN=GP2 PE=1 SV=3	GP2	59.4805	1.7	1	1	865.258	225.16	823.141		555.592				283.386							1.57175	0.409005	1.49524		1.00924				0.514773
P55268	Laminin subunit beta-2 OS=Homo sapiens OX=9606 GN=LAMB2 PE=1 SV=2	LAMB2	195.981	1.3	3	3	633.01	689.442	843.884	427.315	594.79	600.147	661.662				475.473	502.394	423.756		718.317	1.0598	1.15428	1.41285	0.715423	0.995814	1.00478	1.10777				0.796051	0.841122	0.709465		1.20263	1.26456	0.329486	0.946963	0.903732	1.1587		0.856221	0.725932	1.47691	0.0418284	1.10598	0.584052	1.35328
P55285	Cadherin-6 OS=Homo sapiens OX=9606 GN=CDH6 PE=1 SV=1	CDH6	88.3086	4.7	3	2	870.218	534.448	1146.6	642.549	375.978	523.169		380.652	394.995		384.637	1030.95			929.784	1.32692	0.814935	1.74836	0.97977	0.573298	0.797737		0.580426	0.602295		0.586501	1.57201			1.41775	0.914645		0.552708		0.417112		0.761244		1.20151	0.625689	0.726059	0.625722	0.547935
P55290	Cadherin-13 OS=Homo sapiens OX=9606 GN=CDH13 PE=1 SV=1	CDH13	78.2869	9	5	5	6916.51	4926.91	8887.01	4247.42	2847.49	4956	8231.85	2082.05	873.641	4860.59	2507.97	5744.62	8043.88	4464.07	12325.8	1.26652	0.90219	1.62734	0.777766	0.521418	0.907518	1.50737	0.381255	0.159977	0.890046	0.459247	1.05193	1.47295	0.817438	2.25703	0.83477	0.72909	0.485264	0.119592	0.450498	0.190185	0.528039	0.18858	1.58089	0.185195	0.918993	0.872089	0.853153
P55774	C-C motif chemokine 18 OS=Homo sapiens OX=9606 GN=CCL18 PE=1 SV=1	CCL18	9.84877	9	1	1	874.528	1813.93	172.375	3607.28	2487.44	642.282	167.759	1321.66	174.086	1571.29	2279.38	842.885	485.297	363.512	1238.76	0.727058	1.50805	0.143308	2.99899	2.06799	0.533975	0.13947	1.09879	0.144731	1.30633	1.89502	0.700751	0.403462	0.302214	1.02987	1.37041	0.929005	3.2272	0.164441	0.796861	0.497752	2.24834	0.136225	0.609522	0.348053	1.43537	0.737307	0.354422
P55786	Puromycin-sensitive aminopeptidase OS=Homo sapiens OX=9606 GN=NPEPPS PE=1 SV=2	NPEPPS	103.276	7.7	8	4	345.042		326.605			202.583	211.396	1174.59	653.028		608.801	696.355	710.153	275.621	242.84	0.696798		0.659565			0.409107	0.426906	2.37203	1.31876		1.22945	1.40626	1.43412	0.556604	0.490405	0.820007	0.873016	0.494661		1.6596	0.537008	1.59345	0.274774	0.514611	0.0371137	0.310434		1.04152
P55854	Small ubiquitin-related modifier 3 OS=Homo sapiens OX=9606 GN=SUMO3 PE=1 SV=2	SUMO3	11.637	11.7	1	1							1197.8	10435.5	4257.86			2372.81	2290.49									0.291373	2.5385	1.03575			0.577201	0.557176							2.31263		1.03594						2.2324
P55899	IgG receptor FcRn large subunit p51 OS=Homo sapiens OX=9606 GN=FCGRT PE=1 SV=1	FCGRT	39.7433	1.9	1	1	99.8216	453.159	153.931	96.1069	141.826	298.375	73.2636				259.446	84.8544	64.4217		79.625	0.608389	2.76189	0.938175	0.585748	0.864394	1.81852	0.446524				1.58126	0.517167	0.392634		0.485295	3.27168	0.192864	2.4821	0.163515	1.01722		2.3902	0.411196	1.36879	0.747404	1.03845	0.910478	0.425579
P56199	Integrin alpha-1 OS=Homo sapiens OX=9606 GN=ITGA1 PE=1 SV=2	ITGA1	130.848	2.5	4	4	179.28	273.231	223.08		129.939	307.493	281.005	180.831		161.658	173.752	421.545	227.495		131.89	0.799404	1.21833	0.994708		0.579395	1.37111	1.253	0.806322		0.72083	0.774757	1.87966	1.01439		0.588095	1.25323	0.405897	1.21717	0.80931	1.28508	0.533723	1.40417	0.582397	0.89251	0.93953	0.866826	0.813968	0.915186
P58335	Anthrax toxin receptor 2 OS=Homo sapiens OX=9606 GN=ANTXR2 PE=1 SV=5	ANTXR2	53.6662	5.1	3	3	690.436	1195.62	633.165	631.944	378.688	564.428	934.845	14926.1		386.802	9643.89	556.496	705.007		2143.63	0.268805	0.465486	0.246508	0.246033	0.147433	0.219747	0.36396	5.81111		0.150592	3.75462	0.216658	0.274478		0.83457	0.589574	0.449762	0.368612	0.153951	5.5679	0.566734	2.47772	0.980253	0.23795	0.680216	0.14877	0.425959	2.24719
P58546	Myotrophin OS=Homo sapiens OX=9606 GN=MTPN PE=1 SV=2	MTPN	12.8948	8.5	5	5	397.393	683.808	213.426	1527.43	1365.3	1186.73	967.411	5003.3	1637.89	379.429	1082.57	2487.23	1439.89	617.471	168.025	0.311155	0.535415	0.167111	1.19597	1.06902	0.929196	0.757474	3.91754	1.28245	0.29709	0.84764	1.94748	1.12742	0.483474	0.131562	0.581753	0.679677	1.83315	0.211037	3.419	0.169334	1.77463	0.482326	0.327817	0.209202	1.03298	0.619543	1.9266
P59190	Ras-related protein Rab-15 OS=Homo sapiens OX=9606 GN=RAB15 PE=1 SV=1	RAB15	24.3906	5.2	1	1	2847.37	4612.63	2492.15	10364.2	14067.2	10588.2	5909.58	10273.7	5568.06	886.876	9359.28	20530.7	7693.65	2410.26	3023.41	0.386076	0.625429	0.337912	1.40528	1.90738	1.43566	0.801283	1.39301	0.754977	0.120252	1.26903	2.78377	1.04319	0.326809	0.409946	0.758125	0.678075	2.66769	0.0400072	1.65695	0.213476	2.34449	0.731936	0.323365	0.598264	1.13785	0.482179	0.706743
P59665	Neutrophil defensin 1 OS=Homo sapiens OX=9606 GN=DEFA1B PE=1 SV=1	DEFA1B	10.2009	9.6	2	2	2937.93	1870.24	5976.25	1900.48	4528.59	4944.27	12897.6	8003.7	12044.5	7558.57	3701.08	7437.1	5972.79	5945.47	6459.4	0.478085	0.304342	0.972508	0.309262	0.736932	0.804575	2.09881	1.30243	1.95999	1.23	0.602272	1.21023	0.971945	0.967498	1.05113	0.586823	0.128705	0.618868	0.140695	1.79271	0.0204381	1.01736	0.897412	0.576808	0.209526	0.608306	0.241752	1.76211
P59998	Actin-related protein 2/3 complex subunit 4 OS=Homo sapiens OX=9606 GN=ARPC4 PE=1 SV=3	ARPC4	19.667	4.8	3	3	532.822	2848.38	779.051	7531.04	5960.29	2300.6	2868.62	546.285	369.631		2802.77	6433.34	5469.31	236.653	608.107	0.189873	1.01503	0.277617	2.68371	2.12397	0.819824	1.02224	0.19467	0.131719		0.998775	2.29254	1.94901	0.084332	0.216701	0.658885	0.904326	2.50107	0.178835	0.599381	0.931826	2.19417	0.306264	0.300289	0.150849	1.13987	0.870308	0.273169
P60174	Triosephosphate isomerase OS=Homo sapiens OX=9606 GN=TPI1 PE=1 SV=4	TPI1	26.6695	30.5	8	8	2168.42	2528.5	845.978	6352.42	6167.74	3286.76	2676.51	24846.8	9803.33	1559.91	2720.79	5632.63	4526.77	1783.82	3011.47	0.417476	0.486799	0.162872	1.223	1.18745	0.632784	0.515297	4.78364	1.88739	0.300322	0.52382	1.08442	0.871518	0.34343	0.579783	0.5946	0.273656	1.69565	0.182283192249574	4.00412	0.192445	1.06343	0.990708	0.559136	0.340233	1.59451	0.261209	3.7653
P60660	Myosin light polypeptide 6 OS=Homo sapiens OX=9606 GN=MYL6 PE=1 SV=2	MYL6	16.9301	43.7	6	4	265.181	464.139	352.164	977.497	635.6	5859.19	1638.22	14082.5	3550.09	2051.83	4255.68	9937.9	3313.02	1429.97	426.018	0.0807839	0.141394	0.107282	0.297782	0.193627	1.78492	0.499063	4.29003	1.08149	0.625063	1.29644	3.02745	1.00927	0.435621	0.129781	0.209225	0.106573	1.44559	0.838447	3.72814	0.227241	3.14285	0.169836	0.0665717	0.0063432	0.459963	0.266228	1.18623
P60709	Actin, cytoplasmic 1 OS=Homo sapiens OX=9606 GN=ACTB PE=1 SV=1	ACTB	41.7367	42.1	13	4	6963.67	22439.1	11886.2	53805.2	39752.2	71827.5	27908.9	27914.3	9548.69	4540.16	56292.7	124736	75089.6	7245.35	10785.3	0.189665	0.611159	0.323736	1.46546	1.0827	1.95632	0.760135	0.760283	0.260071	0.123657	1.53321	3.39735	2.04517	0.197337	0.293752	0.443394	0.655798	1.77604	0.216449	0.702015	0.926553	1.99278	0.670885	0.2225	0.419567	0.891233	0.632158	0.352278
P60842	Eukaryotic initiation factor 4A-I OS=Homo sapiens OX=9606 GN=EIF4A1 PE=1 SV=1	EIF4A1	46.1539	9.1	5	2	553.033	955.832	398.979	827.426	914.87	978.84	722.656	506.289	1218.27	354.725	723.734	1243.95	876.023	783.894	582.446	0.712613	1.23164	0.514106	1.06618	1.17886	1.26129	0.931181	0.65238	1.5698	0.457082	0.932569	1.6029	1.1288	1.01009	0.750512	0.850818	0.492177	1.21351	0.19243	1.09135	0.904499	1.0357	0.854316	0.821494	0.770894	1.17169	0.486755	1.05374
P60866	40S ribosomal protein S20 OS=Homo sapiens OX=9606 GN=RPS20 PE=1 SV=1	RPS20	13.3727	5.9	1	1	1319.76	2468.53	1073.8	796.164	645.861	464.029	1460.09	645.061	1274.36	976.013	972.669	1501.86	784.866	366.463	1544.76	1.21493	2.27245	0.988503	0.732924	0.594559	0.42717	1.34411	0.593822	1.17314	0.898486	0.895408	1.38256	0.722523	0.337354	1.42206	1.80339	0.229203	0.70697	0.665171	1.25349	0.533205	1.27983	0.426858	1.40908	0.35884	0.552393	0.049136	0.979416
P60891	Ribose-phosphate pyrophosphokinase 1 OS=Homo sapiens OX=9606 GN=PRPS1 PE=1 SV=2	PRPS1	34.8342	8.8	3	1	641.692	669.06	440.238	340.857	521.768	291.936	388.829	298.318	488.764	263.278	338.898	387.701	307.422	348.737	511.134	1.54287	1.60867	1.0585	0.819547	1.25453	0.701923	0.934891	0.717268	1.17517	0.633018	0.814838	0.932177	0.739157	0.838494	1.22896	1.50004	0.111421	0.989093	0.941761	1.00738	0.959358	0.848011	0.465643	1.7689	0.0317747	1.16637	0.549556	1.18794
P60900	Proteasome subunit alpha type-6 OS=Homo sapiens OX=9606 GN=PSMA6 PE=1 SV=1	PSMA6	27.3995	8.5	6	6	720.703	538.686	731.833	807.727	1201.81	1481.9	288.025	3696.2	2279.2	627.053	651.78	929.038	750.95	384.624	755.38	0.682272	0.509962	0.692809	0.764656	1.13773	1.40288	0.272666	3.4991	2.15767	0.593617	0.617025	0.879499	0.710906	0.364114	0.715101	1.05303	0.737726	1.84639	0.0929141	3.31231	0.379801	1.1676	0.511446	0.901874	0.578248	1.58136	0.110802	2.83686
P60981	Destrin OS=Homo sapiens OX=9606 GN=DSTN PE=1 SV=3	DSTN	18.5057	5.5	2	2	180.959	571.721	206.681	1134.44	1731.51	1831.72	252.33	3994.76	1354.13	302.062	1543.27	3010.27	1393.78	188.199	78.4602	0.152714	0.482484	0.174421	0.957371	1.46125	1.54581	0.212945	3.37124	1.14277	0.254915	1.30239	2.54041	1.17623	0.158824	0.0662137	0.577775	0.989678	2.82917	0.117427	3.37333	0.29838	2.92429	0.266767	0.197578	0.145714	0.967473	0.676836	1.15356
P61020	Ras-related protein Rab-5B OS=Homo sapiens OX=9606 GN=RAB5B PE=1 SV=1	RAB5B	23.7068	9.8	4	1	1317.48	1640.33	722.552	1599.39	1540.24	1971.25	1366.32	1490	1236.04	1540.17	1371.38	2497.43	2474.47	2661.89	2320.13	0.767492	0.955568	0.420919	0.931718	0.89726	1.14834	0.795941	0.86799	0.720052	0.89722	0.79889	1.45487	1.44149	1.55067	1.35158	0.493579	0.0375603	0.685428	0.0114821	0.548832	0.000853573	0.725406	0.132046	0.680418	0.255717	0.944889	0.89644	0.756586
P61077	Ubiquitin-conjugating enzyme E2 D3 OS=Homo sapiens OX=9606 GN=UBE2D3 PE=1 SV=1	UBE2D3	16.6872	7.5	1	1	384.371			2273.04	1905.71	861.823	913.008				983.74	1555.62	1248.35			0.303681			1.79587	1.50565	0.680902	0.721342				0.777225	1.22905	0.986288			0.307903		1.34593		0.73137		1.01708		0.302731		1.32332	0.628328	0.719087
P61088	Ubiquitin-conjugating enzyme E2 N OS=Homo sapiens OX=9606 GN=UBE2N PE=1 SV=1	UBE2N	17.1378	6.6	4	1	1203.18	1350.33	388.753	1856.67	2309.53	1207.77	1354.07	512.517	318.148		1176.65	2782.75	2382		147.197	0.920645	1.03324	0.297464	1.42068	1.7672	0.924155	1.0361	0.392165	0.243439		0.900341	2.1293	1.82265		0.112631	0.775546	0.769655	1.41652	0.58121	0.575871	0.987164	1.56548	0.56627	0.495405	0.305169	0.904846	0.918643	0.367857
P61106	Ras-related protein Rab-14 OS=Homo sapiens OX=9606 GN=RAB14 PE=1 SV=4	RAB14	23.8969	5.1	2	2				182.73	139.931	122.273						250.005	146.248						1.08614	0.831745	0.726792						1.48603	0.869295					1.01411				1.70946				0.593233
P61158	Actin-related protein 3 OS=Homo sapiens OX=9606 GN=ACTR3 PE=1 SV=3	ACTR3	47.3712	6.9	8	7	217.382	1197.19	272.766	2237.11	2211.44	859.902	1257.36	170.152	439.884		1082.19	2879.05	2280.99		195.864	0.184688	1.01714	0.231743	1.90065	1.87884	0.730575	1.06826	0.144562	0.373726		0.919428	2.44605	1.93793		0.166406	0.454163	0.704205	1.42881	0.44199	0.502627	0.765771	1.5993	0.571326	0.283976	0.160344	0.893399	0.885791	0.314279
P61160	Actin-related protein 2 OS=Homo sapiens OX=9606 GN=ACTR2 PE=1 SV=1	ACTR2	44.7608	8.1	4	4	81.8977	514.042	290.488	1329.96	2047.07	449.092	682.885	494.655			446.147	1324.99	1365.26			0.0998034	0.626429	0.353999	1.62074	2.49463	0.547279	0.832187	0.602803			0.54369	1.61468	1.66376			0.216424		0.93416		0.43125		0.648644		0.333656	0.23338	1.44017	0.673831	0.664848
P61204	ADP-ribosylation factor 3 OS=Homo sapiens OX=9606 GN=ARF3 PE=1 SV=2	ARF3	20.6008	4.4	1	1	180.119	724.59	570.592			1141.49	1545.22	1261.36	591.78	456.929		2199.42	979.459	160.279		0.201943	0.812383	0.639727			1.27979	1.73245	1.41419	0.663482	0.512292		2.46591	1.09813	0.179699		0.862947	0.949547	2.00307		1.9878	0.296906	2.33067	0.521031	0.370257	0.360631	0.85944		0.852889
P61224	Ras-related protein Rap-1b OS=Homo sapiens OX=9606 GN=RAP1B PE=1 SV=1	RAP1B	20.8248	8.2	5	0	392.797	1409.52	473.004	7310.1	5948.4	3230.2	961.911	13956.4	773.597	397.708	2880.19	6699.81	2070.1	510.055	438.108	0.124167	0.445563	0.149521	2.31079	1.88035	1.0211	0.30407	4.41174	0.244541	0.125719	0.910457	2.11788	0.654379	0.161233	0.13849	0.753852	0.780051	5.46298	0.0259757	5.19898	0.38051	3.30578	0.38996	0.228041	0.291317	1.65255	0.32881	1.57269
P61254	60S ribosomal protein L26 OS=Homo sapiens OX=9606 GN=RPL26 PE=1 SV=1	RPL26	17.2582	6.2	1	1								269.215	995.2	308.299				429.576									0.537813	1.98812	0.615893				0.85817						1.4717		0.717682						2.05063
P61626	Lysozyme C OS=Homo sapiens OX=9606 GN=LYZ PE=1 SV=1	LYZ	16.537	23.6	5	5	20537.9	11704.9	17734.3	14817.7	50761.1	18343.4	8030.42	41271.5	38179.8	24489.9	25651	11075.2	16392.2	13011.8	26591.7	0.909851	0.518539	0.785646	0.656438	2.24877	0.812633	0.355756	1.82837	1.6914	1.08493	1.13636	0.490641	0.72619	0.576434	1.17804	0.892517	0.741953	1.49873	0.532566	1.56229	0.665044	1.09323	0.85292	0.816405	0.63718	1.37092	0.651013	1.42907
P61769	Beta-2-microglobulin OS=Homo sapiens OX=9606 GN=B2M PE=1 SV=1	B2M	13.7146	8.4	2	2	18990.7	13915.7	20996.4	3285.7	5885.47	1931.39	5103.98	5328.76	16726.1	19106.9	2968.64	2118.69	9140.13	12172.9	11947.9	1.9039	1.39511	2.10498	0.329406	0.590044	0.19363	0.511697	0.534232	1.67686	1.91555	0.297619	0.212408	0.916338	1.22039	1.19783	1.6206	0.0368973	0.333801	0.0236646	0.816537	0.42154	0.727406	0.310209	2.22792	0.139892	0.458893	0.633421	1.12253
P61916	NPC intracellular cholesterol transporter 2 OS=Homo sapiens OX=9606 GN=NPC2 PE=1 SV=1	NPC2	16.5702	6	2	2	3475.15	1953.17	2412.17	1967.32	5399.92	2109.95	2104.3	1897.51	2487.75	4738.24	1564.7	2080	1326.73	2129.5	1990.1	1.38502	0.778436	0.961368	0.784074	2.15213	0.84092	0.838665	0.756252	0.991491	1.88842	0.623609	0.828983	0.528766	0.848711	0.793153	1.43959	0.186839	1.74011	0.266738	1.19155	0.320659	1.53919	0.40731	0.935292	0.959817	1.13053	0.801929	0.774139
P61978	Heterogeneous nuclear ribonucleoprotein K OS=Homo sapiens OX=9606 GN=HNRNPK PE=1 SV=1	HNRNPK	50.9762	4.8	2	2	834.175	624.958		343.163	651.812		715.651	1183.08	1001.94		660.168	2294.37	1932.38	713.039	559.667	0.869354	0.651314		0.357635	0.679301		0.745832	1.23297	1.0442		0.688009	2.39113	2.01387	0.74311	0.58327	0.682883	0.665978	0.465655	0.311139	0.905022	0.941487	1.38274	0.692236	0.493861	0.546226	0.336762	0.341724	0.654512
P61981	14-3-3 protein gamma OS=Homo sapiens OX=9606 GN=YWHAG PE=1 SV=2	YWHAG	28.3026	8.1	4	4	372.341	770.991	504.193	1428.45	1380.93	1159.5	884.211	3281.51	528.983	193.49	541.239	2144.73	1282.73	659.652		0.344465	0.71327	0.466446	1.3215	1.27754	1.07269	0.818014	3.03584	0.48938	0.179004	0.500719	1.98416	1.1867	0.610267		0.565466	0.225308	1.3622	0.471204	1.61132	0.780837	0.98829	0.68714	0.572165	0.850386	1.37834	0.331006	1.63042
P62136	Serine/threonine-protein phosphatase PP1-alpha catalytic subunit OS=Homo sapiens OX=9606 GN=PPP1CA PE=1 SV=1	PPP1CA	37.5121	8.5	4	2		241.083		409.123	284.102	394.543	377.341	308.706			271.855	771.869	386.45				0.629812		1.0688	0.742195	1.03072	0.985775	0.806473			0.710202	2.01645	1.00957			0.62384		0.938256		0.887627		1.3504		0.461967		0.694799	0.595537	0.657307
P62244	40S ribosomal protein S15a OS=Homo sapiens OX=9606 GN=RPS15A PE=1 SV=2	RPS15A	14.8395	6.9	2	2	623.377	922.127	453.693	542.207	600.104	733.343	481.402	936.776	775.534	261.766	537.867	615.286	966.38	609.392	507.249	0.977437	1.44587	0.711377	0.850165	0.940946	1.14986	0.754824	1.46884	1.21602	0.410441	0.84336	0.96475	1.51526	0.95551	0.795352	0.959758	0.879765	0.900449	0.74089	1.05314	0.858084	0.679263	0.276006	1.41294	0.334855	1.32563	0.293845	1.55042
P62249	40S ribosomal protein S16 OS=Homo sapiens OX=9606 GN=RPS16 PE=1 SV=2	RPS16	16.4453	6.8	1	1	95.8456	345.308	100.916	241.338	116.361	146.376		69.5923	98.816		183.31	292.982	356.763	124.887	74.9294	0.554409	1.9974	0.58374	1.396	0.67308	0.846695		0.40255	0.571591		1.06034	1.69472	2.06366	0.722397	0.433422	0.973931	0.999823	0.905666	0.897876	0.453866	0.403573	1.28362	0.529187	0.758737	0.496596	0.705556	0.342647	0.353583
P62258	14-3-3 protein epsilon OS=Homo sapiens OX=9606 GN=YWHAE PE=1 SV=1	YWHAE	29.1739	7.5	8	8	430.351	1378.49	234.221	1689.56	1592.58	1722.16	1049.22	2011.25	691.737	434.907	1263.93	2330.9	1383.14	521.241	392.524	0.376923	1.20735	0.205142	1.4798	1.39487	1.50836	0.918964	1.76155	0.605858	0.380913	1.10701	2.04152	1.21142	0.456529	0.343792	0.889486	0.731756	2.17872	0.0713316	1.63359	0.328559	1.75442	0.463323	0.506998	0.358774	1.24185	0.432154	0.931132
P62310	U6 snRNA-associated Sm-like protein LSm3 OS=Homo sapiens OX=9606 GN=LSM3 PE=1 SV=2	LSM3	11.8454	11.8	1	1		232.689		299.804	390.634	432.804	529.703	379.822	116.123		144.836	1539.22	1256.93	200.681			0.46342		0.597085	0.777981	0.861966	1.05495	0.756448	0.231269		0.288452	3.06548	2.50328	0.399672		0.319275		0.513737	0.795599	0.469101	0.578073	1.15535	0.971025	0.276344		0.444659	0.870686	0.406024
P62328	Thymosin beta-4 OS=Homo sapiens OX=9606 GN=TMSB4X PE=1 SV=2	TMSB4X	5.05265	31.8	2	2	447.883	1734.45	662.078	2624.38	6534.76	4420.57	7974.62	101215	13134	3358.43	6544.76	11749.5	3986.9	3280.29	638.586	0.0399168	0.15458	0.0590066	0.233893	0.582399	0.393976	0.710724	9.02061	1.17055	0.299315	0.583291	1.04716	0.355326	0.29235	0.0569129	0.35979	0.258782	1.71769	0.313336	15.4727	0.0700626	2.73885	0.169884	0.131365	0.0185966	0.62716	0.413379	5.64934
P62491	Ras-related protein Rab-11A OS=Homo sapiens OX=9606 GN=RAB11A PE=1 SV=3	RAB11A	24.3935	9.7	3	3				2256.98	2687.49	1167.7	2014.62	1222.92	437.7		2267.36	4893.41	2941.85						1.02126	1.21606	0.52837	0.911592	0.553355	0.198054		1.02595	2.21421	1.33115					0.692554		0.416432		1.21705				0.569042	0.29525	0.342164
P62714	Serine/threonine-protein phosphatase 2A catalytic subunit beta isoform OS=Homo sapiens OX=9606 GN=PPP2CB PE=1 SV=1	PPP2CB	35.5751	3.6	1	1		767.241		683.276	556.311	1070.88	641.817				1099.28	1427.53	1091.81				0.836441		0.744903	0.606487	1.16747	0.699705				1.19842	1.55628	1.19029			0.702721		0.705391		0.587844		1.15716		0.607282		0.60959	0.145015	0.508007
P62736	Actin, aortic smooth muscle OS=Homo sapiens OX=9606 GN=ACTA2 PE=1 SV=1	ACTA2	42.0089	7.7	2	0	433.396	1207.85	902.354	4181.49	2315.88	6345.22	1757.54	1671.29	224.268	255.552	4429.81	9195.58	5432.69	321.675	487.836	0.166	0.462633	0.34562	1.6016	0.887031	2.43035	0.673173	0.640137	0.0858992	0.0978816	1.69671	3.52209	2.08083	0.123208	0.186851	0.407486	0.843124	2.05738	0.199333	0.585226	0.94209	2.22373	0.584423	0.183244	0.415048	0.925197	0.628613	0.263174
P62805	Histone H4 OS=Homo sapiens OX=9606 GN=H4C16 PE=1 SV=2	H4C16	11.3673	36.9	5	5	1297.63	2478.61	2406.17	880.67	804.967	1124.59	3200.59	799.898	81921.4	1312.69	2347.71	9220.06	13076.6	1118.61	1202.94	0.157999	0.301795	0.292976	0.10723	0.0980129	0.13693	0.389704	0.0973957	9.97476	0.159833	0.285858	1.12263	1.5922	0.136202	0.146469	0.401504	0.759381	0.182504	0.273812	5.58003	0.631187	0.836496	0.880008	0.479983	0.519782	0.218177	0.112024	6.67072
P62826	GTP-binding nuclear protein Ran OS=Homo sapiens OX=9606 GN=RAN PE=1 SV=3	RAN	24.4231	5.1	4	4	6642.21	7739.45	1623.62	3619.92	4196.06	2853.33	2863.34	5634.67	1289.9	2602.81	2986.66	3295.2	2591.57	4485.25	2000.04	1.83068	2.1331	0.447492	0.997699	1.15649	0.786416	0.789176	1.55299	0.355513	0.71737	0.823163	0.908201	0.714272	1.2362	0.551239	1.76331	0.482609	1.17544	0.474421	1.07834	0.943349	0.978826	0.902464	1.80145	0.476458	1.20087	0.253474	1.10166
P62913	60S ribosomal protein L11 OS=Homo sapiens OX=9606 GN=RPL11 PE=1 SV=2	RPL11	20.2524	5.1	1	1	226.009	385.487	180.488	83.806	225.032	284.005	252.794	474.439	547.045	192.08	359.063	259.757	284.841	209.619	242.263	0.805884	1.37454	0.643568	0.298828	0.802401	1.01268	0.901392	1.69171	1.95061	0.684902	1.28032	0.926219	1.01566	0.747444	0.863841	1.07501	0.913921	0.804702	0.437599	1.72966	0.117352	1.10068	0.740912	0.976673	0.887549	0.731093	0.387516	1.57144
P62937	Peptidyl-prolyl cis-trans isomerase A OS=Homo sapiens OX=9606 GN=PPIA PE=1 SV=2	PPIA	18.0125	37.6	7	5	1993.36	2774.24	1131.84	4454.81	4822.11	4542.99	3526.32	23043.2	9209.22	2014.39	3378.72	7465.2	5796.05	2184.96	874.862	0.387249	0.538951	0.219882	0.865435	0.93679	0.882565	0.685056	4.47659	1.78907	0.391335	0.656384	1.45026	1.126	0.424471	0.169959	0.666161	0.768939	1.56054	0.255144	4.04011	0.141967	1.45195	0.488194	0.458803	0.205508	1.07478	0.599133	2.78254
P62942	Peptidyl-prolyl cis-trans isomerase FKBP1A OS=Homo sapiens OX=9606 GN=FKBP1A PE=1 SV=2	FKBP1A	11.9507	40.7	3	3	1691.72	3782.89	1074.77	5021.58	5577.77	4550.53	5982.6	11970.2	4371.23	2871.76	4242.84	8072.7	6518.3	1623.47	1399.92	0.369089	0.82533	0.234487	1.09558	1.21693	0.992809	1.30525	2.6116	0.95369	0.626544	0.925679	1.76126	1.42213	0.354199	0.305427	0.686395	0.697801	1.58776	0.219645	2.33964	0.150732	1.59168	0.334205	0.43124	0.13568	0.997537	0.792392	1.46992
P62993	Growth factor receptor-bound protein 2 OS=Homo sapiens OX=9606 GN=GRB2 PE=1 SV=1	GRB2	25.2064	3.7	1	1				1513.84	3176.26	1515.27							895.209						0.852797	1.7893	0.853603							0.504302					2.31058
P63104	14-3-3 protein zeta/delta OS=Homo sapiens OX=9606 GN=YWHAZ PE=1 SV=1	YWHAZ	27.7451	34.3	9	9	996.431	2685.7	1369.29	6887.81	7824.95	4855.33	2729.58	6595.7	1905.63	966.122	5391.84	12300.2	5359.98	1351.63	574.272	0.241874	0.651929	0.332381	1.67195	1.89943	1.17858	0.662579	1.60104	0.462573	0.234517	1.30882	2.98575	1.30108	0.328094	0.139399	0.693316	0.955534	2.68575	0.106916	1.54146	0.400307	2.56086	0.410363	0.270735	0.301348	1.04877	0.571911	0.601931
P63241	Eukaryotic translation initiation factor 5A-1 OS=Homo sapiens OX=9606 GN=EIF5A PE=1 SV=2	EIF5A	16.8322	5.2	4	1	1256.07	670.898	479.181	928.629	737.562	507.653	922.753	3300.21	902.068	570.497	264.157	737.639	484.465	463.203	414.113	1.4907	0.796218	0.568689	1.10209	0.875334	0.60248	1.09512	3.91666	1.07057	0.677062	0.3135	0.875426	0.57496	0.549726	0.491467	1.76691	0.162245	1.59632	0.0730671	3.76347	0.0589151	1.15459	0.857548	1.53034	0.362019	1.38259	0.344803	3.25959
P63244	Receptor of activated protein C kinase 1 OS=Homo sapiens OX=9606 GN=RACK1 PE=1 SV=3	RACK1	35.0767	3.5	1	1	2697.85	3711.54	1743.94	811.372		2900.28	2004.47	2303.42	3950.13	1004.5	2627.47	1909.5	3311.2	1889.48	3162.21	1.10999	1.52705	0.717516	0.333826		1.19327	0.824706	0.947704	1.62522	0.413285	1.08103	0.785633	1.36234	0.777395	1.30104	0.974942	0.890332	0.665737	0.361874	0.98746	0.925946	0.662626	0.245324	1.47133	0.311147	1.00469	0.864499	1.49022
P63279	SUMO-conjugating enzyme UBC9 OS=Homo sapiens OX=9606 GN=UBE2I PE=1 SV=1	UBE2I	18.0068	6.3	1	1		247.148			396.995		400.084					1084.47	2303.92				0.278783			0.447811		0.451296					1.22328	2.59883			0.107273		0.172313		0.173653		0.470704		0.227898		0.366074		0.368923
P67936	Tropomyosin alpha-4 chain OS=Homo sapiens OX=9606 GN=TPM4 PE=1 SV=3	TPM4	28.5218	8.9	6	6	26.3474	1202.58	570.851	1678.66	3137.7	3699.73	1854.8	30501.7	7987.52	2184.77	4275.82	8745.25	4542.21	2446.25	636.179	0.00537773	0.245457	0.116515	0.342628	0.640431	0.755146	0.378579	6.22566	1.63032	0.445929	0.87273	1.78498	0.927104	0.4993	0.129849	0.236048	0.202201	1.11692	0.619079	5.29127	0.236164	1.9943	0.311644	0.118361	0.0857789	0.560054	0.364347	2.6532
P68104	Elongation factor 1-alpha 1 OS=Homo sapiens OX=9606 GN=EEF1A1 PE=1 SV=1	EEF1A1	50.1409	13.6	6	2	2514.38	3409.73	2059.45	2022.14	2653.93	2747.88	2578.89	2438.26	3026.61	1480.4	2468.53	3081.6	3430.35	2306.1	2360.83	0.977621	1.32574	0.80074	0.786232	1.03188	1.06841	1.0027	0.948025	1.17678	0.575596	0.959794	1.19816	1.33376	0.89664	0.917916	0.985957	0.928188	0.916846	0.650578	0.993392	0.967279	0.868258	0.54055	1.13556	0.597743	1.05596	0.724578	1.14412
P68363	Tubulin alpha-1B chain OS=Homo sapiens OX=9606 GN=TUBA1B PE=1 SV=1	TUBA1B	50.1516	9.1	7	0	731.179	1151.01	684.968	1001.62	910.117	1430.27	854.747	1450.36	1449.59	599.545	1620.04	1570.41	1375.29	1172.81	673.618	0.657709	1.03535	0.616141	0.900975	0.818667	1.28656	0.768861	1.30463	1.30393	0.539302	1.45726	1.41261	1.2371	1.05497	0.605932	0.796827	0.479153	1.03734	0.824233	1.16543	0.580112	1.17639	0.787053	0.67735	0.424216	0.881797	0.889719	0.990687
P68366	Tubulin alpha-4A chain OS=Homo sapiens OX=9606 GN=TUBA4A PE=1 SV=1	TUBA4A	49.9244	4.2	2	2		321.549	224.434	939.262	953.293	1294.08	311.655	4652.83	1907.4		1508.25	1930.64	1050.43				0.234337	0.163562	0.684511	0.694737	0.943097	0.227126	3.39087	1.39006		1.09917	1.407	0.765528			0.259885		1.01122		2.18066		1.63689		0.158768	0.0193952	0.617767	0.0589265	1.33219
P68371	Tubulin beta-4B chain OS=Homo sapiens OX=9606 GN=TUBB4B PE=1 SV=1	TUBB4B	49.831	2.7	1	1	2093.71	2338.25	2532.96	4674.58	1648.73	4137.22	3289.68	10096.7	5713.13	610.797	6517.02	3395.17	5174.33	1827.06	2447.35	0.555885	0.620811	0.672507	1.24111	0.437741	1.09844	0.873417	2.6807	1.51685	0.162168	1.73028	0.901425	1.3738	0.485088	0.649776	0.737128	0.545167	1.10708	0.824626	2.02139	0.192642	1.11369	0.827618	0.661877	0.969633	0.994064	0.73196	1.81503
P68431	Histone H3.1 OS=Homo sapiens OX=9606 GN=H3C12 PE=1 SV=2	H3C12	15.4041	6.6	3	1	374.087	286.52		205.806	266.79	52.7483	205.168	322.029	2387.45	71.6381	407.842	912.697	2069.26	129.817	379.701	0.648849	0.496965		0.356968	0.462743	0.0914912	0.355861	0.558555	4.14099	0.124255	0.707397	1.58306	3.58911	0.225166	0.658586	0.384255	0.756086	0.203718	0.279505	1.13024	0.901612	0.539858	0.705561	0.71177	0.931105	0.377354	0.45882	2.09359
P68871	Hemoglobin subunit beta OS=Homo sapiens OX=9606 GN=HBB PE=1 SV=2	HBB	15.9984	62.6	9	5	98408.8	236381	19128.1	87517.9	108060	6757.6	69692	14552.5	65976.2	14209.1	38382.3	56183.6	39871.6	16907	11196	1.6713	4.01452	0.324857	1.48634	1.8352	0.114766	1.1836	0.247149	1.12049	0.241317	0.651856	0.954179	0.677148	0.287135	0.190145	5.20663	0.175423	2.97663	0.50206	2.20996	0.315937	1.60023	0.447312	3.25367	0.349782	1.86013	0.815002	1.38102
P69891	Hemoglobin subunit gamma-1 OS=Homo sapiens OX=9606 GN=HBG1 PE=1 SV=2	HBG1	16.1405	6.8	7	1	904.768	2900.54	137.166	827.157	731.493	192.837	941.315	69.0744	117.132	250.491	2885.11	2727.16	518.399	151.973	114.209	1.00762	3.23028	0.152759	0.921191	0.814651	0.214759	1.04833	0.076927	0.130448	0.278968	3.2131	3.03719	0.577333	0.16925	0.127192	5.02493	0.28738	2.23238	0.263919	1.4371	0.954857	7.47247	0.125433	0.67246	0.661238	0.298748	0.368563	0.192319
P69905	Hemoglobin subunit alpha OS=Homo sapiens OX=9606 GN=HBA2 PE=1 SV=2	HBA2	15.2575	60.6	9	8	136042	236115	24530.9	110836	128688	8859.21	69319	18877.5	64601.7	17523.1	45559.3	70045	42925.4	13602.2	11466.3	2.04269	3.54531	0.368336	1.66422	1.93227	0.133022	1.04084	0.283449	0.970004	0.263112	0.68408	1.05174	0.644531	0.204239	0.172168	5.83418	0.117176	3.65302	0.366278	2.24724	0.226359	1.95793	0.291402	2.97976	0.329658	1.86576	0.791146	1.14776
P78324	Tyrosine-protein phosphatase non-receptor type substrate 1 OS=Homo sapiens OX=9606 GN=SIRPA PE=1 SV=2	SIRPA	54.9669	9.1	5	2	998.177	920.696	1073.93	608.544	1772.78	1001.13	741.385	1409.65	2882.93	806.018	768.561	851.969	1838.38	1229.44	1280.94	0.823373	0.759461	0.885862	0.501973	1.46232	0.82581	0.611551	1.16279	2.37806	0.664866	0.633968	0.702769	1.51644	1.01414	1.05662	0.688197	0.0569411	0.777796	0.381182	1.15756	0.975839	0.557986	0.0124164	1.23336	0.0175481	1.39394	0.484707	2.07454
P78363	Retinal-specific phospholipid-transporting ATPase ABCA4 OS=Homo sapiens OX=9606 GN=ABCA4 PE=1 SV=3	ABCA4	255.944	0.6	2	2		283.955		35.2501			258.966	123.618				174.334			163.782		1.63835		0.203384			1.49417	0.713248				1.00587			0.944981	1.73374		0.215226		1.16797		1.06443		1.6288		0.202198		1.09727
P78371	T-complex protein 1 subunit beta OS=Homo sapiens OX=9606 GN=CCT2 PE=1 SV=4	CCT2	57.4882	2.8	1	1		465.024		298.347			665.112			694.705	641.169			1099.17	532.632		0.740457		0.475058			1.05906			1.10618	1.02093			1.75021	0.84811	0.569951		0.365666		0.815186		0.818649	0.77041	0.696209		0.44667		0.99577
P78417	Glutathione S-transferase omega-1 OS=Homo sapiens OX=9606 GN=GSTO1 PE=1 SV=2	GSTO1	27.5659	27	7	7	2240.51	2837.33	1524.35	3957.73	4425.68	2669.05	2233.55	3256.77	464.346	437.195	2792.73	5588.6	3232.12	620.414	749.354	0.907586	1.14935	0.617483	1.6032	1.79275	1.08118	0.904767	1.31925	0.188097	0.177099	1.13128	2.26383	1.30927	0.251317	0.303548	1.43467	0.323389	2.40172	0.102749	1.29396	0.750429	1.91628	0.613518	0.748673	0.88836	1.25332	0.454837	0.675246
P78423	Fractalkine OS=Homo sapiens OX=9606 GN=CX3CL1 PE=1 SV=1	CX3CL1	42.2026	2.5	1	1			641.215				357.869	355.867			277.653	178.671			892.197			1.42309				0.794244	0.7898			0.616214	0.396536			1.98011	0.718692				0.399988		0.25573		2.81035				1.5641
P78509	Reelin OS=Homo sapiens OX=9606 GN=RELN PE=1 SV=3	RELN	388.388	2.1	10	10	545.135	451.079	670.098	721.951	560.981	200.04	719.812			233.515	532.648	1102.21	802.613		502.58	0.928856	0.768594	1.14178	1.23013	0.955857	0.340849	1.22649			0.397886	0.90758	1.87805	1.36757		0.856346	0.851119	0.565499	0.757473	0.525713	1.103		0.954327	0.752989	0.891853	0.900968	0.793725	0.783202	1.15579
P78536	Disintegrin and metalloproteinase domain-containing protein 17 OS=Homo sapiens OX=9606 GN=ADAM17 PE=1 SV=1	ADAM17	93.021	3	2	2			158.958		233.522	544.68					220.637	589.592	512.923		218.658			0.448857		0.659409	1.53804					0.623024	1.66486	1.44837		0.617437	0.434559		1.06373	0.926159			1.1075	0.919845	0.392377		0.960472	0.987783
P78563	Double-stranded RNA-specific editase 1 OS=Homo sapiens OX=9606 GN=ADARB1 PE=1 SV=1	ADARB1	80.7634	1.2	1	1		1098.65	197.665	1337.25	5182.88	6940.1	1153.53	10116.5	13743.7	7729.59		4261.9	4091.59	13096.6	1548.7		0.202591	0.0364495	0.24659	0.955725	1.27976	0.212712	1.86549	2.53435	1.42534		0.785896	0.75449	2.41502	0.285582	0.103777	0.116313	0.71838	0.831135	1.335	0.836034	0.959989	0.761807	0.108103	0.180565	0.748322	0.55647	1.39064
P80108	Phosphatidylinositol-glycan-specific phospholipase D OS=Homo sapiens OX=9606 GN=GPLD1 PE=1 SV=3	GPLD1	92.3364	17.1	17	17	29646.9	33630.7	44090.2	16527.4	28130.2	19143.3	28523	14020.6	2606.92	7098.94	27602	54928.6	18882.1	10947.1	38959.3	1.18671	1.34617	1.76484	0.661559	1.126	0.76627	1.14172	0.561219	0.10435	0.284156	1.10485	2.19868	0.755815	0.43819	1.55946	1.56084	0.216484	0.927495	0.937645	0.656368	0.441796	1.30297	0.897491	1.19791	0.486422	0.71183	0.923739	0.503747
P80188	Neutrophil gelatinase-associated lipocalin OS=Homo sapiens OX=9606 GN=LCN2 PE=1 SV=2	LCN2	22.5881	8.1	2	2	429.566		1313.84	368.464			3339.63	1337.32	1404	1482.38	1279.13	1986.86	1144.91	460.795	709.322	0.337882		1.03342	0.289821			2.62683	1.05189	1.10434	1.16599	1.00612	1.56279	0.900543	0.362445	0.557928	1.12963	0.943126	0.477487		2.62673	0.0770064	2.05111	0.0583468	0.550739	0.408919	0.232794		1.28064
P80723	Brain acid soluble protein 1 OS=Homo sapiens OX=9606 GN=BASP1 PE=1 SV=2	BASP1	22.6934	6.2	1	1			1030.71							715.322				404.457				1.43787							0.997898				0.564231		2.54837						1.7686		1.4409
P81605	Dermcidin OS=Homo sapiens OX=9606 GN=DCD PE=1 SV=2	DCD	11.2839	20	2	2	2185.69		881.919		2095.11	1346.86	1654.23	1218.74	2414.44	2833.78	1101.55	3672.4	1827.4		3108.92	1.07753		0.434782		1.03288	0.663993	0.815525	0.60083	1.19031	1.39704	0.543057	1.81048	0.900899		1.53268	0.621436	0.433386	0.697274	0.420842	0.714082	0.368631	1.02745	0.920517	0.604834	0.465164	0.678646	0.597609	0.695004
P98095	Fibulin-2 OS=Homo sapiens OX=9606 GN=FBLN2 PE=1 SV=2	FBLN2	126.573	2.6	3	3	207.592		207.452	283.081		333.346						127.071			260.428	0.877788		0.877195	1.19698		1.40952						0.53731			1.1012	0.796851		1.18349				0.487932		1.63312		2.42552
P98160	Basement membrane-specific heparan sulfate proteoglycan core protein OS=Homo sapiens OX=9606 GN=HSPG2 PE=1 SV=4	HSPG2	468.83	5.6	30	30	2002.87	1890.34	1872.52	1239.6	1200.09	1297.16	1720.35	823.761	270.025	1163.56	1089.56	1221.08	1522.05	787.273	1825.39	1.50776	1.42305	1.40963	0.933168	0.903424	0.9765	1.29508	0.620126	0.203275	0.875931	0.82022	0.91923	1.1458	0.592659	1.37415	1.39447	0.200967	0.903771	0.878513	0.680611	0.384655	0.840252	0.677817	1.65958	0.00020487	1.0756	0.140166	0.810008
P99999	Cytochrome c OS=Homo sapiens OX=9606 GN=CYCS PE=1 SV=2	CYCS	11.7487	27.6	3	3	230.969	222.028	260.47	368.905	352.854	372.413	260.313	1799.78	713.96		292.408	684.475	417.72	191.096		0.48685	0.468005	0.549034	0.7776	0.743767	0.784996	0.548705	3.79368	1.50493		0.616356	1.44278	0.880495	0.402803		0.781262	0.732684	1.19814	0.631971	3.03765	0.331329	1.60456	0.5102	0.4869	0.373552	0.74671	0.71459	1.89313
Q00610	Clathrin heavy chain 1 OS=Homo sapiens OX=9606 GN=CLTC PE=1 SV=5	CLTC	191.615	3.1	7	6	570.047	779.24	364.396	501.595	489.654	765.079	498.615	347.821	500.843	211.167	490.072	943.571	685.155	595.236	205.178	1.07588	1.4707	0.687741	0.946683	0.924146	1.44397	0.941059	0.656458	0.945264	0.398546	0.924936	1.78085	1.29312	1.12342	0.387243	1.15355	0.64338	1.18226	0.544119	0.906911	0.976635	1.10719	0.933185	1.04187	0.746419	1.0678	0.657862	0.819109
Q00688	Peptidyl-prolyl cis-trans isomerase FKBP3 OS=Homo sapiens OX=9606 GN=FKBP3 PE=1 SV=1	FKBP3	25.1768	4.9	1	1								1549.05	937.159														1.24611	0.753886
Q00796	Sorbitol dehydrogenase OS=Homo sapiens OX=9606 GN=SORD PE=1 SV=4	SORD	38.3246	2.5	1	1			335.116			178.403		196.347	285.716		270.039	322.247		89.5234				1.39849			0.744502		0.819385	1.19233		1.12691	1.34479		0.373594		3.74333		1.99281		2.69238		3.30799		1.1316		0.602421		0.813902
Q01433	AMP deaminase 2 OS=Homo sapiens OX=9606 GN=AMPD2 PE=1 SV=2	AMPD2	100.688	0.9	1	1				127.281		126.831		301.838				155.303	129.373						0.757063		0.754386		1.79532				0.923732	0.769502					0.982096		2.33309		1.20043				0.818121		1.94355
Q01469	Fatty acid-binding protein 5 OS=Homo sapiens OX=9606 GN=FABP5 PE=1 SV=3	FABP5	15.1644	6.7	5	5	890.99	1123.53	758.469	862.408	603.805	285.937	1507.95	2203.84	2216.11	1046.4		598.775	1277.42	874.445	2428.32	0.747906	0.943103	0.636666	0.723914	0.506839	0.240018	1.26579	1.84992	1.86022	0.878355		0.502617	1.07228	0.734017	2.03835	0.605433	0.254345	0.382551	0.0934046	1.29425	0.362452	0.538791	0.28607	1.12369	0.616384	0.710017	0.455001	2.40214
Q01518	Adenylyl cyclase-associated protein 1 OS=Homo sapiens OX=9606 GN=CAP1 PE=1 SV=5	CAP1	51.9015	7.8	12	11		1679.45		4316.43	3521.43	5165.87	1667.96	19942.8	7291.62	1537.82	2726.85	6287.61	2517.62	1057.03			0.349203		0.897503	0.732201	1.07412	0.346815	4.14666	1.51613	0.319754	0.566986	1.30736	0.523481	0.219785		0.939645		2.42518	0.252901	5.39026	0.26654	1.96799	0.403025	0.477466		1.23232	0.438889	2.73898
Q01973	Inactive tyrosine-protein kinase transmembrane receptor ROR1 OS=Homo sapiens OX=9606 GN=ROR1 PE=1 SV=2	ROR1	104.283	1	1	1	85971	256992	150591	225398	87546.6	125418	177666	4522.31		11377.7	206648	264073	258371	10352.3	205153	0.581424	1.73804	1.01845	1.52437	0.59208	0.848205	1.20156	0.0305845		0.0769475	1.39756	1.78593	1.74737	0.0700131	1.38746	1.04153	0.608727	0.925057	0.663929	0.576696	0.61798	1.01735	0.978658	1.02376	0.624907	0.909281	0.682434	0.566861
Q02413	Desmoglein-1 OS=Homo sapiens OX=9606 GN=DSG1 PE=1 SV=2	DSG1	113.748	6.4	10	10	552.962	552.989	256.785	494.367	280.085	842.204	1525.94	560.376	800.589	603.967	469.683	214.316	753.416	164.003	432.741	0.975308	0.975355	0.452914	0.871959	0.494011	1.48547	2.69144	0.988385	1.41207	1.06527	0.828421	0.378008	1.32887	0.289266	0.763263	1.00931	0.815403	1.19738	0.659639	2.1382	0.186276	0.953936	0.941069	1.05805	0.842907	1.2552	0.651436	2.24145
Q02487	Desmocollin-2 OS=Homo sapiens OX=9606 GN=DSC2 PE=1 SV=1	DSC2	99.9617	5.3	5	5	896.968	460.95	764.465	338.787	460.085	697.31	560.316	150.355			911.613	579.721	920.488		716.988	1.44322	0.741669	1.23002	0.545109	0.740277	1.12197	0.901548	0.241921			1.46679	0.932772	1.48107		1.15363	0.864087	0.567727	0.609142	0.159467	0.434004	0.355078	0.910752	0.719347	0.948762	0.846805	0.668834	0.277996	0.476533
Q02747	Guanylin OS=Homo sapiens OX=9606 GN=GUCA2A PE=1 SV=2	GUCA2A	12.3883	8.7	1	1	2808.03			634.695	837.397		1199.09	1692.41	994.119	626.534	572.283	996.57	1084.93	1587.22	929.097	2.41337			0.54549	0.719702		1.03056	1.45455	0.854398	0.538476	0.49185	0.856505	0.932448	1.36414	0.798515	2.33922		0.61316	0.13199	1.07897	0.746022	0.609619	0.0997515	3.83718		1.00581	0.919089	1.7699
Q02790	Peptidyl-prolyl cis-trans isomerase FKBP4 OS=Homo sapiens OX=9606 GN=FKBP4 PE=1 SV=3	FKBP4	51.8046	7	3	3	411.894	484.708	239.176	352.004	218.553	228.69	512.85	326.506	266.087		290.31	182.431	399.621	587.763	357.043	1.1871	1.39696	0.68932	1.0145	0.629883	0.659099	1.47806	0.941009	0.766877		0.836691	0.525776	1.15173	1.69397	1.02902	0.844804	0.512522	0.594489	0.0718901	0.82224	0.439192	0.527445	0.0903442	1.60169	0.256501	1.12711	0.671845	1.55891
Q02818	Nucleobindin-1 OS=Homo sapiens OX=9606 GN=NUCB1 PE=1 SV=4	NUCB1	53.8793	8.5	8	8	364.028	198.858	588.664	475.357	308.278	743.768	541.17	781.181	60.798	683.447	567.821	438.848	316.096	48.7694	462.874	0.829857	0.453328	1.34195	1.08365	0.702766	1.69553	1.23368	1.78082	0.138598	1.55802	1.29443	1.00042	0.720589	0.111177	1.05519	1.3912	0.478543	1.84527	0.286956	1.671	0.706964	2.04185	0.20909	0.681344	0.245042	0.903727	0.629078	0.818375
Q02878	60S ribosomal protein L6 OS=Homo sapiens OX=9606 GN=RPL6 PE=1 SV=3	RPL6	32.7279	3.1	1	1	597.57												399.978			1.19808												0.801923			1.49401
Q02985	Complement factor H-related protein 3 OS=Homo sapiens OX=9606 GN=CFHR3 PE=1 SV=2	CFHR3	37.3233	24.8	9	2	9855.69	13605.1	5020.73	7067.61	16224.6	5325.68	10700.9	39181.9	26607.1	14690.1	16006.3	6967.87	13679	12024.6	15167.9	0.696926	0.962056	0.355031	0.499772	1.14729	0.376595	0.756695	2.77067	1.88147	1.03878	1.13186	0.492719	0.96728	0.850294	1.07257	0.696856	0.220845	0.700193	0.240885	1.87148	0.270249	0.921533	0.634086	0.756193	0.494627	0.759814	0.483108	2.03083
Q03154	Aminoacylase-1 OS=Homo sapiens OX=9606 GN=ACY1 PE=1 SV=1	ACY1	45.885	2.7	1	1			1534.28								824.047	2407.76						0.965748								0.518694	1.51556												0.949487
Q03591	Complement factor H-related protein 1 OS=Homo sapiens OX=9606 GN=CFHR1 PE=1 SV=2	CFHR1	37.6506	33.6	11	2	77545.5	31921.8	63843.3	30550.4	55940.1	36371.8	37065.1	100170	72865.6	147398	46377.3	51413.9	37137.2	61789.1	74585	1.25753	0.517666	1.03533	0.495426	0.907162	0.589829	0.601072	1.62442	1.18164	2.3903	0.752086	0.833763	0.602242	1.00201	1.20952	0.998843	0.941557	0.708094	0.287066	1.21088	0.693077	1.4131	0.601927	0.706845	0.591369	0.501092	0.23259	0.856892
Q04446	1,4-alpha-glucan-branching enzyme OS=Homo sapiens OX=9606 GN=GBE1 PE=1 SV=3	GBE1	80.4739	3.1	2	2	146.97	207.886	308.907		549.688	622.696	413.976				116.566	437.624	446.941		192.402	0.426785	0.603678	0.897032		1.59623	1.80824	1.20214				0.338496	1.27081	1.29787		0.558715	0.69213	0.491174	1.83373	0.34418	1.295		0.866812	0.775742	0.798478	0.913835	2.11549	0.384977	1.49399
Q04695	Keratin, type I cytoskeletal 17 OS=Homo sapiens OX=9606 GN=KRT17 PE=1 SV=2	KRT17	48.1057	9	5	3		606.041	3107.07	1636.29	1154.91		1019.29		2491.31	1832.21		702.796	717.749		1054.88		0.423138	2.16935	1.14246	0.806356		0.71167		1.73944	1.27925		0.490692	0.501132		0.736514	2.0947	0.676101	1.57461	0.221481	1.98046	0.386446	1.43008	0.680122	1.46474	0.863366	1.10106	0.760251	1.38485
Q04721	Neurogenic locus notch homolog protein 2 OS=Homo sapiens OX=9606 GN=NOTCH2 PE=1 SV=3	NOTCH2	265.405	2.6	8	8	1830.48	1477.09	1187.23	889.764	1312.43	1500.82	1358.13	2729.62	2069.65	1922.63	1026.26	922.268	1402.71	1151.14	2222.14	1.19367	0.963218	0.774203	0.580221	0.855844	0.978694	0.885648	1.78001	1.34963	1.25376	0.669234	0.601417	0.914716	0.750667	1.44907	0.941125	0.88038	0.77534	0.393621	1.28924	0.418767	0.810547	0.493666	1.1611	0.508688	0.956563	0.966151	1.59058
Q04756	Hepatocyte growth factor activator OS=Homo sapiens OX=9606 GN=HGFAC PE=1 SV=1	HGFAC	70.6818	24	15	15	9883.46	8709.31	9229.1	7243.49	5953.64	9171.61	9451.72	11422.2	10507.8	12225.3	6999.83	9766.26	8851.95	9447.67	11871	1.05342	0.928271	0.983672	0.772039	0.634561	0.977546	1.0074	1.21742	1.11996	1.30302	0.746068	1.04093	0.943474	1.00697	1.26526	0.922151	0.482985	0.741408	0.116088	1.04014	0.692396	0.960915	0.771654	0.95966	0.923819	0.771565	0.289787	1.08245
Q04760	Lactoylglutathione lyase OS=Homo sapiens OX=9606 GN=GLO1 PE=1 SV=4	GLO1	20.7777	9.2	3	3	1042.17	1107.16	529.214	907.71	863.132	831.989	1355.81	1039.29	1175.97		526.356	1940.23	912.728		422.689	1.07063	1.13739	0.543665	0.932496	0.886701	0.854708	1.39283	1.06767	1.20809		0.540729	1.99321	0.937652		0.434232	1.33718	0.510834	1.29938	0.545088	1.78275	0.334406	1.84705	0.599299	0.723955	0.780537	0.703491	0.853192	0.965187
Q04917	14-3-3 protein eta OS=Homo sapiens OX=9606 GN=YWHAH PE=1 SV=4	YWHAH	28.2187	8.9	3	3		865.269		1672.33	2122.88	2119.21	1283.95	2000.66			1559.92	2625.75	1616.65	400.682			0.531907		1.02803	1.305	1.30274	0.78928	1.22987			0.958928	1.61413	0.993805	0.246311		0.857834		1.95453	0.421205	1.62819	0.497259	2.07485	0.396718	0.413443		0.94201	0.892209	0.784726
Q05315	Galectin-10 OS=Homo sapiens OX=9606 GN=CLC PE=1 SV=3	CLC	16.4529	4.9	1	1		2296.01		3387.16	1028.25							2947.15					0.950871		1.40276	0.425838							1.22053												0.779063		0.749099
Q05682	Caldesmon OS=Homo sapiens OX=9606 GN=CALD1 PE=1 SV=3	CALD1	93.2311	5.9	5	5		828.943		863.416	777.157	1782.84	644.382	4373.13	2264.54			1630.17	586.332	483.191			0.582364		0.606582	0.545983	1.25252	0.452703	3.07229	1.59092			1.14526	0.411921	0.33946		1.55012		2.13392	0.138864	4.53913	0.185224	3.04841		0.508501		0.700012		1.48902
Q05707	Collagen alpha-1(XIV) chain OS=Homo sapiens OX=9606 GN=COL14A1 PE=1 SV=3	COL14A1	193.515	0.6	1	1	498.066	274.278						449.69		519.507			802.045			0.979062	0.539156						0.883969		1.02121			1.5766			0.481484				0.560679		0.647728		0.743343				0.865609
Q06033	Inter-alpha-trypsin inhibitor heavy chain H3 OS=Homo sapiens OX=9606 GN=ITIH3 PE=1 SV=2	ITIH3	99.8492	8.2	15	15	12199.7	9939.22	17495.9	21292.5	13347.6	20809.6	26251.2	1244.24	491.072	2269.07	16328.7	12268.6	18829.2	2158.12	11102.4	0.983704	0.801433	1.41076	1.71689	1.07626	1.67795	2.11672	0.100327	0.0395968	0.182963	1.31664	0.989256	1.51826	0.174017	0.89522	1.23513	0.48581	1.72797	0.2694	0.872135	0.461579	0.961878	0.997901	1.28408	0.465721	1.79645	0.248799	0.9067
Q06187	Tyrosine-protein kinase BTK OS=Homo sapiens OX=9606 GN=BTK PE=1 SV=3	BTK	76.2812	1.7	3	3	4298.5	2785.84	5861.44				6449.6									0.886499	0.574537	1.20883				1.33013
Q06323	Proteasome activator complex subunit 1 OS=Homo sapiens OX=9606 GN=PSME1 PE=1 SV=1	PSME1	28.7231	7.6	3	3	889.819	1330.95	617.933	874.035	1310.64	987.741	889.548	532.806			764.279	2607.37	2164.16	1773.08	268.695	0.770609	1.15264	0.535148	0.75694	1.13505	0.855412	0.770374	0.461425			0.661887	2.25806	1.87423	1.53553	0.232698	0.674927	0.878359	0.754271	0.965602	0.507267	0.692141	1.20246	0.753493	0.561289	0.466423	0.627273	0.707525	0.421857
Q06830	Peroxiredoxin-1 OS=Homo sapiens OX=9606 GN=PRDX1 PE=1 SV=1	PRDX1	22.1104	9.5	8	5	3051.32	3896.8	1790.7	2110.51	3981.9	1202.3	3266.44	775.55	830.846	320.057	2080.89	3555.95	2646.02	747.45	999.225	1.46436	1.87011	0.859372	1.01285	1.91095	0.576994	1.56759	0.372193	0.39873	0.153598	0.998638	1.70653	1.26985	0.358707	0.479536	1.9894	0.150213	1.66065	0.350933	1.10931	0.973944	1.35609	0.945152	1.46701	0.39287	1.22458	0.581621	0.818015
Q07075	Glutamyl aminopeptidase OS=Homo sapiens OX=9606 GN=ENPEP PE=1 SV=3	ENPEP	109.244	9.4	12	12	964.904	687.377	975.83	494.642	395.9	710.362	733.897	1124	1529.25	515.227	526.724	671.183	694.252	1029.77	826.952	1.21828	0.867881	1.23208	0.624534	0.499863	0.8969	0.926616	1.41916	1.93083	0.650524	0.66504	0.847434	0.876561	1.30018	1.04411	1.03024	0.861246	0.627567	0.0782915	1.32779	0.354539	0.671561	0.0507234	1.5341	0.0415778	0.934489	0.661339	1.97717
Q07954	Prolow-density lipoprotein receptor-related protein 1 OS=Homo sapiens OX=9606 GN=LRP1 PE=1 SV=2	LRP1	504.606	9	48	47	1808.73	1498.53	1887.81	1298.71	1565.14	1631.44	2168.48	1385.81	1024.3	1527.34	1255.37	1442.02	1710.11	1043.55	2075.17	1.1633	0.963788	1.21416	0.83527	1.00663	1.04927	1.39467	0.891289	0.658781	0.982315	0.8074	0.927441	1.09987	0.671166	1.33466	1.07584	0.644926	0.930926	0.873161	0.948174	0.846694	0.874895	0.67085	1.22968	0.0889924	1.06404	0.542496	1.08376
Q07960	Rho GTPase-activating protein 1 OS=Homo sapiens OX=9606 GN=ARHGAP1 PE=1 SV=1	ARHGAP1	50.4357	4.6	2	2				296.274	468.565	277.321	188.117					373.438							0.92371	1.46087	0.86462	0.586505					1.16429														0.930238		0.503744
Q08188	Protein-glutamine gamma-glutamyltransferase E OS=Homo sapiens OX=9606 GN=TGM3 PE=1 SV=4	TGM3	76.6318	7.8	7	7	2151.88	988.132	746.478	742.441	255.628	606.439	2510.45	867.049	7361.43	600.822	161.389	315.515	1655.78	349.728	813.033	1.60379	0.736452	0.556348	0.553339	0.190519	0.451977	1.87103	0.646209	5.48646	0.447791	0.120283	0.235152	1.23405	0.260651	0.605951	1.3789	0.502088	0.569268	0.445726	3.8101	0.198488	0.38237	0.196263	3.60619	0.0562043	1.48879	0.42773	9.96444
Q08257	Quinone oxidoreductase OS=Homo sapiens OX=9606 GN=CRYZ PE=1 SV=1	CRYZ	35.2066	2.7	1	1	191.3		661.733				227.079	282.316				521.315	187.513		293.599	0.56625		1.95874				0.672156	0.835659				1.5431	0.555042		0.869056	1.77304	0.623229			1.05879	0.798144	2.16712		0.818155				0.488567
Q08380	Galectin-3-binding protein OS=Homo sapiens OX=9606 GN=LGALS3BP PE=1 SV=1	LGALS3BP	65.331	21	11	11	39592.2	20665.7	34899.8	26112.7	19947.5	55408.5	31322	25797.9	19385.9	22426.6	35949.5	30371.7	19988.2	27109	23864	1.37206	0.716165	1.20944	0.904929	0.691275	1.92017	1.08546	0.894021	0.671814	0.777188	1.24582	1.05252	0.692684	0.939454	0.827001	1.34098	0.292019	1.42992	0.447678	1.07814	0.718145	1.25065	0.263919	1.07223	0.842824	1.14334	0.87816	0.862059
Q08495	Dematin OS=Homo sapiens OX=9606 GN=DMTN PE=1 SV=3	DMTN	45.5144	7.2	4	4	2658.6				1033.39	1262.32		8909.56	3583.55	345.379	930.141	1011.22		184.213	2190.79	1.20249				0.467403	0.57095		4.0298	1.62084	0.156215	0.420704	0.457377		0.0833198	0.990896	2.23882		0.966614	0.718286	5.26025	0.304985	0.641892	0.943461	3.48784		1.50588	0.342764	8.19492
Q08554	Desmocollin-1 OS=Homo sapiens OX=9606 GN=DSC1 PE=1 SV=2	DSC1	99.9868	3.7	4	4	1722.51		1593.55	1526.38	1826.87		1071.98	2689.32	1306.15	2561			1552.04	1196.05	2296.71	0.979582		0.906244	0.868041	1.03893		0.609628	1.5294	0.742798	1.45643			0.882638	0.680187	1.30613	0.985984	0.935945	0.997038	0.915121	1.00449	0.908367	1.52295		0.647415		0.654674		0.659566
Q08830	Fibrinogen-like protein 1 OS=Homo sapiens OX=9606 GN=FGL1 PE=1 SV=3	FGL1	36.3795	7.1	6	6	1256.06	545.618	925.939	964.313	1774.18	2350.84	1310.08	1320.12	2241.03	851.969	570.101	611.958	780.568	981.829	546.465	1.10627	0.480549	0.815514	0.849312	1.5626	2.07049	1.15384	1.16268	1.97378	0.750366	0.502113	0.538978	0.68748	0.864739	0.481296	1.18137	0.665519	2.20426	0.0738806	2.1098	0.0394689	0.880966	0.616292	1.34099	0.407205	2.50209	0.0404469	2.39487
Q09028	Histone-binding protein RBBP4 OS=Homo sapiens OX=9606 GN=RBBP4 PE=1 SV=3	RBBP4	47.6557	1.9	1	1	388.268	298.681	231.144	99.4482	400.166	335.546	381.429	127.53	343.405	137.329	198.904	587.207	441.336	303.215	193.992	1.30361	1.00282	0.776066	0.333898	1.34356	1.1266	1.28065	0.428182	1.15298	0.461082	0.667823	1.97155	1.48179	1.01805	0.651329	0.978211	0.971478	0.889848	0.679367	0.908177	0.745325	0.983908	0.762676	0.99421	0.729181	0.904401	0.925968	0.923031
Q09328	Alpha-1,6-mannosylglycoprotein 6-beta-N-acetylglucosaminyltransferase A OS=Homo sapiens OX=9606 GN=MGAT5 PE=1 SV=1	MGAT5	84.5426	4.7	4	3	3135.47	1330.6	2486.21	1606.89	1370.53	1747.34	2090.01	1659.4	1647.29	2206.29	1283.16	1405.19	1552.9	1646.38	3490.88	1.64112	0.696442	1.30129	0.841053	0.717342	0.914565	1.09392	0.868534	0.862198	1.15478	0.671612	0.735483	0.812796	0.861723	1.82714	1.03918	0.897572	0.706225	0.358227	0.80666	0.613991	0.731618	0.433965	1.42038	0.355365	0.965292	0.954428	1.10257
Q09666	Neuroblast differentiation-associated protein AHNAK OS=Homo sapiens OX=9606 GN=AHNAK PE=1 SV=2	AHNAK	629.101	2.1	1	1	404.901	533.329	420.067	343.624	607.494	246.415	347.321	169.313	378.1	173.935	377.957	2014.7	1333.2	175.683	354.504	0.770697	1.01515	0.799565	0.654062	1.15632	0.469031	0.661098	0.322274	0.719683	0.331072	0.719411	3.83483	2.53764	0.334398	0.67477	0.72894	0.963186	0.642665	0.818104	0.480166	0.534212	1.37738	0.875947	0.529221	0.870813	0.466584	0.702944	0.348607
Q0ZGT2	Nexilin OS=Homo sapiens OX=9606 GN=NEXN PE=1 SV=1	NEXN	80.6583	6.8	5	5				1147.32	1132.99	3528.54	943.566	31758.5		686.948	3674.89	4734.3		2001.52					0.208147	0.205547	0.640148	0.171182	5.76164		0.124626	0.666699	0.858898		0.363116				0.967406		8.16932		1.51487				0.638605	0.677607	5.39274
Q10469	Alpha-1,6-mannosyl-glycoprotein 2-beta-N-acetylglucosaminyltransferase OS=Homo sapiens OX=9606 GN=MGAT2 PE=1 SV=1	MGAT2	51.5503	5.4	2	2	190.781	626.166	175.778	390.79	494.949		1082.96				490.737	201.624	406.075		164.43	0.451629	1.4823	0.416112	0.925104	1.17167		2.56364				1.1617	0.477296	0.961287		0.389249	1.16005	0.92354	1.55255	0.440701	3.79648		1.21359	0.785825	0.955884	0.847235	1.2793	0.586678	3.1283
Q10471	Polypeptide N-acetylgalactosaminyltransferase 2 OS=Homo sapiens OX=9606 GN=GALNT2 PE=1 SV=1	GALNT2	64.7328	7.2	5	5	1185.12	1187.16	1538.19	663.445	894.515	490.983	714.635	1509.1	615.159	1323.37	854.301	1021.18	637.904	1199.53	1107.89	1.18968	1.19173	1.54411	0.665998	0.897958	0.492873	0.717385	1.51491	0.617526	1.32847	0.857589	1.02511	0.640359	1.20415	1.11215	1.32769	0.222787	0.695659	0.248037	0.963866	0.822519	1.08608	0.684877	1.22246	0.244857	0.640525	0.0994502	0.887474
Q10588	ADP-ribosyl cyclase/cyclic ADP-ribose hydrolase 2 OS=Homo sapiens OX=9606 GN=BST1 PE=1 SV=2	BST1	35.724	8.8	4	4	778.931	1637.56	664.189	1802.68	1821.82	665.994	1076.2	2919.36	2690.08	382.076	515.712	1860.71	652.319	1891	1280.41	0.56611	1.19014	0.482718	1.31015	1.32406	0.484029	0.782159	2.12173	1.95509	0.277684	0.374808	1.35232	0.474091	1.37434	0.930576	0.805673	0.644755	1.12207	0.823609	1.74846	0.27832	0.721416	0.445972	1.11679	0.643969	1.55537	0.369387	2.42365
Q12794	Hyaluronidase-1 OS=Homo sapiens OX=9606 GN=HYAL1 PE=1 SV=2	HYAL1	48.3681	1.8	1	1			256.138	404.731	470.335	245.303	311.439		371.733						152.686			0.810431	1.28058	1.48816	0.776147	0.985405		1.17618						0.483104	1.67755		2.44591		2.23718
Q12805	EGF-containing fibulin-like extracellular matrix protein 1 OS=Homo sapiens OX=9606 GN=EFEMP1 PE=1 SV=2	EFEMP1	54.6405	5.9	8	8	6305.46	8502.8	6470.81	6505.76	7061.41	3633.69	7931.07	427.328		913.536	4699.02	4572.8	7233.88	804.263	7449.8	1.21741	1.64166	1.24934	1.25608	1.36336	0.701566	1.53127	0.0825052		0.176379	0.907252	0.882882	1.39666	0.155281	1.43835	1.37391	0.403762	1.1106	0.58898	0.809507	0.685283	0.657631	0.787175	2.08918	0.156621	1.68878	0.28634	1.23094
Q12841	Follistatin-related protein 1 OS=Homo sapiens OX=9606 GN=FSTL1 PE=1 SV=1	FSTL1	34.9855	9.7	4	4	4455.02	3058.22	3390.82	1411.67	1789.38	1461.99	3376.79	6772.84	5515.42	2443.77	2439.75	1278.05	1303.43	3219.55	4593.7	1.43678	0.986302	1.09357	0.455277	0.577091	0.471504	1.08904	2.1843	1.77877	0.788137	0.786841	0.412182	0.420368	1.03833	1.48151	1.19606	0.498017	0.511485	0.222948	1.71829	0.217347	0.675858	0.514052	1.76969	0.0689649	0.756795	0.349505	2.54238
Q12860	Contactin-1 OS=Homo sapiens OX=9606 GN=CNTN1 PE=1 SV=1	CNTN1	113.32	9.7	16	16	4545.57	1840.96	2835.19	2071.39	1231.55	1799.99	2949.38	2368.94	947.004	3123.6	2389.26	1914.06	3863.22	2904.94	3233.83	1.79341	0.726335	1.1186	0.817247	0.485898	0.710168	1.16365	0.934643	0.373632	1.23239	0.942662	0.755176	1.5242	1.14612	1.27588	0.921988	0.632297	0.510191	0.0173628	0.626408	0.187961	0.742544	0.131316	1.24166	0.599455	0.687085	0.14621	0.843596
Q12864	Cadherin-17 OS=Homo sapiens OX=9606 GN=CDH17 PE=1 SV=3	CDH17	92.2193	3.2	3	3	493.213		459.747			1818.56						569.4			885.731	0.583456		0.543867			2.1513						0.673583			1.04779	0.537951		2.05317				0.642858		0.83681		3.19382
Q12866	Tyrosine-protein kinase Mer OS=Homo sapiens OX=9606 GN=MERTK PE=1 SV=2	MERTK	110.249	4	4	4	7087.69	3704.45	4547.79	2094.6	3322.58	4413.07	4152.47	4083.75	1803.72	3674.1	2779.02	2789.55	3880.36	2875.63	5615.55	1.87095	0.977868	1.20049	0.552915	0.877066	1.16492	1.09613	1.07799	0.47613	0.969856	0.733581	0.736362	1.02431	0.759083	1.48234	1.23994	0.474018	0.794586	0.459739	0.811536	0.516622	0.747091	0.287685	1.65969	0.0879445	1.06357	0.920328	1.08626
Q12884	Prolyl endopeptidase FAP OS=Homo sapiens OX=9606 GN=FAP PE=1 SV=5	FAP	87.7125	9.6	9	9	569.592	1462.08	1401.59	307.958	565.315	832.597	595.95	1173.28	436.744	934.02	877.613	1638.12	1473.37	694.446	1000.08	0.611905	1.57069	1.50571	0.330835	0.607311	0.894448	0.640222	1.26043	0.469188	1.00341	0.942808	1.75982	1.58282	0.746034	1.07437	1.08377	0.91281	0.538488	0.146192	0.696353	0.329906	1.08898	0.77352	0.995219	0.9046	0.49449	0.101992	0.639457
Q12906	Interleukin enhancer-binding factor 3 OS=Homo sapiens OX=9606 GN=ILF3 PE=1 SV=3	ILF3	95.3384	2.1	2	2	74.3201	218.606	83.2839	140.923	249.002		105.389					357.773	336.441			0.379732	1.11695	0.425532	0.720036	1.27225		0.538476					1.82801	1.71901			0.372735		0.579486		0.313247		1.06341		0.350511		0.544934		0.29457
Q12907	Vesicular integral-membrane protein VIP36 OS=Homo sapiens OX=9606 GN=LMAN2 PE=1 SV=1	LMAN2	40.2287	7.3	10	10	2872.91	1667.23	1598.68	1928.18	2672.17	1703.09	1774.79	1414.47	438.198	1352.85	1827.04	1902.82	1805.93	754.665	2410.22	1.64963	0.957324	0.917964	1.10716	1.53436	0.97792	1.01909	0.81219	0.251614	0.776807	1.04909	1.0926	1.03697	0.43333	1.38395	1.23497	0.516383	1.26809	0.430606	0.729752	0.548066	1.02251	0.759665	1.20778	0.496162	1.24017	0.293582	0.713686
Q12913	Receptor-type tyrosine-protein phosphatase eta OS=Homo sapiens OX=9606 GN=PTPRJ PE=1 SV=3	PTPRJ	145.941	4.6	4	4	1711.36	1233.24	2294.28	740.904	1279.84	1500.78	1618.87	2497.08	2850.11	2124.41	1561.14	1918.76	1429.59	2031.7	1439.2	0.978619	0.705214	1.31196	0.423676	0.731861	0.858203	0.92573	1.42792	1.62979	1.21481	0.892716	1.09722	0.817494	1.1618	0.822985	1.06905	0.829784	0.718608	0.213812	1.4215	0.177093	1.14362	0.395317	0.934797	0.673798	0.628361	0.0979394	1.24298
Q13093	Platelet-activating factor acetylhydrolase OS=Homo sapiens OX=9606 GN=PLA2G7 PE=1 SV=1	PLA2G7	50.0774	7.3	9	9	3749.28	3073	4640.36	2148.1	3464.8	2415.37	2752.97	348.811		113.667	4648.12	4298.88	3060.86	417.655	2633.45	1.3899	1.13919	1.72023	0.796325	1.28444	0.895402	1.02055	0.129308		0.0421376	1.72311	1.59364	1.13469	0.154829	0.976246	1.87544	0.229937	1.31354	0.442796	0.76124	0.731845	1.48245	0.928917	1.2651	0.440222	0.886057	0.605692	0.513501
Q13094	Lymphocyte cytosolic protein 2 OS=Homo sapiens OX=9606 GN=LCP2 PE=1 SV=1	LCP2	60.1882	3.2	3	3				287.556	196.945	301.785						480.54	339.138						0.895275	0.613168	0.939576						1.49611	1.05587					0.772828				1.41694				0.545419
Q13201	Multimerin-1 OS=Homo sapiens OX=9606 GN=MMRN1 PE=1 SV=3	MMRN1	138.11	9.6	13	13	910.689	360.81	647.473	405.509	750.865	725.123	1157.66	1008.28	1435.28	544.22	1540.11	1202.9	1067.32	209.423	188.167	1.12395	0.445305	0.799099	0.500471	0.926703	0.894932	1.42876	1.24439	1.77139	0.671666	1.90077	1.48459	1.31726	0.258466	0.232232	1.30996	0.434845	1.28438	0.406247	2.45832	0.0978123	2.24398	0.175062	0.583767	0.278735	0.572366	0.245173	1.09552
Q13228	Methanethiol oxidase OS=Homo sapiens OX=9606 GN=SELENBP1 PE=1 SV=2	SELENBP1	52.391	9.7	10	10	3616.83	4276.87	1488.99	923.431	1445	309.061	2828.02	766.719	7810.09	919.021	971.693	1197.46	1064.04	553.195	731.235	1.87714	2.2197	0.772788	0.479262	0.749958	0.160403	1.46775	0.397928	4.05345	0.476973	0.50431	0.621483	0.552239	0.287109	0.379512	3.99523	0.0247344	1.1401	0.978433	4.85628	0.154331	1.31497	0.214705	3.03826	0.0385795	0.867016	0.532209	3.69307
Q13231	Chitotriosidase-1 OS=Homo sapiens OX=9606 GN=CHIT1 PE=1 SV=1	CHIT1	51.6813	8.8	5	5				1369.01	4677.04					2840.25	846.21	784.539			1737.66				0.670276	2.28992					1.39061	0.414311	0.384117			0.850771			1.73971				0.857668				2.02842	0.384946
Q13275	Semaphorin-3F OS=Homo sapiens OX=9606 GN=SEMA3F PE=2 SV=2	SEMA3F	88.3814	3.2	3	3	328.545	238.987	477.349	119.736	286.619	332.3	293.924	771.422			1274.48	678.7	478.463		541.504	0.677177	0.492585	0.983882	0.246792	0.590761	0.684916	0.605818	1.59001			2.62688	1.39889	0.986179		1.11611	0.682951	0.208036	0.482797	0.143136	1.04449	0.912714	1.91494	0.297688	0.356643	0.0610419	0.252121	0.0578361	0.545442
Q13308	Inactive tyrosine-protein kinase 7 OS=Homo sapiens OX=9606 GN=PTK7 PE=1 SV=2	PTK7	118.392	4.7	4	4	595.37	261.196	555.328	278.595	604.357	370.716	704.94	655.893	346.927	235.266	378.739	525.233	658.368	321.925	486.408	1.27958	0.56137	1.19352	0.598763	1.2989	0.796752	1.51508	1.40966	0.745625	0.50564	0.813995	1.12884	1.41498	0.691888	1.0454	0.962633	0.86888	0.854755	0.61459	1.16436	0.655437	0.776736	0.446364	1.23933	0.593022	1.10044	0.782298	1.49904
Q13332	Receptor-type tyrosine-protein phosphatase S OS=Homo sapiens OX=9606 GN=PTPRS PE=1 SV=3	PTPRS	217.041	3.3	7	7	1224.93	1712.03	1439.31	678.691	1120.49	1126.85	835.958	145.271	819.646	151.736	1016.38	1148.68	1240.21	166.421	2089.01	1.23186	1.72172	1.44745	0.682531	1.12683	1.13323	0.840688	0.146093	0.824283	0.152594	1.02213	1.15518	1.24723	0.167363	2.10083	1.25192	0.450919	0.83705	0.786187	0.515177	0.63924	0.662765	0.784114	1.88894	0.226774	1.26297	0.4807	0.777315
Q13347	Eukaryotic translation initiation factor 3 subunit I OS=Homo sapiens OX=9606 GN=EIF3I PE=1 SV=1	EIF3I	36.5018	6.2	2	2	431.492	700.319	140.358	151.461	596.693	403.684	241.906	565.179	866.438	175.935	358.532	491.988	484.865	477.834	452.419	0.989796	1.60646	0.321966	0.347435	1.36875	0.926008	0.554906	1.29646	1.98752	0.403576	0.822435	1.12857	1.11223	1.0961	1.0378	0.898984	0.56118	0.813952	0.437548	1.1826	0.918755	0.72535	0.253978	1.23938	0.862715	1.12215	0.920683	1.63039
Q13361	Microfibrillar-associated protein 5 OS=Homo sapiens OX=9606 GN=MFAP5 PE=1 SV=1	MFAP5	19.6115	6.4	1	1	521.413	503.122	2254.31			371.284	242.893	1056.52	436.175	185.868		112.324		327.399	215.355	0.921127	0.888814	3.98245			0.655909	0.429094	1.86645	0.770546	0.328354		0.198431		0.578382	0.380446	4.02741	0.17795	1.36815		2.13183	0.374917	0.549405	0.208487	7.33049	0.0772446	2.49023		3.88025
Q13404	Ubiquitin-conjugating enzyme E2 variant 1 OS=Homo sapiens OX=9606 GN=UBE2V1 PE=1 SV=2	UBE2V1	16.4949	6.8	1	1	549.399	3504.68		2930.07	2391.61	918.287	1193.31				1006.96	3478.09	2514.77			0.26746	1.70616		1.42643	1.16429	0.447044	0.580934				0.490212	1.69322	1.22425			0.806054		0.82711		0.474523		0.891743		0.903909	0.816757	0.927521	0.993105	0.53213
Q13418	Integrin-linked protein kinase OS=Homo sapiens OX=9606 GN=ILK PE=1 SV=2	ILK	51.4192	9.5	7	7		352.673		1254.33	544.521	1236.27	627.093	1168.46	522.416	325.406	1201.98	2617.05	1195.91	157.206	236.079		0.400786		1.42545	0.618807	1.40493	0.712644	1.32787	0.593687	0.369799	1.36596	2.97408	1.35906	0.178653	0.268286	0.665758		1.90985	0.221341	1.45858	0.341545	2.60788	0.294754	0.255287		0.732337	0.928082	0.559297
Q13421	Mesothelin OS=Homo sapiens OX=9606 GN=MSLN PE=1 SV=2	MSLN	68.9857	1.3	1	1	1560.87	945.729	635.94	1526.69	1226.59	501.2	1368.84	2014.9	1565.75	1398.89	807.01	509.945	492.278	1106.49	928.702	1.41129	0.855098	0.574997	1.38038	1.10904	0.453169	1.23767	1.82181	1.4157	1.26483	0.729672	0.461076	0.445102	1.00046	0.839703	1.24335	0.595465	1.28764	0.649643	1.95828	0.0576471	1.07453	0.915523	1.15711	0.697895	1.19833	0.734803	1.82245
Q13435	Splicing factor 3B subunit 2 OS=Homo sapiens OX=9606 GN=SF3B2 PE=1 SV=2	SF3B2	100.228	1.1	1	1	811.355	720.849	800.534	1235.58	1201.86	1583.3	957.478				941.002	1774.25	897.719		981.729	0.749635	0.666014	0.739638	1.14159	1.11044	1.46286	0.884643				0.869421	1.63928	0.82943		0.90705	0.827455	0.0480299	1.42621	0.0599374	1.01889		1.44471	0.495664	0.57275	0.35163	0.9872	0.91972	0.70526
Q13507	Short transient receptor potential channel 3 OS=Homo sapiens OX=9606 GN=TRPC3 PE=1 SV=4	TRPC3	105.538	1.4	1	1	431.204				501.066	33.9342					686.537	119.756	847.897		286.893	1.03823				1.20644	0.0817047					1.653	0.288343	2.04152		0.690764	0.759972		0.471453	0.495961			0.710522	0.659216	1.0696		0.66353	0.678909
Q13508	Ecto-ADP-ribosyltransferase 3 OS=Homo sapiens OX=9606 GN=ART3 PE=1 SV=2	ART3	43.9233	6.4	5	5	864.178	905.545	1209.19	789.019	765.922	328.909	553.245	382.72		323.848	546.274	1045.38	540.962	533.944	1775.12	1.14523	1.20005	1.60244	1.04563	1.01502	0.435877	0.733173	0.507189		0.429171	0.723936	1.38536	0.716896	0.707595	2.35243	1.04522	0.645996	0.660994	0.55491	0.492608	0.374761	0.672101	0.551168	1.55516	0.199929	0.983475	0.959421	0.732938
Q13561	Dynactin subunit 2 OS=Homo sapiens OX=9606 GN=DCTN2 PE=1 SV=4	DCTN2	44.231	4.5	2	2	33.1287	142.224		103.327	103.109	611.675	376.086	2083.87	904.457	183.24	436.293	1387.31	498.599	172.719	53.0427	0.0654248	0.280873		0.204058	0.203627	1.20798	0.742722	4.11537	1.78618	0.361875	0.861621	2.73975	0.984669	0.341098	0.104752	0.363117	0.440966	1.12942	0.89919	4.64466	0.107852	2.77049	0.290324	0.131066	0.127932	0.407662	0.320601	1.67648
Q13683	Integrin alpha-7 OS=Homo sapiens OX=9606 GN=ITGA7 PE=1 SV=3	ITGA7	128.948	0.7	1	1			416.961				354.514			609.813								0.905592				0.769965			1.32444														0.683753				0.58135
Q13740	CD166 antigen OS=Homo sapiens OX=9606 GN=ALCAM PE=1 SV=2	ALCAM	65.1023	9.8	6	6	4419.58	3161.57	4021.31	2518.08	3670.54	3542.38	4587.25	4684.02	5374.3	3331.14	3125.89	3291.72	4871.81	3961.85	3537.15	1.14106	0.816261	1.03823	0.650122	0.947667	0.914578	1.18434	1.20933	1.38755	0.860041	0.807047	0.849862	1.25781	1.02288	0.913227	0.937891	0.659929	0.78661	0.183178	1.18388	0.173945	0.788045	0.0744126	1.19015	0.180231	0.998179	0.906207	1.5023
Q13790	Apolipoprotein F OS=Homo sapiens OX=9606 GN=APOF PE=1 SV=2	APOF	35.3995	8.3	3	3	1798.24	3349.18	2571.7	4632.79	2092.74	3484.41	3863.7	946.812	1054.91	2833.71	3243.98	5182.76	4000.87	2927.26	2799.5	0.602323	1.12181	0.861395	1.55176	0.700967	1.16711	1.29415	0.317137	0.353345	0.949156	1.08658	1.73597	1.3401	0.980491	0.937699	0.793524	0.304376	1.04958	0.971044	0.602965	0.200316	1.15757	0.592831	0.685507	0.218426	0.906708	0.718174	0.520887
Q13822	Ectonucleotide pyrophosphatase/phosphodiesterase family member 2 OS=Homo sapiens OX=9606 GN=ENPP2 PE=1 SV=3	ENPP2	98.9936	8.7	16	16	725.538	961.72	812.976	872.588	454.344	1079.57	1079.54	876.494	437.047	765.976	535.424	899.111	1356.18	681.76	844.112	0.878916	1.16503	0.984839	1.05705	0.550392	1.30778	1.30775	1.06178	0.529439	0.927902	0.648612	1.08918	1.64287	0.825884	1.02256	0.867519	0.652771	0.834995	0.577045	0.83034	0.567947	0.763522	0.381719	1.13621	0.454977	1.09361	0.877375	1.08751
Q13835	Plakophilin-1 OS=Homo sapiens OX=9606 GN=PKP1 PE=1 SV=2	PKP1	82.8606	9	7	7	827.322	862.742	712.043	477.287	390.38	449.626	2652.66		20197	1218.84		473.769	289.157	385.009		0.343099	0.357788	0.295291	0.197936	0.161895	0.186464	1.10009		8.37591	0.505466		0.196477	0.119916	0.159667		2.37539	0.00684329	1.30264	0.131378	33.8933	0.196284	2.51068	0.314509	0.946116	0.934374	0.518841	0.448536	13.4997
Q13867	Bleomycin hydrolase OS=Homo sapiens OX=9606 GN=BLMH PE=1 SV=1	BLMH	52.5622	9.7	5	5	765.345	1236.38	1526.79	980.092	1598.32	1574.26	1325	1422.1	1595.56	300.958	1208.08	1748.34	1342.17	477.066	515.961	0.651675	1.05275	1.30003	0.834528	1.36093	1.34045	1.12821	1.21089	1.35858	0.256259	1.02865	1.48867	1.14283	0.406212	0.43933	1.51102	0.276096	1.77829	0.143759	1.85965	0.0942129	1.3949	0.746751	1.08324	0.657997	1.27485	0.464306	1.33318
Q14005	Pro-interleukin-16 OS=Homo sapiens OX=9606 GN=IL16 PE=1 SV=4	IL16	141.752	0.6	1	1				180.511	121.865	128.201		287.659	153.074			246.319							0.969075	0.654235	0.688246		1.5443	0.821778			1.32237														0.582682		0.894638
Q14019	Coactosin-like protein OS=Homo sapiens OX=9606 GN=COTL1 PE=1 SV=3	COTL1	15.945	9.9	5	5	619.155	1692.35	460.622	4239	5865.86	3445.19	1199.38	11457	3236.85	833.492	3929.57	6107.24	4817.17	832.263	489.289	0.188673	0.515704	0.140364	1.29174	1.78749	1.04984	0.365485	3.49125	0.986354	0.253988	1.19745	1.86104	1.46792	0.253613	0.1491	0.451581	0.588332	2.20731	0.15009	2.58901	0.33531	1.77078	0.446486	0.255018	0.16021	1.24652	0.480198	1.46208
Q14118	Dystroglycan 1 OS=Homo sapiens OX=9606 GN=DAG1 PE=1 SV=2	DAG1	97.4415	4.4	5	5	2637.17	1984.41	2492.81	1350.17	1620.72	1158.74	1309.88	2791.32	1466.47	1536.3	1755.76	1940.9	1529.13	2014.61	2091.69	1.4291	1.07536	1.35087	0.731667	0.878279	0.627925	0.70983	1.51263	0.79469	0.832529	0.951458	1.05179	0.828645	1.09173	1.1335	1.26244	0.148498	0.732798	0.0880429	0.987975	0.822285	0.928582	0.594197	1.35953	0.0507656	0.789158	0.110563	1.06396
Q14126	Desmoglein-2 OS=Homo sapiens OX=9606 GN=DSG2 PE=1 SV=2	DSG2	122.294	3.3	5	5	7313.24	2479.71	2426.75	2562.69	3294.11	3810.96	5420.1	555.559			1503.38	2413.88	3212.97	829.904	2876.35	2.45667	0.832988	0.815195	0.860859	1.10656	1.28018	1.82072	0.186624			0.505018	0.810872	1.0793	0.278782	0.966224	1.76605	0.362044	1.39723	0.347266	1.29545	0.907868	0.849213	0.956712	2.07963	0.306795	1.64533	0.113528	1.52547
Q14141	Septin-6 OS=Homo sapiens OX=9606 GN=SEPTIN6 PE=1 SV=4	SEPTIN6	49.7166	6.5	4	1		835.529		1844.26	1238.92	1464.36	319.167	833.121			1307.64	3332.97	1521.08				0.592244		1.30726	0.878176	1.03798	0.226234	0.590538			0.926886	2.3625	1.07818			0.549299		0.996558		0.378772		1.52543		0.360094		0.653297	0.604	0.248305
Q14157	Ubiquitin-associated protein 2-like OS=Homo sapiens OX=9606 GN=UBAP2L PE=1 SV=2	UBAP2L	114.534	0.7	1	1							56.2512	724.527				128.78										0.185534	2.38971				0.424757																3.03143
Q14162	Scavenger receptor class F member 1 OS=Homo sapiens OX=9606 GN=SCARF1 PE=1 SV=3	SCARF1	87.3868	1.1	1	1						374.343		3019.86	883.586				424.413								0.318441		2.56889	0.751636				0.361033					0.882026		4.59864
Q14210	Lymphocyte antigen 6D OS=Homo sapiens OX=9606 GN=LY6D PE=1 SV=1	LY6D	13.2864	7	1	1	1106.79	695.729	602.506	398.35	458.051	427.738	450.421	1492.16	1476.53		338.927	304.897	624.803	1216.08	1153.37	1.44189	0.906374	0.784926	0.518958	0.596735	0.557244	0.586795	1.94394	1.92357		0.441543	0.39721	0.813973	1.58427	1.50257	0.803216	0.493544	0.428869	0.0207113	1.14189	0.93124	0.322531	0.0296396	2.49036	0.0352509	1.3297	0.0222954	3.54042
Q14240	Eukaryotic initiation factor 4A-II OS=Homo sapiens OX=9606 GN=EIF4A2 PE=1 SV=2	EIF4A2	46.4023	2.7	1	1					255.58			228.191				586.647	420.948							0.685491			0.612032				1.57345	1.12903					0.607152		0.542088		1.39363				0.435661		0.388975
Q14247	Src substrate cortactin OS=Homo sapiens OX=9606 GN=CTTN PE=1 SV=2	CTTN	61.5861	9.1	11	11		461.637		1068.32	1159.4	622.035	1475.06	3459.1	998.068	229.563	498.262	652.651	318.551	222.306			0.496164		1.14823	1.24611	0.668558	1.58538	3.71781	1.07271	0.246733	0.535528	0.701463	0.342375	0.238932		1.70706		3.51265	0.0227057	7.31215	0.0322046	1.70159	0.360242	1.00321		2.06433	0.102717	4.29724
Q14314	Fibroleukin OS=Homo sapiens OX=9606 GN=FGL2 PE=1 SV=1	FGL2	50.2286	3.6	2	2	4622.39	1502.48	3510.9	1228.64	2141.33	2551.62	1102.18	3871.67	3844.52	3080.87	1554.82	1120.38	2385.19	1073.06	4942.42	1.79941	0.584889	1.36673	0.478289	0.833581	0.993298	0.42906	1.50717	1.4966	1.19933	0.605262	0.436142	0.928513	0.417724	1.92399	1.14702	0.713973	0.704895	0.690433	1.04972	0.89345	0.685191	0.619782	1.67402	0.32566	1.02876	0.850255	1.53201
Q14515	SPARC-like protein 1 OS=Homo sapiens OX=9606 GN=SPARCL1 PE=1 SV=2	SPARCL1	75.2077	9.8	10	10	2587.33	1269.11	1143.14	1176.25	1695.59	1879.79	1015.39	2248.02	2011.47	1701.68	1192.5	1661.05	1670.55	1237.38	2114.51	1.5774	0.773728	0.696929	0.717117	1.03374	1.14604	0.619046	1.37053	1.22632	1.03745	0.727024	1.01268	1.01847	0.754384	1.28914	0.995448	0.873807	0.946079	0.819886	1.05026	0.958017	0.906977	0.676623	1.09754	0.904635	1.04311	0.855563	1.15798
Q14520	Hyaluronan-binding protein 2 OS=Homo sapiens OX=9606 GN=HABP2 PE=1 SV=1	HABP2	62.6717	20.9	13	13	34212.8	12210.7	20483.5	15955.9	28221.3	15368.3	14005.9	13042.6	8308.05	18129.7	14851.1	12645.2	3536.74	12524.1	19086.8	2.11554	0.755043	1.26659	0.986625	1.74505	0.950292	0.866049	0.806483	0.513725	1.12104	0.918311	0.78191	0.218693	0.774421	1.18023	1.9036	0.259279	1.69415	0.266661	1.00594	0.732624	1.29812	0.419988	1.46642	0.384849	1.30508	0.34792	0.774921
Q14554	Protein disulfide-isomerase A5 OS=Homo sapiens OX=9606 GN=PDIA5 PE=1 SV=1	PDIA5	59.5944	5.2	3	3		222.285		474.974	816.429							87.3332	134.14				0.640531		1.36867	2.3526							0.251657	0.386536			1.65711		4.81362				0.651059		2.54525		7.39353
Q14574	Desmocollin-3 OS=Homo sapiens OX=9606 GN=DSC3 PE=1 SV=3	DSC3	99.969	3.1	4	4	560.321	110.429	4159.09		2793.77	301.673	1199.17	1894.68	2755.94	470.017		1299.87	1534.67	3165.9	2767.8	0.31652	0.0623801	2.34943		1.57817	0.170412	0.6774	1.07029	1.5568	0.265508		0.734283	0.866919	1.78838	1.5635	0.646707	0.286326	0.621712	0.5471	0.783276	0.480209	0.355477	0.101252	1.81927	0.892828	1.74895	0.911757	2.20345
Q14624	Inter-alpha-trypsin inhibitor heavy chain H4 OS=Homo sapiens OX=9606 GN=ITIH4 PE=1 SV=4	ITIH4	103.357	35.3	35	35	33571.2	51354.4	58419.8	60005.4	76250.4	53139.4	62049.4	11089.7	2132.69	12755	50156	64639.3	44782	12785.7	39148.9	0.796434	1.21832	1.38593	1.42355	1.80894	1.26066	1.47204	0.263088	0.0505954	0.302595	1.18989	1.53348	1.06239	0.303324	0.928757	1.48212	0.309944	1.95825	0.125487	0.778271	0.436037	1.3188	0.766361	1.12384	0.606154	1.48487	0.315537	0.590134
Q14696	LRP chaperone MESD OS=Homo sapiens OX=9606 GN=MESD PE=1 SV=2	MESD	26.0766	7.3	2	2						316.022		757.879	512.888		292.778	297.659	359.581	184.434							0.812921		1.94954	1.31933		0.75313	0.765684	0.92497	0.474429				1.16181		2.33591	0.179187	1.08533	0.752787			1.07047		2.15225
Q14697	Neutral alpha-glucosidase AB OS=Homo sapiens OX=9606 GN=GANAB PE=1 SV=3	GANAB	106.874	8.5	10	10	328.812	950.062	565.036	1400.45	1315.84	1134.16	731.118	1012.66	522.591	133.493	917.792	1587.88	1160.42	557.198	322.128	0.390215	1.12748	0.670552	1.66197	1.56157	1.34595	0.867648	1.20177	0.620181	0.158421	1.08918	1.88441	1.37712	0.661251	0.382284	0.90399	0.914268	1.88771	0.11073	1.1111	0.646906	1.29387	0.979638	0.698671	0.970023	1.45896	0.352821	0.858744
Q14766	Latent-transforming growth factor beta-binding protein 1 OS=Homo sapiens OX=9606 GN=LTBP1 PE=1 SV=4	LTBP1	186.796	5.5	11	11	256.021	453.707	497.743	465.484	643.151	395.51	1463.22	2348.21	889.259	501.495	1003.7	1153.33	1041.72	569.487	557.108	0.313773	0.556052	0.610022	0.570485	0.788229	0.484727	1.79329	2.8779	1.08985	0.61462	1.23011	1.41349	1.27671	0.697949	0.682778	0.55687	0.117447	0.693692	0.242821	2.1679	0.0997103	1.22608	0.598965	0.454188	0.0808883	0.565781	0.146393	1.76815
Q14767	Latent-transforming growth factor beta-binding protein 2 OS=Homo sapiens OX=9606 GN=LTBP2 PE=1 SV=3	LTBP2	195.052	1	2	2	184.24		159.694	419.915		157.15	288.913	236.504	239.386	476.944		173.674			341.333	0.68804		0.596373	1.56816		0.586874	1.07894	0.883217	0.893981	1.78114		0.64858			1.2747	0.503811		0.845312		0.746879		0.953055		0.528627	0.490201	0.88695	0.886699	0.783668
Q14847	LIM and SH3 domain protein 1 OS=Homo sapiens OX=9606 GN=LASP1 PE=1 SV=2	LASP1	29.7172	8.8	6	6		835.736		3693.51	2406.55	1758.07	1464.83	5636.35	3007.41		547.229	2442.82	2136.03	871.009	276.86		0.399931		1.76748	1.15162	0.841303	0.700976	2.69721	1.43916		0.26187	1.16898	1.02217	0.416811	0.132488	0.763486		2.39293	0.144921	3.07823	0.142082	1.36578	0.724262	0.559012		1.75206	0.303742	2.25383
Q14956	Transmembrane glycoprotein NMB OS=Homo sapiens OX=9606 GN=GPNMB PE=1 SV=2	GPNMB	63.9225	6.8	4	4	2613.49	1561.38	2330.99	2358.46	2628.15	1356.15	4259.36	674.72	1606.1	401.626	1161.4	1382.63	1768.6	432.293	2719.99	1.43833	0.859305	1.28286	1.29798	1.4464	0.746359	2.34414	0.371333	0.883919	0.221035	0.639178	0.760933	0.973353	0.237913	1.49695	1.32209	0.429339	1.28895	0.475583	1.32906	0.747132	0.598603	0.594962	2.20862	0.0976677	2.15326	0.121944	2.22028
Q14974	Importin subunit beta-1 OS=Homo sapiens OX=9606 GN=KPNB1 PE=1 SV=2	KPNB1	97.1702	2.3	2	2	665.784			2005.95	2151.14	1004.55		524.53	3163.4			678.708	1700.99			0.447772			1.3491	1.44675	0.675608		0.352772	2.12754			0.456464	1.144			0.39141		1.0115		1.08405		0.399008		0.980958		2.53503		2.71688
Q15008	26S proteasome non-ATPase regulatory subunit 6 OS=Homo sapiens OX=9606 GN=PSMD6 PE=1 SV=1	PSMD6	45.5313	2.1	1	1		648.653							1971.67	321.005	1000.41			1032.65			0.651993							1.98182	0.322657	1.00556			1.03797		0.628143				1.90933		0.639816		0.981756				2.98418
Q15063	Periostin OS=Homo sapiens OX=9606 GN=POSTN PE=1 SV=2	POSTN	93.3139	9.7	11	11	7249.41	3727.72	2130.28	2292.61	2509.96	4184.54	5175.73	615.355	151.11	308.523	1984.54	1603.88	4112.3	219.982	2671.09	2.79275	1.43606	0.820663	0.883199	0.96693	1.61204	1.99388	0.237058	0.0582134	0.118854	0.764521	0.617873	1.58421	0.0847453	1.029	1.87159	0.341048	1.28326	0.456977	0.848476	0.715443	0.556438	0.79592	3.36351	0.119234	2.3062	0.159103	1.52483
Q15084	Protein disulfide-isomerase A6 OS=Homo sapiens OX=9606 GN=PDIA6 PE=1 SV=1	PDIA6	48.1213	9.5	4	4	262.074	647.109		1783.1	2311.15	1466.77	415.995	364.924			955.156	3062.13	1225.58			0.20976	0.517936		1.42717	1.84981	1.17398	0.332956	0.29208			0.764493	2.45088	0.980935			0.37092		1.51249		0.318592		1.63894		0.226318	0.200983	0.922847	0.931723	0.19439
Q15102	Platelet-activating factor acetylhydrolase IB subunit alpha1 OS=Homo sapiens OX=9606 GN=PAFAH1B3 PE=1 SV=1	PAFAH1B3	25.7342	7.8	2	2		454.895		266.328								139.703					1.58514		0.928052								0.486811												3.25617		1.90639
Q15113	Procollagen C-endopeptidase enhancer 1 OS=Homo sapiens OX=9606 GN=PCOLCE PE=1 SV=2	PCOLCE	47.9725	6.9	6	6	5668.95	4900.59	6581.04	5914.32	8293.54	4634	6669.63	1629.88	276.645	3667.27	4029.71	8009.5	4563.45	2231.68	6612.23	1.15406	0.997644	1.33974	1.20402	1.68837	0.943373	1.35778	0.331805	0.0563183	0.74657	0.820353	1.63055	0.92901	0.454316	1.34609	1.27919	0.370011	1.40534	0.323793	0.639661	0.347494	1.17148	0.664943	1.09194	0.607619	1.19962	0.506558	0.546027
Q15149	Plectin OS=Homo sapiens OX=9606 GN=PLEC PE=1 SV=3	PLEC	531.791	2.8	17	16	104.973	130.794		313.331		377.434	276.854	736.62	653.209	94.265	155.316	379.468	463.996	250.356		0.31999	0.398701		0.955127		1.15053	0.843934	2.24544	1.99118	0.287348	0.473449	1.15673	1.4144	0.763162		0.330044	0.148163	0.966981	0.981783	1.55543	0.44354	0.587058	0.336885	0.5622	0.494217	1.64717	0.299636	2.64953
Q15166	Serum paraoxonase/lactonase 3 OS=Homo sapiens OX=9606 GN=PON3 PE=1 SV=3	PON3	39.6075	8.8	5	5	3417.49	3987.33	6677.49	4065.17	3567.56	4621.37	8039.86	1433.19	421.033	1160.33	2668.68	3298.94	6161.05	3939.19	5002.98	0.876854	1.02306	1.7133	1.04303	0.915358	1.18574	2.06285	0.367726	0.108028	0.297716	0.684726	0.846438	1.58079	1.01071	1.28366	0.932404	0.709411	0.811356	0.255182	0.655098	0.282562	0.47195	0.0745122	1.97564	0.125868	1.71916	0.128082	1.38807
Q15223	Nectin-1 OS=Homo sapiens OX=9606 GN=NECTIN1 PE=1 SV=3	NECTIN1	57.1582	5.2	3	3	240.564	754.479	294.855	261.691	407.128	340.399	345.881	33.6658			469.285	461.446	718.381	251.131	197.788	0.654706	2.05335	0.802462	0.712205	1.10802	0.926411	0.941333	0.0916232			1.27718	1.25585	1.95511	0.683464	0.538289	1.10503	0.811348	0.864575	0.99025	0.487725	0.349093	1.19601	0.547178	0.923932	0.67416	0.722886	0.132205	0.407795
Q15257	Serine/threonine-protein phosphatase 2A activator OS=Homo sapiens OX=9606 GN=PTPA PE=1 SV=3	PTPA	40.6675	8.4	3	3	818.879	1514.49		1196.81	1848.01	626.328	829.091	309.234	759.815		766.046	2222.98	953.613			0.760442	1.40642		1.11141	1.71613	0.581632	0.769926	0.287166	0.705593		0.71138	2.06434	0.885562			1.22344		1.28324		0.663491		1.56721		0.780646	0.825848	0.818806	0.799435	0.423357
Q15262	Receptor-type tyrosine-protein phosphatase kappa OS=Homo sapiens OX=9606 GN=PTPRK PE=1 SV=2	PTPRK	162.102	2.4	3	3		175.973			123.323	249.125	212.987				296.335	133.848	165.63				0.907599			0.63605	1.28489	1.0985				1.52837	0.690333	0.854255			1.06245		1.12433		1.28592		1.29862		0.818134		0.865791	0.832504	0.990219
Q15323	Keratin, type I cuticular Ha1 OS=Homo sapiens OX=9606 GN=KRT31 PE=1 SV=3	KRT31	47.2371	7	13	1	95926.7	53598.8	40585.5	65121.4	27345.5	86962.6	68567.5	60835.5	94348.9	46263.7	15052.9	22403.8	24955.5	56157.8	32653.4	1.8196	1.0167	0.769851	1.23526	0.518706	1.64956	1.30063	1.15397	1.78967	0.877559	0.285533	0.42497	0.473371	1.06524	0.619389	1.67106	0.219811	1.57717	0.389684	1.96676	0.0578318	0.735897	0.427012	2.27078	0.105684	2.1432	0.185032	2.67261
Q15365	Poly(rC)-binding protein 1 OS=Homo sapiens OX=9606 GN=PCBP1 PE=1 SV=2	PCBP1	37.4978	9.3	3	1		548.504	1767.29			3674.19	736.163		3046.68	1183.41	539.253	2177.82	1775.89		1139.83		0.330643	1.06534			2.21483	0.443765		1.83656	0.71337	0.325066	1.31281	1.07052		0.687101	0.794245	0.642923	2.52026		1.2974	0.954751	0.891828	0.687188	0.89058	0.865555	2.82595		1.45476
Q15369	Elongin-C OS=Homo sapiens OX=9606 GN=ELOC PE=1 SV=1	ELOC	12.4732	8.9	1	1										419.045		609.339	805.227	293.828											0.787887		1.14568	1.51398	0.552454								0.935699	0.952975
Q15370	Elongin-B OS=Homo sapiens OX=9606 GN=ELOB PE=1 SV=1	ELOB	13.1328	6.8	4	4	446.514	400.738		744.595	720.824	783.026		1600.72	783.677	166.211	606.613	980.977	773.661	394.624	342.814	0.663772	0.595723		1.10689	1.07155	1.16402		2.37958	1.16499	0.247083	0.901769	1.45829	1.1501	0.586635	0.509616	0.841029	0.762676	1.48795	0.140165	2.36688	0.131047	1.16061	0.9759	0.724642	0.904741	1.28204	0.414903	2.03934
Q15465	Sonic hedgehog protein OS=Homo sapiens OX=9606 GN=SHH PE=1 SV=1	SHH	49.6072	1.5	1	1	2543.23		3212.38	626.668		1379.54	1239.42	328.248		452.555	498.381	1598.47	875.273	1096.35	2989.2	1.81231		2.28915	0.446564		0.983061	0.883215	0.23391		0.322491	0.355147	1.13907	0.623721	0.781258	2.13011	1.74032	0.252849	0.606616	0.510341	0.474016	0.332513	0.513908	0.280168	3.38645	0.0790206	1.1804	0.686398	0.922375
Q15485	Ficolin-2 OS=Homo sapiens OX=9606 GN=FCN2 PE=1 SV=2	FCN2	34.0011	9.9	4	4	2299.51	1443.7	9338.49	1854.28	3135.66	2492.47	3086.12	4144.49	3224.14	2552.56	3184.04	2608.5	1360.3	3061.66	2562.19	0.744207	0.467235	3.02229	0.600114	1.01482	0.806659	0.998785	1.34131	1.04345	0.826104	1.03048	0.844209	0.440246	0.990869	0.829222	1.87305	0.592869	1.07134	0.742168	1.49693	0.161492	1.19486	0.421943	1.56759	0.833716	0.896624	0.491271	1.2528
Q15555	Microtubule-associated protein RP/EB family member 2 OS=Homo sapiens OX=9606 GN=MAPRE2 PE=1 SV=1	MAPRE2	37.0313	8	5	4	1265.57	1021.41		2248.5	2247.79	1822.5	1735.77	4255.73			1259.33	1757.38	2692.87			0.623225	0.502986		1.10726	1.10691	0.897483	0.854771	2.09571			0.620151	0.86541	1.32609			0.424637		0.782165		1.11248		0.560129		0.758105	0.326525	1.3964	0.111664	1.98611
Q15582	Transforming growth factor-beta-induced protein ig-h3 OS=Homo sapiens OX=9606 GN=TGFBI PE=1 SV=1	TGFBI	74.6809	15.2	11	11	8779.12	11526.4	6676.37	5265.18	5693.02	7462.48	7032.92	2422.39	2431.9	1908.48	5849.67	5647.09	6008.92	1660.85	7692.51	1.53022	2.00907	1.16371	0.917734	0.992308	1.30073	1.22586	0.422228	0.423886	0.332653	1.01961	0.984302	1.04737	0.28949	1.34082	1.75637	0.221195	1.19908	0.504588	0.773792	0.746253	0.872607	0.918233	2.01278	0.119282	1.37414	0.331695	0.886758
Q15691	Microtubule-associated protein RP/EB family member 1 OS=Homo sapiens OX=9606 GN=MAPRE1 PE=1 SV=3	MAPRE1	29.9991	6	3	3				1325.32	880.139				1468.75	641.293		1494.43							1.14056	0.757443				1.264	0.551893		1.2861														1.03265	0.860021	1.37542
Q15746	Myosin light chain kinase, smooth muscle OS=Homo sapiens OX=9606 GN=MYLK PE=1 SV=4	MYLK	210.715	2.5	4	4				268.69		809.947	505.946	8299.3	3514.93		966.565	2325.49	455.239	854.99					0.134337		0.404949	0.252958	4.1494	1.75736		0.483253	1.16267	0.227606	0.427469				0.823243	0.702052	6.26872	0.299335	2.51258	0.258506			0.327648	0.245766	2.49493
Q15828	Cystatin-M OS=Homo sapiens OX=9606 GN=CST6 PE=1 SV=1	CST6	16.5111	7.4	2	2	3306.35	3790.79	3653.92	422.949	4380.59	3292.75	3077.19	4165.4	2746.43	1250.49	2236.04	3298.35	3140.37	4615.71	3078.24	1.06758	1.224	1.17981	0.136566	1.41445	1.06319	0.993591	1.34496	0.886794	0.403769	0.721993	1.065	1.01399	1.49036	0.993929	0.992315	0.952843	0.747282	0.425327	0.921979	0.685288	0.626239	0.166482	1.58456	0.133912	1.19328	0.869778	1.47225
Q15833	Syntaxin-binding protein 2 OS=Homo sapiens OX=9606 GN=STXBP2 PE=1 SV=2	STXBP2	66.4525	3.4	2	2					996.186	1014.94						1307.54								0.900528	0.917484						1.18199														0.769049
Q15848	Adiponectin OS=Homo sapiens OX=9606 GN=ADIPOQ PE=1 SV=1	ADIPOQ	26.4136	9.8	3	3	34213.1	12644.4	18840.7	13353.5	19620.4	16097.9	5520.29	43881.4	42458.7	30067	7755.82	11123.2	29695.8	34533.7	36231.4	1.44141	0.532714	0.793766	0.56259	0.826614	0.678209	0.232572	1.84874	1.7888	1.26674	0.326756	0.468624	1.2511	1.45492	1.52645	0.653968	0.162064	0.488466	0.00454758	0.914389	0.567576	0.487214	0.0961904	1.34226	0.486031	1.00257	0.719347	1.87677
Q15942	Zyxin OS=Homo sapiens OX=9606 GN=ZYX PE=1 SV=1	ZYX	61.2773	8.7	9	9	120.377	555.811	119.872	2842.74	2133.11	2750.84	1089.1	9527.37	4360.15	1064.17	1658.84	4879.24	1446.39	896.746	251.575	0.0535862	0.247421	0.0533614	1.26545	0.949558	1.22454	0.484814	4.24113	1.94093	0.473716	0.738435	2.172	0.643865	0.399189	0.111989	0.306801	0.16595	2.97786	0.0685446	5.77198	0.115902	2.9299	0.189253	0.104714	0.0270065	1.01637	0.657769	1.97003
Q16270	Insulin-like growth factor-binding protein 7 OS=Homo sapiens OX=9606 GN=IGFBP7 PE=1 SV=1	IGFBP7	29.1303	20.6	9	9	2157.11	1133.98	1765.36	1331.26	1151.45	1735.27	794.814	1642.38	1764.86	1695.48	1079.9	1614.14	1597.62	1037.59	1818.47	1.44969	0.762095	1.18642	0.894676	0.773837	1.16619	0.534156	1.10377	1.18607	1.13945	0.725747	1.08478	1.07368	0.697318	1.22211	1.13534	0.662527	0.947077	0.850753	0.9435	0.784237	0.985592	0.977704	1.15194	0.623028	0.960922	0.859951	0.957293
Q16288	NT-3 growth factor receptor OS=Homo sapiens OX=9606 GN=NTRK3 PE=1 SV=2	NTRK3	94.4282	1.2	1	1	814.285	304.546	1091.21	353.042		459.991	639.915	1157.67		938.287	207.527	65.736	343.642	711.471	858.959	1.33216	0.498233	1.7852	0.577572		0.752539	1.04689	1.89393		1.53503	0.339511	0.107543	0.562193	1.16396	1.40525	1.15463	0.867841	0.637149	0.374942	1.40871	0.445805	0.63297	0.318339	1.82414	0.302982	1.0066	0.623866	2.22556
Q16394	Exostosin-1 OS=Homo sapiens OX=9606 GN=EXT1 PE=1 SV=2	EXT1	86.2548	1.3	1	1		2499.13	2414.27			1691.65	2625.16										1.08302	1.04625			0.733091	1.13764
Q16531	DNA damage-binding protein 1 OS=Homo sapiens OX=9606 GN=DDB1 PE=1 SV=1	DDB1	126.968	3.2	6	6	245.247	469.536		523.755	274.863	303.869	122.295	1050.35	624.762	168.144	216.079	494.65	447.536	228.851		0.616682	1.18067		1.317	0.691153	0.76409	0.307516	2.64115	1.57099	0.422804	0.543338	1.24382	1.12535	0.575454		1.05677	0.911605	1.08664	0.806395	1.77158	0.754944	0.866244	0.709852	1.21994	0.630842	1.25443	0.481623	2.04513
Q16555	Dihydropyrimidinase-related protein 2 OS=Homo sapiens OX=9606 GN=DPYSL2 PE=1 SV=1	DPYSL2	62.2936	8	4	2		182.317	61.5705	252.16	329.281	440.923	104.686	153.19	70.5191		341.167	914.54	408.175		144.094		0.642976	0.21714	0.889292	1.16127	1.555	0.369196	0.540255	0.248699		1.20319	3.2253	1.43951		0.508174	0.441611	0.385838	1.23414	0.527086	0.396421	0.179157	2.27373	0.364937	0.194223	0.1527	0.542783	0.305945	0.174348
Q16610	Extracellular matrix protein 1 OS=Homo sapiens OX=9606 GN=ECM1 PE=1 SV=2	ECM1	60.6741	29.3	19	19	21892	8616.98	10222.8	10199.3	9114.14	6701.35	8841.24	12506.5	12535.2	8040.66	9953.99	11438.9	8893.98	7535.04	14276.9	2.04256	0.803978	0.953799	0.951615	0.850364	0.625247	0.824902	1.16688	1.16955	0.750206	0.928723	1.06726	0.829822	0.703031	1.33206	1.32651	0.535056	0.847226	0.565995	1.10347	0.610416	0.958561	0.949307	1.38386	0.460381	0.883851	0.472719	1.15117
Q16627	C-C motif chemokine 14 OS=Homo sapiens OX=9606 GN=CCL14 PE=1 SV=1	CCL14	10.6783	16.1	2	2	1718.14	2889.14	1669.39	1746.63	2475.69	871.065	1504.44	1073.99	1168.82	746.114	1737.41	2339.36	2177.91	1452.19	1085	1.0453	1.75772	1.01564	1.06263	1.50618	0.529946	0.915282	0.653406	0.711099	0.453927	1.05702	1.42324	1.32502	0.883496	0.660101	1.33118	0.336664	1.08023	0.936734	0.794734	0.428106	1.02286	0.922416	1.30143	0.434218	1.05609	0.882742	0.776974
Q16643	Drebrin OS=Homo sapiens OX=9606 GN=DBN1 PE=1 SV=4	DBN1	71.4293	3.4	1	1						113.57		586.552				152.634									0.399538		2.06349				0.536969														0.744063		3.84286
Q16658	Fascin OS=Homo sapiens OX=9606 GN=FSCN1 PE=1 SV=3	FSCN1	54.53	4.3	2	2	1532.37	1362.86			865.848	584.218	1163.11	458.313	2545.95		437.739		983.508	359.019	787.752	1.52121	1.35294			0.859543	0.579964	1.15464	0.454976	2.52741		0.434551		0.976347	0.356405	0.782016	2.03863	0.139138	1.02104	0.851624	1.95625	0.41557	0.616452		3.30704		1.65631		3.17341
Q16663	C-C motif chemokine 15 OS=Homo sapiens OX=9606 GN=CCL15 PE=1 SV=3	CCL15	12.2364	7.1	2	1	462.661	693.701	430.591	1349.6	1952.92	990.93	987.736	1191.53		870.149	1893.9	995.816	518.736	1312.66	634.29	0.453423	0.67985	0.421994	1.32266	1.91393	0.971144	0.968015	1.16774		0.852775	1.85609	0.975933	0.508378	1.28645	0.621626	0.643616	0.299174	1.74128	0.155667	1.32576	0.401622	1.52488	0.295734	0.422077	0.0431001	1.14192	0.643441	0.869421
Q16706	Alpha-mannosidase 2 OS=Homo sapiens OX=9606 GN=MAN2A1 PE=1 SV=2	MAN2A1	131.141	8	19	19	1040.43	850.414	1270.82	751.948	961.545	1070.09	870.381	1092.73	713.388	1191.9	801.604	1041.89	859.634	886.424	1548.46	1.04379	0.853164	1.27493	0.754379	0.964655	1.07355	0.873195	1.09626	0.715695	1.19575	0.804196	1.04526	0.862414	0.889291	1.55346	0.959675	0.946197	0.844914	0.553762	0.812411	0.462993	0.921346	0.81269	1.0416	0.817016	0.917043	0.619799	0.881765
Q16769	Glutaminyl-peptide cyclotransferase OS=Homo sapiens OX=9606 GN=QPCT PE=1 SV=1	QPCT	40.8765	3	1	1	366.995					368.977		623.145	1496.46	629.32						0.526551					0.529394		0.894066	2.14706	0.902924														0.583162		0.58631		1.68405
Q16775	Hydroxyacylglutathione hydrolase, mitochondrial OS=Homo sapiens OX=9606 GN=HAGH PE=1 SV=2	HAGH	33.8058	6.5	3	3	230.192	222.083	188.422	696.61	181.163	233.271	1036.73	2192.37	1017.36	120.447		606.092	595.048	271.01		0.394227	0.38034	0.322691	1.19301	0.310259	0.3995	1.7755	3.75465	1.74234	0.206278		1.03799	1.01908	0.464132		0.49319	0.347819	0.85525	0.695123	3.2688	0.0727563	0.838903	0.716028	0.587899	0.81703	1.01949	0.878777	3.89652
Q16787	Laminin subunit alpha-3 OS=Homo sapiens OX=9606 GN=LAMA3 PE=1 SV=3	LAMA3	366.619	0.6	2	2	690.619			311.864			557.733			600.326	1230.68	849.558	568.68		763.908	0.991313			0.447649			0.80057			0.861707	1.76651	1.21945	0.816283		1.09651	1.03651		0.468057		0.837068		1.34103	0.432481	0.772919		0.349028		0.624198
Q16851	UTP--glucose-1-phosphate uridylyltransferase OS=Homo sapiens OX=9606 GN=UGP2 PE=1 SV=5	UGP2	56.9402	8.5	5	5	130.645	255.054	299.301	252.264	382.051	524.988	444.557				383.876	791.094	211.62			0.355452	0.69394	0.814324	0.686347	1.03947	1.42836	1.20953				1.04443	2.15237	0.575767			1.07898		1.82607		2.10073		2.77613		0.388662	0.113529	0.657778	0.375728	0.756712
Q16853	Membrane primary amine oxidase OS=Homo sapiens OX=9606 GN=AOC3 PE=1 SV=3	AOC3	84.6219	9.7	8	6	4975.73	4368.04	4493.06	5520.68	3850.57	5417.55	6746.19	8444.16	3729.24	9515.98	4340.65	3478.37	5417.66	4537.76	7456.16	0.906967	0.796198	0.818987	1.0063	0.701874	0.987501	1.22968	1.53919	0.679759	1.73455	0.791206	0.634031	0.987522	0.827135	1.3591	0.794691	0.235803	0.849365	0.453079	1.08661	0.870856	0.995601	0.822042	0.798202	0.697369	0.853118	0.832661	1.09141
Q16881	Thioredoxin reductase 1, cytoplasmic OS=Homo sapiens OX=9606 GN=TXNRD1 PE=1 SV=3	TXNRD1	70.9061	3.1	2	2								622.855	1306.38						245.256								0.859311	1.80233						0.338363					3.93311
Q4G0P3	Hydrocephalus-inducing protein homolog OS=Homo sapiens OX=9606 GN=HYDIN PE=1 SV=3	HYDIN	575.892	0.1	1	1	106337	101242	106112	135017	107207	104491	110215	23827.1	6003.13	23747.9	113676	146305	97872.9	10618	129629	1.20627	1.14847	1.20372	1.53161	1.21615	1.18533	1.25027	0.270292	0.0680987	0.269393	1.28952	1.65966	1.11026	0.120449	1.4705	1.31736	0.418894	1.45605	0.36824	0.58813	0.569152	1.19154	0.731574	1.1056	0.567475	1.222	0.479459	0.49359
Q4LDE5	Sushi, von Willebrand factor type A, EGF and pentraxin domain-containing protein 1 OS=Homo sapiens OX=9606 GN=SVEP1 PE=1 SV=3	SVEP1	390.17	1.6	7	7	216.765	476.088	250.852	678.233	483.5	364.112	345.646		923.657	581.105	287.401	371.866	226.295		145.64	0.526604	1.1566	0.609415	1.64769	1.1746	0.884567	0.839705		2.24391	1.41173	0.698206	0.903404	0.549756		0.353814	1.69152	0.260068	2.73497	0.0392187	3.4127	0.222994	2.22328	0.0878417	0.760824	0.409971	1.23015	0.469764	1.53499
Q53H76	Phospholipase A1 member A OS=Homo sapiens OX=9606 GN=PLA1A PE=1 SV=2	PLA1A	49.7155	2.4	1	1		816.755	452.614			983.084					328.905				698.039		1.24528	0.690087			1.49888					0.501472				1.06428	0.909239		1.40835				0.471184		1.92969		2.98896
Q58EX2	Protein sidekick-2 OS=Homo sapiens OX=9606 GN=SDK2 PE=1 SV=3	SDK2	239.396	1.2	3	3	249.293		408.908		396.701					286.344	305.358	261.914	466.119	2873.62	304.802	0.404036		0.662729		0.642945					0.464085	0.494902	0.424491	0.755452	4.65736	0.494001	0.270899	0.421308	0.326544				0.234217	0.236163	1.15661	0.718531	1.39419
Q5D862	Filaggrin-2 OS=Homo sapiens OX=9606 GN=FLG2 PE=1 SV=1	FLG2	248.073	1	2	2	1348.42	1821.78	2322.87	6388.77		4985.34			4673.53							0.375591	0.507444	0.647017	1.77954		1.38863			1.30178
Q5JRA6	Transport and Golgi organization protein 1 homolog OS=Homo sapiens OX=9606 GN=MIA3 PE=1 SV=1	MIA3	213.702	0.6	1	1						754.068		752.123		696.549											1.027		1.02435		0.948658																1.08258		1.07979
Q5JSH3	WD repeat-containing protein 44 OS=Homo sapiens OX=9606 GN=WDR44 PE=1 SV=1	WDR44	101.366	4.2	5	5				475.514	675.955			1709.22											0.49867	0.708872			1.79246
Q5T200	Zinc finger CCCH domain-containing protein 13 OS=Homo sapiens OX=9606 GN=ZC3H13 PE=1 SV=1	ZC3H13	196.635	1	1	1	419.771				810.464		1879.41									0.40497				0.781887		1.81314
Q5T749	Keratinocyte proline-rich protein OS=Homo sapiens OX=9606 GN=KPRP PE=1 SV=1	KPRP	64.1357	7.4	9	9	1693	1924.55	772.338	585.675	550.581	1424.81	11210.2	250.701	978.332		248.973	689.732	541.854	360.429	282.367	1.10173	1.25241	0.502602	0.38113	0.358293	0.927204	7.29505	0.163145	0.636654		0.16202	0.448846	0.352614	0.234551	0.183751	3.70564	0.0205845	2.16188	0.122077	10.5003	0.31224	1.18859	0.862898	3.11769	0.110309	1.81887	0.339826	8.83429
Q5VUA4	Zinc finger protein 318 OS=Homo sapiens OX=9606 GN=ZNF318 PE=1 SV=2	ZNF318	251.112	0.4	1	1	80740.3	298369	350220	246339	204925	174717	290676	354637	797995	1.81364e+06	589726	306602	564058	872344	246773	0.168402	0.622314	0.73046	0.513794	0.427417	0.364411	0.606269	0.739674	1.66439	3.78274	1.23	0.639485	1.17647	1.81946	0.514699	0.433306	0.208994	0.371905	0.0847759	0.857492	0.801099	1.61003	0.630904	0.269128	0.154796	0.230992	0.084723	0.532592
Q5VVQ6	Ubiquitin thioesterase OTU1 OS=Homo sapiens OX=9606 GN=YOD1 PE=1 SV=1	YOD1	38.3224	2.3	1	1	1005.63	1356.17		512.752	302.049	302.876	585.054				346.675	464.008	592.75		288.698	1.74689	2.35583		0.890711	0.524695	0.526132	1.01631				0.602216	0.806037	1.02968		0.501503	2.67945	0.175068	0.845334	0.722323	1.32748		0.919717	0.946826	2.91334	0.0361676	0.919124	0.701473	1.44336
Q66K74	Microtubule-associated protein 1S OS=Homo sapiens OX=9606 GN=MAP1S PE=1 SV=2	MAP1S	112.211	0.8	1	1						178.825		922.358	213.594	126.122		239.981	198.478								0.570913		2.9447	0.681914	0.402655		0.766159	0.633658					0.900979		2.86165		0.922275				0.976909		3.10282
Q6EMK4	Vasorin OS=Homo sapiens OX=9606 GN=VASN PE=1 SV=1	VASN	71.7126	8.5	6	6	19232	15157.7	17943.9	7568.36	10905.1	8059.75	11895.2	11283	6847.75	11450.1	9643.63	14821.4	11634.4	7975.59	19456.4	1.5689	1.23652	1.46382	0.617408	0.889612	0.657494	0.970377	0.92044	0.558622	0.934074	0.786703	1.20909	0.949107	0.650628	1.58721	1.3396	0.256263	0.679182	0.303261	0.768587	0.511423	0.919335	0.914736	1.45714	0.0541613	0.738776	0.149063	0.836025
Q6GTS8	N-fatty-acyl-amino acid synthase/hydrolase PM20D1 OS=Homo sapiens OX=9606 GN=PM20D1 PE=1 SV=3	PM20D1	55.7413	7.4	6	6					1621.84			1536.54	1560.47		750.75		9368.35	249.391	12381.9					0.413294			0.391558	0.397656		0.191314		2.38734	0.0635526	3.15528			0.221163		0.211164	0.701794	0.102377				2.16029		2.06261
Q6IBS0	Twinfilin-2 OS=Homo sapiens OX=9606 GN=TWF2 PE=1 SV=2	TWF2	39.548	9.2	3	2	293.802	1135.75	2626.19	1752.67	2148.43	1482.95	1716.52	4753.66	1433.65		1225.6	2236.94	991.179	324.527	1183.68	0.176491	0.682262	1.57759	1.05285	1.2906	0.890832	1.03114	2.8556	0.861215		0.736238	1.34377	0.595416	0.194948	0.711053	1.6227	0.731754	2.15415	0.0994561	3.16231	0.106861	2.07804	0.242394	0.780878	0.56644	1.03663	0.810288	1.52178
Q6KB66	Keratin, type II cytoskeletal 80 OS=Homo sapiens OX=9606 GN=KRT80 PE=1 SV=2	KRT80	50.5253	6.6	3	3	787.68	1445.93		703.391	677.859	2686.23	2926.88	1193.92	1685.77			358.722				0.568659	1.04388		0.507807	0.489375	1.9393	2.11304	0.86194	1.21703			0.258976												3.11329		3.7796		5.39561
Q6P179	Endoplasmic reticulum aminopeptidase 2 OS=Homo sapiens OX=9606 GN=ERAP2 PE=1 SV=2	ERAP2	110.462	9.6	9	9	95.6785	172.573	651.224		361.208	187.144	651.864				1031.66	722.062	198.933	82.4281	170.094	0.243352	0.438928	1.65634		0.918707	0.475988	1.65797				2.62396	1.83651	0.505973	0.20965	0.432621	2.03669	0.513884	1.82195	0.246742	4.33175		5.8269	0.0168295	0.349533	0.164269	0.312679	0.11799	0.743406
Q6PCD5	E3 ubiquitin-protein ligase RFWD3 OS=Homo sapiens OX=9606 GN=RFWD3 PE=1 SV=3	RFWD3	85.0938	1.2	1	1	1368.29	823.145	1736.97	857.68	693.327	1062.46	1615.26	395.457			1227.39	790.225	897.432		1405.02	1.27553	0.767343	1.61922	0.799536	0.646326	0.990432	1.50576	0.368648			1.14418	0.736655	0.836594		1.30977	1.13746	0.765253	0.756719	0.327872	0.873293	0.714649	0.87629	0.716833	1.29804	0.519284	0.863549	0.589102	0.99658
Q6UVK1	Chondroitin sulfate proteoglycan 4 OS=Homo sapiens OX=9606 GN=CSPG4 PE=1 SV=2	CSPG4	250.537	2.1	7	7	997.764	2071.07	952.87	1057.33	1023.83	646.005	1303.67				1866.16	897.402	760.599		1687.96	0.827418	1.71748	0.790188	0.87681	0.849036	0.535713	1.0811				1.54755	0.74419	0.630743		1.39978	1.09499	0.833362	0.742523	0.547522	1.06485		1.12865	0.829082	0.970173	0.944657	0.657886	0.350232	0.94347
Q6UX71	Plexin domain-containing protein 2 OS=Homo sapiens OX=9606 GN=PLXDC2 PE=1 SV=1	PLXDC2	59.5832	9.6	8	8	1644.55	2218.74	2525.81	3933.47	3162.65	3691.13	3669.72	1436.59	267.612	1039.06	3095.22	2543.37	2949.94	606.997	2117.68	0.706775	0.953545	1.08551	1.69048	1.35921	1.58633	1.57713	0.6174	0.115011	0.446555	1.33023	1.09306	1.26779	0.260868	0.910113	1.12591	0.584104	1.90096	0.162137	0.94701	0.734063	1.17676	0.684958	0.95679	0.917168	1.61543	0.168081	0.804763
Q6UXB8	Peptidase inhibitor 16 OS=Homo sapiens OX=9606 GN=PI16 PE=1 SV=1	PI16	49.471	18.8	8	8	4114.73	3155.83	2656.57	1504.26	2158.46	2219.29	2206.7	3592.81	2751.26	3610.98	3679.4	2832.48	4450.7	4131.64	4840.74	1.28838	0.988134	0.83181	0.471006	0.675846	0.694891	0.690948	1.12496	0.861458	1.13065	1.15207	0.886889	1.39358	1.29368	1.5157	0.739557	0.0796729	0.438202	0.00327489	0.63702	0.0340572	0.754139	0.040201	0.980664	0.858511	0.581063	0.0217672	0.844698
Q6UXD5	Seizure 6-like protein 2 OS=Homo sapiens OX=9606 GN=SEZ6L2 PE=1 SV=2	SEZ6L2	97.5601	2	2	2	1266.52	447.207	595.304	398.832	471.892	435.455	692.655	897.828	862.16	644.524	310.205	498.322	862.27	620.566	520.11	1.99477	0.704348	0.9376	0.628157	0.743226	0.685838	1.09093	1.41407	1.3579	1.01512	0.488571	0.784853	1.35807	0.977386	0.81917	1.15282	0.861556	0.652128	0.0591582	1.22452	0.264638	0.725457	0.258847	1.58909	0.341969	0.898921	0.781639	1.68793
Q6UY14	ADAMTS-like protein 4 OS=Homo sapiens OX=9606 GN=ADAMTSL4 PE=1 SV=2	ADAMTSL4	116.545	6.9	10	10	2657.35	1714.2	1747.2	2173.22	1731	2076.39	3490.92	1464.4	1940.8	3252.17	1102.11	1740.32	2213.85	2242.45	2566.07	1.24127	0.800719	0.816131	1.01513	0.808567	0.969899	1.63064	0.684032	0.906563	1.51912	0.514807	0.81292	1.03411	1.04747	1.19863	0.871323	0.356735	0.851652	0.124303	0.982022	0.764839	0.867885	0.494716	1.00396	0.825299	0.981296	0.826919	1.13151
Q6XQN6	Nicotinate phosphoribosyltransferase OS=Homo sapiens OX=9606 GN=NAPRT PE=1 SV=2	NAPRT	57.5782	3	2	2	705.234	569.589	401.432	384.903	408.687	258.698	373.906	603.142			235.149	640.689	636.386			1.48675	1.20079	0.846283	0.811438	0.861579	0.545377	0.788254	1.27152			0.495732	1.35068	1.3416			0.878008		0.551179		0.767654		0.688135		1.27592	0.488642	0.800976	0.79082	1.11556
Q6YHK3	CD109 antigen OS=Homo sapiens OX=9606 GN=CD109 PE=1 SV=2	CD109	161.689	5.7	11	11	1199.99	1811.51	1798.59	1140.51	1570.19	1642.62	1546	1813.19	750.549	1657.33	1517.87	1453.13	1905.39	1134.11	1771.96	0.79249	1.19635	1.18782	0.753213	1.03698	1.08482	1.02101	1.19746	0.495675	1.09453	1.00243	0.959668	1.25835	0.748983	1.17023	0.999716	0.97538	0.904784	0.681197	0.854159	0.562099	0.96194	0.930587	1.03927	0.881814	0.940582	0.582226	0.887955
[truncated: 357 more rows]
[truncated: 7 more columns]

## Sheet: Peptide_quant
Sequence	Length	Protein accession	Protein description	Gene name	MW [kDa]	Charge	Score	Unique [yes/no]	PG.Coverage	PEP.IsProteinGroupSpecific	PEP	m/z	Experiment	Intensity
[truncated: 101,963 more rows]
