# Supplementary material for: Identification of diagnostic and prognostic biomarkers for tuberculosis based on plasma proteomics
Source: PLoS One. 2025 Dec 22;20(12):e0339558. doi: 10.1371/journal.pone.0339558 (PMC12721542; doi:10.1371/journal.pone.0339558)
Supplement: S3 Table — (XLSX) [file pone.0339558.s005.xlsx]

## Sheet: Diff_distribution
Compared sample name	Up-regulated	Down-regulated
CPs/HD	17	11
NTM/HD	38	31
ATB/HD	28	4
LTBI/HD	7	10
CPs/LTBI	32	30
NTM/LTBI	13	33
ATB/LTBI	22	5
NTM/CPs	84	56
ATB/CPs	39	18
ATB/NTM	41	28

## Sheet: CPsvsHD
Protein accession	Protein description	Gene name	CPs/HD Ratio	CPs/HD P value	Regulated Type	MW [kDa]	Coverage [%]	Peptides	Unique peptides	Intensity CPs_1	Intensity CPs_2	Intensity CPs_3	Intensity NTM_1	Intensity NTM_2	Intensity NTM_3	Intensity ATB_1	Intensity ATB_2	Intensity ATB_3	Intensity LTBI_1	Intensity LTBI_2	Intensity LTBI_3	Intensity HD_1	Intensity HD_2	Intensity HD_3	CPs_1	CPs_2	CPs_3	NTM_1	NTM_2	NTM_3	ATB_1	ATB_2	ATB_3	LTBI_1	LTBI_2	LTBI_3	HD_1	HD_2	HD_3	Subcellular localization	KEGG KO No.	KEGG Gene	KEGG pathway	Biological Process	Cellular Component	Molecular Function	Pfam ID	Domain description	KOG category
O75339	Cartilage intermediate layer protein 1 OS=Homo sapiens OX=9606 GN=CILP PE=1 SV=4	CILP	1.95297	0.0477904	Up	132.565	2.4	3	3	527.654	815.272	705.309					2338.76	963.925	427.64				406.634	292.554	0.651652	1.00686	0.871055					2.88836	1.19045	0.528135				0.502192	0.361303	extracellular	K24436			GO:0009719 response to endogenous stimulus; GO:0009892 negative regulation of metabolic process; GO:0009966 regulation of signal transduction; GO:0009968 negative regulation of signal transduction; GO:0009987 cellular process; GO:0010033 response to organic substance; GO:0010468 regulation of gene expression; GO:0010605 negative regulation of macromolecule metabolic process; GO:0010629 negative r…	GO:0005576 extracellular region; GO:0005615 extracellular space; GO:0031012 extracellular matrix; GO:0062023 collagen-containing extracellular matrix;		PF00090; PF13927	PF00090 Thrombospondin type 1 domain; PF13927 Immunoglobulin domain
P00352	Aldehyde dehydrogenase 1A1 OS=Homo sapiens OX=9606 GN=ALDH1A1 PE=1 SV=2	ALDH1A1	2.75499	0.00417129	Up	54.8618	9.6	8	6	977.467	886.552	846.117	408.747	825.836	265.172	544.139	221.18	738.277		504.283	761.748	393.074	227.043	363.602	1.71846	1.55863	1.48754	0.71861	1.45188	0.466193	0.956639	0.388851	1.29795		0.886569	1.33921	0.691055	0.399159	0.639241	cytoplasm	K07249	ALDH1A; retinal dehydrogenase [EC:1.2.1.36]	hsa00830 Retinol metabolism; hsa01100 Metabolic pathways	GO:0000003 reproduction; GO:0001101 response to acid chemical; GO:0001523 retinoid metabolic process; GO:0001654 eye development; GO:0001655 urogenital system development; GO:0001822 kidney development; GO:0001889 liver development; GO:0002009 morphogenesis of an epithelium; GO:0002072 optic cup morphogenesis involved in camera-type eye development; GO:0002138 retinoic acid biosynthetic process; …	GO:0005622 intracellular anatomical structure; GO:0005634 nucleus; GO:0005737 cytoplasm; GO:0005829 cytosol; GO:0043226 organelle; GO:0043227 membrane-bounded organelle; GO:0043229 intracellular organelle; GO:0043231 intracellular membrane-bounded organelle;	GO:0000166 nucleotide binding; GO:0001758 retinal dehydrogenase activity; GO:0003824 catalytic activity; GO:0004028 3-chloroallyl aldehyde dehydrogenase activity; GO:0004029 aldehyde dehydrogenase (NAD+) activity; GO:0005096 GTPase activator activity; GO:0005488 binding; GO:0005497 androgen binding; GO:0005515 protein binding; GO:0008047 enzyme activator activity; GO:0016491 oxidoreductase activi…			C
P00387	NADH-cytochrome b5 reductase 3 OS=Homo sapiens OX=9606 GN=CYB5R3 PE=1 SV=3	CYB5R3	0.161358	0.00420852	Down	34.2349	3.7	1	1		17177.3	19645.5	8683.95	43385.1	259605	48322.6	152810	512706	42615.3	72449.9		104569	123637			0.146647	0.167719	0.074137	0.370389	2.21631	0.412542	1.30458	4.3771	0.363817	0.618523		0.892728	1.05552		extracellular	K00326	CYB5R; cytochrome-b5 reductase [EC:1.6.2.2]	hsa00520 Amino sugar and nucleotide sugar metabolism	GO:0001775 cell activation; GO:0002252 immune effector process; GO:0002263 cell activation involved in immune response; GO:0002274 myeloid leukocyte activation; GO:0002275 myeloid cell activation involved in immune response; GO:0002283 neutrophil activation involved in immune response; GO:0002366 leukocyte activation involved in immune response; GO:0002376 immune system process; GO:0002443 leukoc…	GO:0000323 lytic vacuole; GO:0005576 extracellular region; GO:0005622 intracellular anatomical structure; GO:0005737 cytoplasm; GO:0005739 mitochondrion; GO:0005740 mitochondrial envelope; GO:0005741 mitochondrial outer membrane; GO:0005764 lysosome; GO:0005766 primary lysosome; GO:0005773 vacuole; GO:0005775 vacuolar lumen; GO:0005783 endoplasmic reticulum; GO:0005789 endoplasmic reticulum membr…	GO:0000166 nucleotide binding; GO:0003824 catalytic activity; GO:0004128 cytochrome-b5 reductase activity, acting on NAD(P)H; GO:0005488 binding; GO:0016208 AMP binding; GO:0016491 oxidoreductase activity; GO:0016651 oxidoreductase activity, acting on NAD(P)H; GO:0016653 oxidoreductase activity, acting on NAD(P)H, heme protein as acceptor; GO:0017076 purine nucleotide binding; GO:0030554 adenyl n…	PF00970; PF00175	PF00970 Oxidoreductase FAD-binding domain; PF00175 Oxidoreductase NAD-binding domain	HC
P02745	Complement C1q subcomponent subunit A OS=Homo sapiens OX=9606 GN=C1QA PE=1 SV=2	C1QA	0.63028	0.032419	Down	26.0166	8.6	2	2	5843.05	8827.66	5973.51	7496.59	10154.1	12431.6	6509.58	14557.1	24327.4	11107.3	9930.97	6085.69	10090.9	12325.2	10338	0.561837	0.848821	0.574381	0.720833	0.976362	1.19536	0.625927	1.39973	2.33919	1.06802	0.95491	0.585168	0.970283	1.18513	0.994049	extracellular	K03986	C1QA; complement C1q subcomponent subunit A	hsa04936 Alcoholic liver disease; hsa04610 Complement and coagulation cascades; hsa05150 Staphylococcus aureus infection; hsa05142 Chagas disease; hsa05322 Systemic lupus erythematosus; hsa05133 Pertussis; hsa05020 Prion disease; hsa05171 Coronavirus disease - COVID-19	GO:0002250 adaptive immune response; GO:0002252 immune effector process; GO:0002253 activation of immune response; GO:0002376 immune system process; GO:0002443 leukocyte mediated immunity; GO:0002449 lymphocyte mediated immunity; GO:0002455 humoral immune response mediated by circulating immunoglobulin; GO:0002460 adaptive immune response based on somatic recombination of immune receptors built f…	GO:0005576 extracellular region; GO:0005602 complement component C1 complex; GO:0005615 extracellular space; GO:0032991 protein-containing complex;	GO:0003824 catalytic activity; GO:0004175 endopeptidase activity; GO:0004252 serine-type endopeptidase activity; GO:0008233 peptidase activity; GO:0008236 serine-type peptidase activity; GO:0016787 hydrolase activity; GO:0017171 serine hydrolase activity; GO:0140096 catalytic activity, acting on a protein;	PF00386	PF00386 C1q domain
P02751	Fibronectin OS=Homo sapiens OX=9606 GN=FN1 PE=1 SV=5	FN1	65.314	0.00221092	Up	272.32	3.6	68	68	25663	26971.1	4927.04	20610.6	25765.1	583.85	343.69	172.273	29.4871	134.993	3000.66	208.434	296.387	333.656	251.256	3.52219	3.70171	0.676224	2.82876	3.5362	0.080132	0.0471706	0.023644	0.00404703	0.0185275	0.411833	0.0286071	0.0406783	0.0457934	0.0344843	extracellular	K05717	FN1; fibronectin 1	hsa04510 Focal adhesion; hsa05146 Amoebiasis; hsa05200 Pathways in cancer; hsa05222 Small cell lung cancer; hsa05100 Bacterial invasion of epithelial cells; hsa04810 Regulation of actin cytoskeleton; hsa04512 ECM-receptor interaction; hsa05165 Human papillomavirus infection; hsa05205 Proteoglycans in cancer; hsa04151 PI3K-Akt signaling pathway; hsa04933 AGE-RAGE signaling pathway in diabetic comp…	GO:0000302 response to reactive oxygen species; GO:0000902 cell morphogenesis; GO:0000904 cell morphogenesis involved in differentiation; GO:0001101 response to acid chemical; GO:0001503 ossification; GO:0001558 regulation of cell growth; GO:0001667 ameboidal-type cell migration; GO:0001678 cellular glucose homeostasis; GO:0001704 formation of primary germ layer; GO:0001706 endoderm formation; GO…	GO:0005576 extracellular region; GO:0005577 fibrinogen complex; GO:0005604 basement membrane; GO:0005615 extracellular space; GO:0005622 intracellular anatomical structure; GO:0005737 cytoplasm; GO:0005783 endoplasmic reticulum; GO:0005788 endoplasmic reticulum lumen; GO:0005793 endoplasmic reticulum-Golgi intermediate compartment; GO:0005886 plasma membrane; GO:0012505 endomembrane system; GO:00…	GO:0002020 protease binding; GO:0005102 signaling receptor binding; GO:0005178 integrin binding; GO:0005198 structural molecule activity; GO:0005201 extracellular matrix structural constituent; GO:0005488 binding; GO:0005515 protein binding; GO:0005518 collagen binding; GO:0005539 glycosaminoglycan binding; GO:0008022 protein C-terminus binding; GO:0008047 enzyme activator activity; GO:0008201 he…	PF00039; PF00040; PF00041	PF00039 Fibronectin type I domain; PF00040 Fibronectin type II domain; PF00041 Fibronectin type III domain
P04040	Catalase OS=Homo sapiens OX=9606 GN=CAT PE=1 SV=3	CAT	4.02874	0.0146206	Up	59.7562	33.8	18	18	15399.8	13057.5	5730.95	4337.61	7933.69	3706.54	9581.59	6526.49	14783.1	4363.82	3301.94	4882.56	3240.84	2343.65	2901.58	2.26264	1.91849	0.84203	0.637312	1.16567	0.54459	1.40779	0.958916	2.17204	0.641162	0.485144	0.71738	0.476167	0.344345	0.426321	cytoplasm	K03781	katE; catalase [EC:1.11.1.6]	hsa05208 Chemical carcinogenesis - reactive oxygen species; hsa00630 Glyoxylate and dicarboxylate metabolism; hsa04146 Peroxisome; hsa00380 Tryptophan metabolism; hsa04211 Longevity regulating pathway; hsa01200 Carbon metabolism; hsa05022 Pathways of neurodegeneration - multiple diseases; hsa05014 Amyotrophic lateral sclerosis; hsa04068 FoxO signaling pathway; hsa04213 Longevity regulating pathwa…	GO:0000302 response to reactive oxygen species; GO:0001101 response to acid chemical; GO:0001655 urogenital system development; GO:0001657 ureteric bud development; GO:0001666 response to hypoxia; GO:0001775 cell activation; GO:0001822 kidney development; GO:0001823 mesonephros development; GO:0002252 immune effector process; GO:0002263 cell activation involved in immune response; GO:0002274 myel…	GO:0000323 lytic vacuole; GO:0005576 extracellular region; GO:0005615 extracellular space; GO:0005622 intracellular anatomical structure; GO:0005737 cytoplasm; GO:0005739 mitochondrion; GO:0005740 mitochondrial envelope; GO:0005758 mitochondrial intermembrane space; GO:0005764 lysosome; GO:0005773 vacuole; GO:0005777 peroxisome; GO:0005778 peroxisomal membrane; GO:0005782 peroxisomal matrix; GO:0…	GO:0000166 nucleotide binding; GO:0003824 catalytic activity; GO:0004046 aminoacylase activity; GO:0004096 catalase activity; GO:0004601 peroxidase activity; GO:0005102 signaling receptor binding; GO:0005488 binding; GO:0005515 protein binding; GO:0016209 antioxidant activity; GO:0016491 oxidoreductase activity; GO:0016627 oxidoreductase activity, acting on the CH-CH group of donors; GO:0016628 o…	PF00199	PF00199 Catalase	P
P04196	Histidine-rich glycoprotein OS=Homo sapiens OX=9606 GN=HRG PE=1 SV=1	HRG	2.21594	0.000548785	Up	59.5783	28.4	18	18	18188.9	16890.4	16013.7	13072	20368.9	2900.64	8659.43	5999.17	6727.09	6219.32	3621.99	11925.1	7227.21	8794.54	7035.3	1.77575	1.64899	1.5634	1.2762	1.98858	0.283185	0.845406	0.585689	0.656756	0.607183	0.35361	1.16423	0.705581	0.858597	0.686846	extracellular	K23410			GO:0001558 regulation of cell growth; GO:0001775 cell activation; GO:0001906 cell killing; GO:0001932 regulation of protein phosphorylation; GO:0001952 regulation of cell-matrix adhesion; GO:0001954 positive regulation of cell-matrix adhesion; GO:0002376 immune system process; GO:0002576 platelet degranulation; GO:0002682 regulation of immune system process; GO:0002684 positive regulation of immu…	GO:0000323 lytic vacuole; GO:0005576 extracellular region; GO:0005615 extracellular space; GO:0005622 intracellular anatomical structure; GO:0005737 cytoplasm; GO:0005764 lysosome; GO:0005765 lysosomal membrane; GO:0005767 secondary lysosome; GO:0005768 endosome; GO:0005773 vacuole; GO:0005774 vacuolar membrane; GO:0005886 plasma membrane; GO:0009986 cell surface; GO:0012505 endomembrane system; …	GO:0004857 enzyme inhibitor activity; GO:0004866 endopeptidase inhibitor activity; GO:0004867 serine-type endopeptidase inhibitor activity; GO:0005102 signaling receptor binding; GO:0005488 binding; GO:0005515 protein binding; GO:0005539 glycosaminoglycan binding; GO:0008201 heparin binding; GO:0008270 zinc ion binding; GO:0019865 immunoglobulin binding; GO:0020037 heme binding; GO:0030234 enzyme…	PF00031	PF00031 Cystatin domain
P07355	Annexin A2 OS=Homo sapiens OX=9606 GN=ANXA2 PE=1 SV=2	ANXA2	0.460998	0.00948914	Down	38.604	9.1	7	1	326.654	410.861	333.69	377.4	272.609	254.064	239.852	1526.43	222.355	654.269	340.478		866.71		682.4	0.652527	0.82074	0.666582	0.753899	0.544567	0.507521	0.479131	3.04922	0.444179	1.30697	0.680143		1.73135		1.36317	cytoplasm	K17092	ANXA2; annexin A2	hsa05132 Salmonella infection	GO:0001501 skeletal system development; GO:0001503 ossification; GO:0001525 angiogenesis; GO:0001568 blood vessel development; GO:0001765 membrane raft assembly; GO:0001775 cell activation; GO:0001816 cytokine production; GO:0001919 regulation of receptor recycling; GO:0001921 positive regulation of receptor recycling; GO:0001932 regulation of protein phosphorylation; GO:0001934 positive regulati…	GO:0000323 lytic vacuole; GO:0001726 ruffle; GO:0005576 extracellular region; GO:0005604 basement membrane; GO:0005615 extracellular space; GO:0005622 intracellular anatomical structure; GO:0005634 nucleus; GO:0005737 cytoplasm; GO:0005764 lysosome; GO:0005765 lysosomal membrane; GO:0005766 primary lysosome; GO:0005768 endosome; GO:0005769 early endosome; GO:0005770 late endosome; GO:0005773 vacu…	GO:0001786 phosphatidylserine binding; GO:0002020 protease binding; GO:0003779 actin binding; GO:0004857 enzyme inhibitor activity; GO:0004859 phospholipase inhibitor activity; GO:0005215 transporter activity; GO:0005216 ion channel activity; GO:0005244 voltage-gated ion channel activity; GO:0005245 voltage-gated calcium channel activity; GO:0005261 cation channel activity; GO:0005262 calcium cha…	PF00191	PF00191 Annexin	U
P08575	Receptor-type tyrosine-protein phosphatase C OS=Homo sapiens OX=9606 GN=PTPRC PE=1 SV=3	PTPRC	0.477789	0.0329637	Down	147.486	3.2	4	4	539.63	397.437	781.621	212.826	480.408	551.217	399.601	637.216	335.012	1283.1	580.864	1439.41	930.85	1482.97	1183.35	0.720434	0.530599	1.04351	0.284134	0.64137	0.735904	0.533489	0.850718	0.447259	1.713	0.775484	1.92169	1.24273	1.97985	1.57983	peroxisome	K06478	PTPRC; receptor-type tyrosine-protein phosphatase C [EC:3.1.3.48]	hsa04666 Fc gamma R-mediated phagocytosis; hsa05132 Salmonella infection; hsa04514 Cell adhesion molecules; hsa05340 Primary immunodeficiency; hsa04660 T cell receptor signaling pathway	GO:0000018 regulation of DNA recombination; GO:0001501 skeletal system development; GO:0001775 cell activation; GO:0001910 regulation of leukocyte mediated cytotoxicity; GO:0001911 negative regulation of leukocyte mediated cytotoxicity; GO:0001912 positive regulation of leukocyte mediated cytotoxicity; GO:0001914 regulation of T cell mediated cytotoxicity; GO:0001915 negative regulation of T cell…	GO:0005622 intracellular anatomical structure; GO:0005737 cytoplasm; GO:0005886 plasma membrane; GO:0005887 integral component of plasma membrane; GO:0005912 adherens junction; GO:0005925 focal adhesion; GO:0009897 external side of plasma membrane; GO:0009898 cytoplasmic side of plasma membrane; GO:0009986 cell surface; GO:0012505 endomembrane system; GO:0012506 vesicle membrane; GO:0016020 membr…	GO:0003824 catalytic activity; GO:0004721 phosphoprotein phosphatase activity; GO:0004725 protein tyrosine phosphatase activity; GO:0004888 transmembrane signaling receptor activity; GO:0005001 transmembrane receptor protein tyrosine phosphatase activity; GO:0005488 binding; GO:0005515 protein binding; GO:0005539 glycosaminoglycan binding; GO:0008201 heparin binding; GO:0016787 hydrolase activity…	PF00041; PF00102	PF00041 Fibronectin type III domain; PF00102 Protein-tyrosine phosphatase	T
P12110	Collagen alpha-2(VI) chain OS=Homo sapiens OX=9606 GN=COL6A2 PE=1 SV=4	COL6A2	0.369292	0.048539	Down	108.579	2.6	3	3	553.532		766.241				1440.46		2129.51		533.562	785.723	1503.97		2069.82	0.452657		0.626602				1.17795		1.74143		0.436326	0.642533	1.22989		1.69262	extracellular	K06238	COL6A; collagen type VI alpha	hsa04510 Focal adhesion; hsa04512 ECM-receptor interaction; hsa05165 Human papillomavirus infection; hsa04974 Protein digestion and absorption; hsa04151 PI3K-Akt signaling pathway	GO:0009987 cellular process; GO:0016043 cellular component organization; GO:0022607 cellular component assembly; GO:0030198 extracellular matrix organization; GO:0043062 extracellular structure organization; GO:0043933 protein-containing complex organization; GO:0044085 cellular component biogenesis; GO:0051259 protein complex oligomerization; GO:0051291 protein heterooligomerization; GO:0065003 …	GO:0005576 extracellular region; GO:0005622 intracellular anatomical structure; GO:0005737 cytoplasm; GO:0005783 endoplasmic reticulum; GO:0005788 endoplasmic reticulum lumen; GO:0005886 plasma membrane; GO:0012505 endomembrane system; GO:0016020 membrane; GO:0031012 extracellular matrix; GO:0031974 membrane-enclosed lumen; GO:0032991 protein-containing complex; GO:0042383 sarcolemma; GO:0043226 …		PF00092	PF00092 von Willebrand factor type A domain	W
P13645	Keratin, type I cytoskeletal 10 OS=Homo sapiens OX=9606 GN=KRT10 PE=1 SV=6	KRT10	1.76323	0.0360514	Up	58.8271	27.4	20	18	29256.8	23229	16360.2	25186.8	8069.43	35312	27642	18193	26777	22741.4	7459.23	9138.24	12351.9	12549.4	14144.1	1.52162	1.20812	0.850883	1.30995	0.419684	1.83655	1.43764	0.946205	1.39265	1.18276	0.387949	0.475273	0.642413	0.652685	0.735623	nucleus	K07604	KRT1; type I keratin, acidic	hsa05150 Staphylococcus aureus infection; hsa04915 Estrogen signaling pathway	GO:0006464 cellular protein modification process; GO:0006807 nitrogen compound metabolic process; GO:0007275 multicellular organism development; GO:0008152 metabolic process; GO:0008219 cell death; GO:0008544 epidermis development; GO:0009888 tissue development; GO:0009913 epidermal cell differentiation; GO:0009987 cellular process; GO:0012501 programmed cell death; GO:0016043 cellular component …	GO:0001533 cornified envelope; GO:0005622 intracellular anatomical structure; GO:0005737 cytoplasm; GO:0005829 cytosol; GO:0005856 cytoskeleton; GO:0005882 intermediate filament; GO:0005886 plasma membrane; GO:0016020 membrane; GO:0043226 organelle; GO:0043228 non-membrane-bounded organelle; GO:0043229 intracellular organelle; GO:0043232 intracellular non-membrane-bounded organelle; GO:0045111 in…	GO:0005198 structural molecule activity; GO:0005488 binding; GO:0005515 protein binding; GO:0030280 structural constituent of skin epidermis; GO:0046982 protein heterodimerization activity; GO:0046983 protein dimerization activity;
P13646	Keratin, type I cytoskeletal 13 OS=Homo sapiens OX=9606 GN=KRT13 PE=1 SV=4	KRT13	2.33575	0.0306838	Up	49.5882	9.2	6	2	2364.38	2684.64	1237.25	2288.13	620.133	2600.89	1710.29	1144.18	2031.12	1691.81	532.914	901.216	876.966	971.534	842.831	1.57637	1.78989	0.824897	1.52554	0.413453	1.73406	1.14028	0.762846	1.35418	1.12796	0.355303	0.600856	0.584689	0.647739	0.56193	nucleus	K07604	KRT1; type I keratin, acidic	hsa05150 Staphylococcus aureus infection; hsa04915 Estrogen signaling pathway	GO:0001101 response to acid chemical; GO:0001667 ameboidal-type cell migration; GO:0001775 cell activation; GO:0001942 hair follicle development; GO:0002009 morphogenesis of an epithelium; GO:0002376 immune system process; GO:0003008 system process; GO:0006464 cellular protein modification process; GO:0006807 nitrogen compound metabolic process; GO:0006928 movement of cell or subcellular componen…	GO:0001533 cornified envelope; GO:0005576 extracellular region; GO:0005615 extracellular space; GO:0005622 intracellular anatomical structure; GO:0005737 cytoplasm; GO:0005829 cytosol; GO:0005856 cytoskeleton; GO:0005882 intermediate filament; GO:0005886 plasma membrane; GO:0016020 membrane; GO:0031982 vesicle; GO:0043226 organelle; GO:0043227 membrane-bounded organelle; GO:0043228 non-membrane-b…	GO:0004888 transmembrane signaling receptor activity; GO:0005102 signaling receptor binding; GO:0005198 structural molecule activity; GO:0005200 structural constituent of cytoskeleton; GO:0005488 binding; GO:0005515 protein binding; GO:0030280 structural constituent of skin epidermis; GO:0032395 MHC class II receptor activity; GO:0038023 signaling receptor activity; GO:0042287 MHC protein binding…
P14151	L-selectin OS=Homo sapiens OX=9606 GN=SELL PE=1 SV=2	SELL	0.504837	0.0337925	Down	42.1871	7.3	5	5	4907.4	6659.24	8590.45	4155.83	6188.17	11459.3	4581.15	22346.8	27543.6	16662.9	9727.38	5543.28	15461	9776.01	14690.9	0.437397	0.593538	0.765667	0.370409	0.551552	1.02137	0.408318	1.99177	2.45497	1.48516	0.867002	0.494072	1.37804	0.871336	1.3094	plasma membrane	K06495	SELL; selectin, lymphocyte	hsa04514 Cell adhesion molecules	GO:0001101 response to acid chemical; GO:0001775 cell activation; GO:0002252 immune effector process; GO:0002263 cell activation involved in immune response; GO:0002274 myeloid leukocyte activation; GO:0002275 myeloid cell activation involved in immune response; GO:0002283 neutrophil activation involved in immune response; GO:0002366 leukocyte activation involved in immune response; GO:0002376 im…	GO:0005622 intracellular anatomical structure; GO:0005737 cytoplasm; GO:0005886 plasma membrane; GO:0005887 integral component of plasma membrane; GO:0009897 external side of plasma membrane; GO:0009986 cell surface; GO:0012505 endomembrane system; GO:0012506 vesicle membrane; GO:0016020 membrane; GO:0016021 integral component of membrane; GO:0030141 secretory granule; GO:0030659 cytoplasmic vesi…	GO:0002020 protease binding; GO:0005488 binding; GO:0005509 calcium ion binding; GO:0005515 protein binding; GO:0005539 glycosaminoglycan binding; GO:0008201 heparin binding; GO:0008289 lipid binding; GO:0019899 enzyme binding; GO:0030246 carbohydrate binding; GO:0043167 ion binding; GO:0043168 anion binding; GO:0043169 cation binding; GO:0043208 glycosphingolipid binding; GO:0046625 sphingolipid…	PF00059; PF00084	PF00059 Lectin C-type domain; PF00084 Sushi repeat (SCR repeat)	TV
P14923	Junction plakoglobin OS=Homo sapiens OX=9606 GN=JUP PE=1 SV=3	JUP	2.4001	0.000818478	Up	81.7447	8.7	17	14	749.114	723.838	652.533	835.482	442.718	367.979	2076.13	319.683	6893.53	647.178	140.169	319.755	341.662	291.904	252.015	0.746442	0.721256	0.650206	0.832502	0.441138	0.366667	2.06873	0.318543	6.86894	0.64487	0.139669	0.318615	0.340444	0.290863	0.251117	cytoplasm	K10056	JUP; junction plakoglobin	hsa05412 Arrhythmogenic right ventricular cardiomyopathy; hsa05226 Gastric cancer; hsa05221 Acute myeloid leukemia; hsa05200 Pathways in cancer; hsa05202 Transcriptional misregulation in cancer	GO:0001775 cell activation; GO:0001952 regulation of cell-matrix adhesion; GO:0001954 positive regulation of cell-matrix adhesion; GO:0002027 regulation of heart rate; GO:0002159 desmosome assembly; GO:0002252 immune effector process; GO:0002263 cell activation involved in immune response; GO:0002274 myeloid leukocyte activation; GO:0002275 myeloid cell activation involved in immune response; GO:…	GO:0001533 cornified envelope; GO:0005576 extracellular region; GO:0005622 intracellular anatomical structure; GO:0005634 nucleus; GO:0005737 cytoplasm; GO:0005829 cytosol; GO:0005856 cytoskeleton; GO:0005882 intermediate filament; GO:0005886 plasma membrane; GO:0005911 cell-cell junction; GO:0005912 adherens junction; GO:0005915 zonula adherens; GO:0005916 fascia adherens; GO:0009898 cytoplasmic…	GO:0003712 transcription coregulator activity; GO:0003713 transcription coactivator activity; GO:0005198 structural molecule activity; GO:0005199 structural constituent of cell wall; GO:0005488 binding; GO:0005515 protein binding; GO:0019899 enzyme binding; GO:0019900 kinase binding; GO:0019901 protein kinase binding; GO:0019902 phosphatase binding; GO:0019903 protein phosphatase binding; GO:0042…			TZ
P28070	Proteasome subunit beta type-4 OS=Homo sapiens OX=9606 GN=PSMB4 PE=1 SV=4	PSMB4	2.15818	0.0346087	Up	29.2042	7.2	2	2	2365.86	1593.06	1501.78	631.066	2291.4	3239.97	655.172	8495.02	5748.83	2306.97	946.303	2023.02	1219.19	677.716	633.331	1.03377	0.69609	0.656207	0.275746	1.00123	1.41571	0.286279	3.71192	2.51196	1.00804	0.413489	0.883963	0.532726	0.29613	0.276735	cytoplasm,nucleus	K02736	PSMB4; 20S proteasome subunit beta 7 [EC:3.4.25.1]	hsa05017 Spinocerebellar ataxia; hsa05016 Huntington disease; hsa03050 Proteasome; hsa05012 Parkinson disease; hsa05010 Alzheimer disease; hsa05022 Pathways of neurodegeneration - multiple diseases; hsa05014 Amyotrophic lateral sclerosis; hsa05020 Prion disease	GO:0000226 microtubule cytoskeleton organization; GO:0002682 regulation of immune system process; GO:0002683 negative regulation of immune system process; GO:0002861 regulation of inflammatory response to antigenic stimulus; GO:0002862 negative regulation of inflammatory response to antigenic stimulus; GO:0006464 cellular protein modification process; GO:0006508 proteolysis; GO:0006511 ubiquitin-…	GO:0000502 proteasome complex; GO:0005622 intracellular anatomical structure; GO:0005634 nucleus; GO:0005654 nucleoplasm; GO:0005737 cytoplasm; GO:0005829 cytosol; GO:0005839 proteasome core complex; GO:0019774 proteasome core complex, beta-subunit complex; GO:0031974 membrane-enclosed lumen; GO:0031981 nuclear lumen; GO:0032991 protein-containing complex; GO:0043226 organelle; GO:0043227 membran…	GO:0001530 lipopolysaccharide binding; GO:0005488 binding; GO:0008289 lipid binding; GO:0097367 carbohydrate derivative binding;	PF00227	PF00227 Proteasome subunit	O
P28072	Proteasome subunit beta type-6 OS=Homo sapiens OX=9606 GN=PSMB6 PE=1 SV=4	PSMB6	2.09747	0.0184672	Up	25.3577	8.4	2	2	2363.78	1713.38	1601.16	1215.84	1854.67	1546.27	2189.44	5843.03	3150.34	1059.17	1177.74	1686.51		908.634	896.184	1.21638	0.881685	0.823942	0.625656	0.954394	0.795696	1.12666	3.00676	1.62113	0.545038	0.606052	0.867863		0.467573	0.461167	cytoplasm,nucleus	K02738	PSMB6; 20S proteasome subunit beta 1 [EC:3.4.25.1]	hsa05017 Spinocerebellar ataxia; hsa05016 Huntington disease; hsa03050 Proteasome; hsa05012 Parkinson disease; hsa05010 Alzheimer disease; hsa05022 Pathways of neurodegeneration - multiple diseases; hsa05014 Amyotrophic lateral sclerosis; hsa05020 Prion disease	GO:0006464 cellular protein modification process; GO:0006508 proteolysis; GO:0006511 ubiquitin-dependent protein catabolic process; GO:0006807 nitrogen compound metabolic process; GO:0008152 metabolic process; GO:0009056 catabolic process; GO:0009057 macromolecule catabolic process; GO:0009987 cellular process; GO:0010498 proteasomal protein catabolic process; GO:0016579 protein deubiquitination;…	GO:0000502 proteasome complex; GO:0005622 intracellular anatomical structure; GO:0005634 nucleus; GO:0005654 nucleoplasm; GO:0005737 cytoplasm; GO:0005829 cytosol; GO:0005839 proteasome core complex; GO:0019774 proteasome core complex, beta-subunit complex; GO:0031974 membrane-enclosed lumen; GO:0031981 nuclear lumen; GO:0032991 protein-containing complex; GO:0043226 organelle; GO:0043227 membran…	GO:0003824 catalytic activity; GO:0004175 endopeptidase activity; GO:0008233 peptidase activity; GO:0016787 hydrolase activity; GO:0140096 catalytic activity, acting on a protein;	PF00227	PF00227 Proteasome subunit	O
P28074	Proteasome subunit beta type-5 OS=Homo sapiens OX=9606 GN=PSMB5 PE=1 SV=3	PSMB5	2.92228	0.000976054	Up	28.4803	8	3	3	1081.57	985.776	1157	628.237	683.426	591.097	1138.25		1441.13	605.004	1004.59	506.937	339.971		395.604	1.33165	1.21371	1.42452	0.773501	0.841451	0.727773	1.40144		1.77436	0.744896	1.23688	0.624153	0.418581		0.487077	nucleus	K02737	PSMB5; 20S proteasome subunit beta 5 [EC:3.4.25.1]	hsa05017 Spinocerebellar ataxia; hsa05016 Huntington disease; hsa03050 Proteasome; hsa05012 Parkinson disease; hsa05010 Alzheimer disease; hsa05022 Pathways of neurodegeneration - multiple diseases; hsa05014 Amyotrophic lateral sclerosis; hsa05020 Prion disease	GO:0000226 microtubule cytoskeleton organization; GO:0006464 cellular protein modification process; GO:0006508 proteolysis; GO:0006511 ubiquitin-dependent protein catabolic process; GO:0006807 nitrogen compound metabolic process; GO:0006950 response to stress; GO:0006979 response to oxidative stress; GO:0006996 organelle organization; GO:0007010 cytoskeleton organization; GO:0007017 microtubule-b…	GO:0000502 proteasome complex; GO:0005622 intracellular anatomical structure; GO:0005634 nucleus; GO:0005654 nucleoplasm; GO:0005737 cytoplasm; GO:0005813 centrosome; GO:0005815 microtubule organizing center; GO:0005829 cytosol; GO:0005839 proteasome core complex; GO:0005856 cytoskeleton; GO:0015630 microtubule cytoskeleton; GO:0019774 proteasome core complex, beta-subunit complex; GO:0031974 mem…	GO:0003824 catalytic activity; GO:0004175 endopeptidase activity; GO:0008233 peptidase activity; GO:0016787 hydrolase activity; GO:0140096 catalytic activity, acting on a protein;	PF00227	PF00227 Proteasome subunit	O
P61020	Ras-related protein Rab-5B OS=Homo sapiens OX=9606 GN=RAB5B PE=1 SV=1	RAB5B	0.493579	0.0375603	Down	23.7068	9.8	4	1	1317.48	1640.33	722.552	1599.39	1540.24	1971.25	1366.32	1490	1236.04	1540.17	1371.38	2497.43	2474.47	2661.89	2320.13	0.767492	0.955568	0.420919	0.931718	0.89726	1.14834	0.795941	0.86799	0.720052	0.89722	0.79889	1.45487	1.44149	1.55067	1.35158	mitochondria	K07888	RAB5B; Ras-related protein Rab-5B	hsa04014 Ras signaling pathway; hsa05132 Salmonella infection; hsa04145 Phagosome; hsa05146 Amoebiasis; hsa05152 Tuberculosis; hsa04962 Vasopressin-regulated water reabsorption; hsa04144 Endocytosis	GO:0000003 reproduction; GO:0000902 cell morphogenesis; GO:0000904 cell morphogenesis involved in differentiation; GO:0001667 ameboidal-type cell migration; GO:0001700 embryonic development via the syncytial blastoderm; GO:0001775 cell activation; GO:0002009 morphogenesis of an epithelium; GO:0002064 epithelial cell development; GO:0002065 columnar/cuboidal epithelial cell differentiation; GO:000…	GO:0005576 extracellular region; GO:0005615 extracellular space; GO:0005622 intracellular anatomical structure; GO:0005737 cytoplasm; GO:0005768 endosome; GO:0005769 early endosome; GO:0005886 plasma membrane; GO:0005938 cell cortex; GO:0008021 synaptic vesicle; GO:0010008 endosome membrane; GO:0012505 endomembrane system; GO:0012506 vesicle membrane; GO:0016020 membrane; GO:0030133 transport ves…	GO:0000166 nucleotide binding; GO:0001882 nucleoside binding; GO:0001883 purine nucleoside binding; GO:0003824 catalytic activity; GO:0003924 GTPase activity; GO:0005488 binding; GO:0005515 protein binding; GO:0016462 pyrophosphatase activity; GO:0016787 hydrolase activity; GO:0016817 hydrolase activity, acting on acid anhydrides; GO:0016818 hydrolase activity, acting on acid anhydrides, in phosp…	PF00071	PF00071 Ras family	U
P61769	Beta-2-microglobulin OS=Homo sapiens OX=9606 GN=B2M PE=1 SV=1	B2M	1.6206	0.0368973	Up	13.7146	8.4	2	2	18990.7	13915.7	20996.4	3285.7	5885.47	1931.39	5103.98	5328.76	16726.1	19106.9	2968.64	2118.69	9140.13	12172.9	11947.9	1.9039	1.39511	2.10498	0.329406	0.590044	0.19363	0.511697	0.534232	1.67686	1.91555	0.297619	0.212408	0.916338	1.22039	1.19783	extracellular	K08055	B2M; beta-2-microglobulin	hsa05168 Herpes simplex virus 1 infection; hsa04612 Antigen processing and presentation; hsa05170 Human immunodeficiency virus 1 infection; hsa05166 Human T-cell leukemia virus 1 infection; hsa05169 Epstein-Barr virus infection; hsa05163 Human cytomegalovirus infection	GO:0000041 transition metal ion transport; GO:0001775 cell activation; GO:0001817 regulation of cytokine production; GO:0001819 positive regulation of cytokine production; GO:0001910 regulation of leukocyte mediated cytotoxicity; GO:0001912 positive regulation of leukocyte mediated cytotoxicity; GO:0001914 regulation of T cell mediated cytotoxicity; GO:0001916 positive regulation of T cell mediat…	GO:0000139 Golgi membrane; GO:0005576 extracellular region; GO:0005615 extracellular space; GO:0005622 intracellular anatomical structure; GO:0005737 cytoplasm; GO:0005768 endosome; GO:0005769 early endosome; GO:0005783 endoplasmic reticulum; GO:0005788 endoplasmic reticulum lumen; GO:0005794 Golgi apparatus; GO:0005798 Golgi-associated vesicle; GO:0005829 cytosol; GO:0005886 plasma membrane; GO:…	GO:0005488 binding; GO:0005515 protein binding; GO:0042802 identical protein binding;	PF07654	PF07654 Immunoglobulin C1-set domain
Q13228	Methanethiol oxidase OS=Homo sapiens OX=9606 GN=SELENBP1 PE=1 SV=2	SELENBP1	3.99523	0.0247344	Up	52.391	9.7	10	10	3616.83	4276.87	1488.99	923.431	1445	309.061	2828.02	766.719	7810.09	919.021	971.693	1197.46	1064.04	553.195	731.235	1.87714	2.2197	0.772788	0.479262	0.749958	0.160403	1.46775	0.397928	4.05345	0.476973	0.50431	0.621483	0.552239	0.287109	0.379512	cytoplasm	K17285	SELENBP1; methanethiol oxidase [EC:1.8.3.4]	hsa00920 Sulfur metabolism; hsa01100 Metabolic pathways	GO:0009987 cellular process; GO:0030154 cell differentiation; GO:0032502 developmental process; GO:0045444 fat cell differentiation; GO:0048869 cellular developmental process; GO:0050873 brown fat cell differentiation;	GO:0001650 fibrillar center; GO:0005622 intracellular anatomical structure; GO:0005634 nucleus; GO:0005730 nucleolus; GO:0031974 membrane-enclosed lumen; GO:0031981 nuclear lumen; GO:0043226 organelle; GO:0043227 membrane-bounded organelle; GO:0043228 non-membrane-bounded organelle; GO:0043229 intracellular organelle; GO:0043231 intracellular membrane-bounded organelle; GO:0043232 intracellular n…	GO:0005488 binding; GO:0008430 selenium binding;			P
Q13835	Plakophilin-1 OS=Homo sapiens OX=9606 GN=PKP1 PE=1 SV=2	PKP1	2.37539	0.00684329	Up	82.8606	9	7	7	827.322	862.742	712.043	477.287	390.38	449.626	2652.66		20197	1218.84		473.769	289.157	385.009		0.343099	0.357788	0.295291	0.197936	0.161895	0.186464	1.10009		8.37591	0.505466		0.196477	0.119916	0.159667		nucleus	K10387			GO:0001775 cell activation; GO:0002252 immune effector process; GO:0002263 cell activation involved in immune response; GO:0002274 myeloid leukocyte activation; GO:0002275 myeloid cell activation involved in immune response; GO:0002283 neutrophil activation involved in immune response; GO:0002366 leukocyte activation involved in immune response; GO:0002376 immune system process; GO:0002443 leukoc…	GO:0001533 cornified envelope; GO:0005622 intracellular anatomical structure; GO:0005634 nucleus; GO:0005654 nucleoplasm; GO:0005737 cytoplasm; GO:0005856 cytoskeleton; GO:0005882 intermediate filament; GO:0005886 plasma membrane; GO:0005911 cell-cell junction; GO:0012505 endomembrane system; GO:0012506 vesicle membrane; GO:0016020 membrane; GO:0030054 cell junction; GO:0030057 desmosome; GO:0030…	GO:0005198 structural molecule activity; GO:0005488 binding; GO:0005515 protein binding; GO:0005521 lamin binding; GO:0019215 intermediate filament binding; GO:0030280 structural constituent of skin epidermis; GO:0044877 protein-containing complex binding;			TW
Q5T749	Keratinocyte proline-rich protein OS=Homo sapiens OX=9606 GN=KPRP PE=1 SV=1	KPRP	3.70564	0.0205845	Up	64.1357	7.4	9	9	1693	1924.55	772.338	585.675	550.581	1424.81	11210.2	250.701	978.332		248.973	689.732	541.854	360.429	282.367	1.10173	1.25241	0.502602	0.38113	0.358293	0.927204	7.29505	0.163145	0.636654		0.16202	0.448846	0.352614	0.234551	0.183751	nucleus
Q8WXD2	Secretogranin-3 OS=Homo sapiens OX=9606 GN=SCG3 PE=1 SV=3	SCG3	1.56496	0.0469509	Up	53.0053	1.5	1	1	169.006		187.332	104.255	65.4099	78.8411	109.394	142.935	138.554	69.482			117.444	92.4216	131.682	1.44167		1.59799	0.889321	0.557963	0.672535	0.933157	1.21927	1.1819	0.592699			1.00183	0.78838	1.12328	endoplasmic reticulum	K25733			GO:0002576 platelet degranulation; GO:0006464 cellular protein modification process; GO:0006807 nitrogen compound metabolic process; GO:0006810 transport; GO:0006887 exocytosis; GO:0008152 metabolic process; GO:0009987 cellular process; GO:0016192 vesicle-mediated transport; GO:0019538 protein metabolic process; GO:0032940 secretion by cell; GO:0036211 protein modification process; GO:0043170 mac…	GO:0005576 extracellular region; GO:0005622 intracellular anatomical structure; GO:0005737 cytoplasm; GO:0005783 endoplasmic reticulum; GO:0005788 endoplasmic reticulum lumen; GO:0012505 endomembrane system; GO:0012506 vesicle membrane; GO:0016020 membrane; GO:0030133 transport vesicle; GO:0030141 secretory granule; GO:0030658 transport vesicle membrane; GO:0030659 cytoplasmic vesicle membrane; G…
Q92496	Complement factor H-related protein 4 OS=Homo sapiens OX=9606 GN=CFHR4 PE=1 SV=3	CFHR4	0.436526	0.0411135	Down	65.3508	6.2	3	3	1870.52	3091.24	1483.69	3211.71	3869.8	1480.44	2604.62	6681.94	7012.88	2683.87	3036.94	1941	3296.34	5747.65	5721.33	0.522162	0.862928	0.414177	0.896558	1.08026	0.41327	0.727089	1.86528	1.95767	0.749211	0.847771	0.541836	0.920184	1.60447	1.59713	extracellular	K23816	CFHR4; complement factor H-related protein 4	hsa04610 Complement and coagulation cascades	GO:0002673 regulation of acute inflammatory response; GO:0002682 regulation of immune system process; GO:0002697 regulation of immune effector process; GO:0002920 regulation of humoral immune response; GO:0006810 transport; GO:0006869 lipid transport; GO:0010468 regulation of gene expression; GO:0010876 lipid localization; GO:0019222 regulation of metabolic process; GO:0030162 regulation of prote…	GO:0005576 extracellular region; GO:0005615 extracellular space;	GO:0005215 transporter activity; GO:0005319 lipid transporter activity;	PF00084	PF00084 Sushi repeat (SCR repeat)
Q99969	Retinoic acid receptor responder protein 2 OS=Homo sapiens OX=9606 GN=RARRES2 PE=1 SV=1	RARRES2	4.1159	0.00756709	Up	18.6176	7.4	2	2	983.655	958.477	520.785	1141.02	828.671	113.893	59.0541	159.169	26.1095	133.7	204.913	335.905	153.25	163.442	281.698	2.43329	2.37101	1.28828	2.82256	2.0499	0.281739	0.146083	0.393741	0.0645876	0.330736	0.506899	0.830934	0.379098	0.404311	0.696842	extracellular	K10044			GO:0001523 retinoid metabolic process; GO:0001701 in utero embryonic development; GO:0001932 regulation of protein phosphorylation; GO:0001934 positive regulation of protein phosphorylation; GO:0002376 immune system process; GO:0002576 platelet degranulation; GO:0002682 regulation of immune system process; GO:0002684 positive regulation of immune system process; GO:0002685 regulation of leukocyte…	GO:0005576 extracellular region; GO:0005615 extracellular space; GO:0005622 intracellular anatomical structure; GO:0005737 cytoplasm; GO:0012505 endomembrane system; GO:0030141 secretory granule; GO:0031012 extracellular matrix; GO:0031089 platelet dense granule lumen; GO:0031410 cytoplasmic vesicle; GO:0031974 membrane-enclosed lumen; GO:0031982 vesicle; GO:0031983 vesicle lumen; GO:0034774 secr…	GO:0005102 signaling receptor binding; GO:0005488 binding; GO:0005515 protein binding;
Q9Y6R7	IgGFc-binding protein OS=Homo sapiens OX=9606 GN=FCGBP PE=1 SV=3	FCGBP	0.60722	0.0345296	Down	572.017	4.3	22	22	543.804	573.814	833.111	637.336	794.569	2222.69	1005.45	1217.76	1597.96	1028.89	802.01	612.055	1171.11	1154.74	886.704	0.540847	0.570694	0.828581	0.633871	0.790249	2.21061	0.999981	1.21114	1.58927	1.0233	0.79765	0.608727	1.16474	1.14846	0.881882	extracellular							PF00094; PF08742; PF01826; PF12714	PF00094 von Willebrand factor type D domain; PF08742 C8 domain; PF01826 Trypsin Inhibitor like cysteine rich domain; PF12714 TILa domain	WV
A0A0B4J1V0	Immunoglobulin heavy variable 3-15 OS=Homo sapiens OX=9606 GN=IGHV3-15 PE=3 SV=1	IGHV3-15	0.25499	0.0140129	Down	12.9258	10.9	1	1	3100.16	3531.01	1797.68		7280.91		10330.2	10557.3	32043	6808.06	5111.93		11742.1	10295		0.332385	0.378579	0.192739		0.780625		1.10755	1.1319	3.4355	0.729928	0.548077		1.25894	1.10378		extracellular							PF07686	PF07686 Immunoglobulin V-set domain
Q8IZ83	Aldehyde dehydrogenase family 16 member A1 OS=Homo sapiens OX=9606 GN=ALDH16A1 PE=1 SV=2	ALDH16A1	0.490471	0.00721433	Down	85.1274	1.2	1	1	469.663		432.724			874.054	820.375			378.457		749.762		892.798	947.041	0.675182		0.622079			1.25653	1.17936			0.544066		1.07785		1.28348	1.36146	plasma membrane				GO:0008152 metabolic process;		GO:0003824 catalytic activity; GO:0004029 aldehyde dehydrogenase (NAD+) activity; GO:0016491 oxidoreductase activity; GO:0016620 oxidoreductase activity, acting on the aldehyde or oxo group of donors, NAD or NADP as acceptor; GO:0016903 oxidoreductase activity, acting on the aldehyde or oxo group of donors;			C
[truncated: 9 more columns]

## Sheet: ATBvsHD
Protein accession	Protein description	Gene name	ATB/HD Ratio	ATB/HD P value	Regulated Type	MW [kDa]	Coverage [%]	Peptides	Unique peptides	Intensity CPs_1	Intensity CPs_2	Intensity CPs_3	Intensity NTM_1	Intensity NTM_2	Intensity NTM_3	Intensity ATB_1	Intensity ATB_2	Intensity ATB_3	Intensity LTBI_1	Intensity LTBI_2	Intensity LTBI_3	Intensity HD_1	Intensity HD_2	Intensity HD_3	CPs_1	CPs_2	CPs_3	NTM_1	NTM_2	NTM_3	ATB_1	ATB_2	ATB_3	LTBI_1	LTBI_2	LTBI_3	HD_1	HD_2	HD_3	Subcellular localization	KEGG KO No.	KEGG Gene	KEGG pathway	Biological Process	Cellular Component	Molecular Function	Pfam ID	Domain description	KOG category
O14818	Proteasome subunit alpha type-7 OS=Homo sapiens OX=9606 GN=PSMA7 PE=1 SV=1	PSMA7	3.71564	0.0468807	Up	27.8868	7.7	3	2	1647.57	1627.61	983.544	1565.35	1925.92	2319.08	1726.4	5816.09	2732.16	733.201	1190.26	2214.34	1426.1	579.084	760.066	0.907029	0.896039	0.541464	0.861762	1.06026	1.27671	0.950426	3.2019	1.50412	0.403644	0.655268	1.21905	0.7851	0.3188	0.418434	cytoplasm	K02731	PSMA7; 20S proteasome subunit alpha 4 [EC:3.4.25.1]	hsa05017 Spinocerebellar ataxia; hsa05016 Huntington disease; hsa03050 Proteasome; hsa05012 Parkinson disease; hsa05010 Alzheimer disease; hsa05022 Pathways of neurodegeneration - multiple diseases; hsa05014 Amyotrophic lateral sclerosis; hsa05020 Prion disease	GO:0006464 cellular protein modification process; GO:0006508 proteolysis; GO:0006511 ubiquitin-dependent protein catabolic process; GO:0006807 nitrogen compound metabolic process; GO:0008152 metabolic process; GO:0009056 catabolic process; GO:0009057 macromolecule catabolic process; GO:0009987 cellular process; GO:0010498 proteasomal protein catabolic process; GO:0016579 protein deubiquitination;…	GO:0000502 proteasome complex; GO:0005622 intracellular anatomical structure; GO:0005634 nucleus; GO:0005654 nucleoplasm; GO:0005737 cytoplasm; GO:0005829 cytosol; GO:0005839 proteasome core complex; GO:0019773 proteasome core complex, alpha-subunit complex; GO:0031974 membrane-enclosed lumen; GO:0031981 nuclear lumen; GO:0032991 protein-containing complex; GO:0043226 organelle; GO:0043227 membra…	GO:0005488 binding; GO:0005515 protein binding; GO:0042802 identical protein binding;	PF00227	PF00227 Proteasome subunit	O
P00918	Carbonic anhydrase 2 OS=Homo sapiens OX=9606 GN=CA2 PE=1 SV=2	CA2	5.8832	0.00319246	Up	29.2461	37.7	9	9	44411.2	33144.1	7533.39	11477.6	19546.1	3957.15	18307.5	30373.7	38212	7735.08	8366.1	17116.9	6746.14	4000.98	4022.59	2.61293	1.95003	0.443227	0.675285	1.14999	0.232819	1.07712	1.78704	2.2482	0.455093	0.492219	1.00707	0.396909	0.235398	0.236669	cytoplasm	K18245	CA2; carbonic anhydrase 2 [EC:4.2.1.1]	hsa04972 Pancreatic secretion; hsa04964 Proximal tubule bicarbonate reclamation; hsa04976 Bile secretion; hsa00910 Nitrogen metabolism; hsa04966 Collecting duct acid secretion; hsa04971 Gastric acid secretion; hsa01100 Metabolic pathways	GO:0001655 urogenital system development; GO:0001822 kidney development; GO:0002009 morphogenesis of an epithelium; GO:0002376 immune system process; GO:0002520 immune system development; GO:0002521 leukocyte differentiation; GO:0002573 myeloid leukocyte differentiation; GO:0002682 regulation of immune system process; GO:0002684 positive regulation of immune system process; GO:0002761 regulation …	GO:0005576 extracellular region; GO:0005615 extracellular space; GO:0005622 intracellular anatomical structure; GO:0005737 cytoplasm; GO:0005829 cytosol; GO:0005886 plasma membrane; GO:0005902 microvillus; GO:0016020 membrane; GO:0016323 basolateral plasma membrane; GO:0030424 axon; GO:0042995 cell projection; GO:0043005 neuron projection; GO:0043209 myelin sheath; GO:0045177 apical part of cell;…	GO:0003824 catalytic activity; GO:0004064 arylesterase activity; GO:0004089 carbonate dehydratase activity; GO:0005488 binding; GO:0008270 zinc ion binding; GO:0016787 hydrolase activity; GO:0016788 hydrolase activity, acting on ester bonds; GO:0016829 lyase activity; GO:0016835 carbon-oxygen lyase activity; GO:0016836 hydro-lyase activity; GO:0043167 ion binding; GO:0043169 cation binding; GO:00…	PF00194	PF00194 Eukaryotic-type carbonic anhydrase	R
P01782	Immunoglobulin heavy variable 3-9 OS=Homo sapiens OX=9606 GN=IGHV3-9 PE=1 SV=2	IGHV3-9	2.76306	0.0498211	Up	12.9447	9.3	1	1	7462.12	12464.2	12918.4	11053.3	23229.4	15336.2	30863.6	26045.7	66641.9	17038.6	18190.4	4993.61	13528.7	20556.8	10629.9	0.384708	0.642587	0.666004	0.569851	1.19759	0.790652	1.59117	1.34278	3.43571	0.878419	0.9378	0.257444	0.69747	1.0598	0.548023	extracellular							PF07686	PF07686 Immunoglobulin V-set domain
P02533	Keratin, type I cytoskeletal 14 OS=Homo sapiens OX=9606 GN=KRT14 PE=1 SV=4	KRT14	3.02159	0.0465557	Up	51.5615	36.7	22	8	3791.66	2653.21	3913.29	4032.59	2345.37	2987.22	11599	4316.79	11250.4	4544.66	1334.63	1839.63	2086.03	3420.69	3484.01	0.894269	0.625765	0.922956	0.951093	0.553159	0.704542	2.73566	1.01812	2.65344	1.07187	0.314774	0.43388	0.491994	0.806776	0.821711	nucleus	K07604	KRT1; type I keratin, acidic	hsa05150 Staphylococcus aureus infection; hsa04915 Estrogen signaling pathway	GO:0006996 organelle organization; GO:0007010 cytoskeleton organization; GO:0007044 cell-substrate junction assembly; GO:0007275 multicellular organism development; GO:0007568 aging; GO:0008219 cell death; GO:0008544 epidermis development; GO:0009314 response to radiation; GO:0009628 response to abiotic stimulus; GO:0009888 tissue development; GO:0009913 epidermal cell differentiation; GO:0009987…	GO:0005622 intracellular anatomical structure; GO:0005634 nucleus; GO:0005737 cytoplasm; GO:0005829 cytosol; GO:0005856 cytoskeleton; GO:0005882 intermediate filament; GO:0043226 organelle; GO:0043227 membrane-bounded organelle; GO:0043228 non-membrane-bounded organelle; GO:0043229 intracellular organelle; GO:0043231 intracellular membrane-bounded organelle; GO:0043232 intracellular non-membrane-…	GO:0005198 structural molecule activity; GO:0005200 structural constituent of cytoskeleton; GO:0005488 binding; GO:0019215 intermediate filament binding; GO:0044877 protein-containing complex binding; GO:1990254 keratin filament binding;
P02774	Vitamin D-binding protein OS=Homo sapiens OX=9606 GN=GC PE=1 SV=2	GC	1.64443	0.0110168	Up	52.9175	46.8	28	28	78510	57367.3	73289.7	51343.1	50828.5	64590.5	83414.7	112879	113241	84958.8	64245.8	50941.9	59672.1	60633.1	67927.5	1.09667	0.801336	1.02375	0.717188	0.709999	0.902234	1.16518	1.57675	1.58181	1.18675	0.897419	0.711584	0.833531	0.846955	0.948846	extracellular	K12258			GO:0000003 reproduction; GO:0006629 lipid metabolic process; GO:0006766 vitamin metabolic process; GO:0006775 fat-soluble vitamin metabolic process; GO:0006810 transport; GO:0007275 multicellular organism development; GO:0007565 female pregnancy; GO:0007589 body fluid secretion; GO:0007595 lactation; GO:0008152 metabolic process; GO:0008202 steroid metabolic process; GO:0009605 response to extern…	GO:0000323 lytic vacuole; GO:0005576 extracellular region; GO:0005615 extracellular space; GO:0005622 intracellular anatomical structure; GO:0005737 cytoplasm; GO:0005764 lysosome; GO:0005773 vacuole; GO:0005775 vacuolar lumen; GO:0005829 cytosol; GO:0030424 axon; GO:0031974 membrane-enclosed lumen; GO:0042995 cell projection; GO:0043005 neuron projection; GO:0043202 lysosomal lumen; GO:0043226 o…	GO:0003779 actin binding; GO:0005488 binding; GO:0005496 steroid binding; GO:0005499 vitamin D binding; GO:0005515 protein binding; GO:0008092 cytoskeletal protein binding; GO:0008289 lipid binding; GO:0019842 vitamin binding; GO:0036094 small molecule binding; GO:0097159 organic cyclic compound binding; GO:1902118 calcidiol binding; GO:1902271 D3 vitamins binding;	PF00273; PF09164	PF00273 Serum albumin family; PF09164 Vitamin D binding protein, domain III
P04040	Catalase OS=Homo sapiens OX=9606 GN=CAT PE=1 SV=3	CAT	3.64022	0.00809226	Up	59.7562	33.8	18	18	15399.8	13057.5	5730.95	4337.61	7933.69	3706.54	9581.59	6526.49	14783.1	4363.82	3301.94	4882.56	3240.84	2343.65	2901.58	2.26264	1.91849	0.84203	0.637312	1.16567	0.54459	1.40779	0.958916	2.17204	0.641162	0.485144	0.71738	0.476167	0.344345	0.426321	cytoplasm	K03781	katE; catalase [EC:1.11.1.6]	hsa05208 Chemical carcinogenesis - reactive oxygen species; hsa00630 Glyoxylate and dicarboxylate metabolism; hsa04146 Peroxisome; hsa00380 Tryptophan metabolism; hsa04211 Longevity regulating pathway; hsa01200 Carbon metabolism; hsa05022 Pathways of neurodegeneration - multiple diseases; hsa05014 Amyotrophic lateral sclerosis; hsa04068 FoxO signaling pathway; hsa04213 Longevity regulating pathwa…	GO:0000302 response to reactive oxygen species; GO:0001101 response to acid chemical; GO:0001655 urogenital system development; GO:0001657 ureteric bud development; GO:0001666 response to hypoxia; GO:0001775 cell activation; GO:0001822 kidney development; GO:0001823 mesonephros development; GO:0002252 immune effector process; GO:0002263 cell activation involved in immune response; GO:0002274 myel…	GO:0000323 lytic vacuole; GO:0005576 extracellular region; GO:0005615 extracellular space; GO:0005622 intracellular anatomical structure; GO:0005737 cytoplasm; GO:0005739 mitochondrion; GO:0005740 mitochondrial envelope; GO:0005758 mitochondrial intermembrane space; GO:0005764 lysosome; GO:0005773 vacuole; GO:0005777 peroxisome; GO:0005778 peroxisomal membrane; GO:0005782 peroxisomal matrix; GO:0…	GO:0000166 nucleotide binding; GO:0003824 catalytic activity; GO:0004046 aminoacylase activity; GO:0004096 catalase activity; GO:0004601 peroxidase activity; GO:0005102 signaling receptor binding; GO:0005488 binding; GO:0005515 protein binding; GO:0016209 antioxidant activity; GO:0016491 oxidoreductase activity; GO:0016627 oxidoreductase activity, acting on the CH-CH group of donors; GO:0016628 o…	PF00199	PF00199 Catalase	P
P05109	Protein S100-A8 OS=Homo sapiens OX=9606 GN=S100A8 PE=1 SV=1	S100A8	3.22631	0.0428823	Up	10.8345	39.8	4	4	9183.45	14864.3	9004.4	13906.2	11987.4	4999.02	57890.1	27118	25919.7	18935.3	17871.9	18791.7	19349.3	6914.17	8118.8	0.520105	0.84184	0.509965	0.787579	0.678909	0.28312	3.27861	1.53583	1.46797	1.0724	1.01217	1.06427	1.09585	0.391584	0.459808	mitochondria	K21127	S100A8; protein S100-A8	hsa04657 IL-17 signaling pathway	GO:0001558 regulation of cell growth; GO:0001775 cell activation; GO:0001816 cytokine production; GO:0002218 activation of innate immune response; GO:0002221 pattern recognition receptor signaling pathway; GO:0002224 toll-like receptor signaling pathway; GO:0002237 response to molecule of bacterial origin; GO:0002252 immune effector process; GO:0002253 activation of immune response; GO:0002263 ce…	GO:0005576 extracellular region; GO:0005615 extracellular space; GO:0005622 intracellular anatomical structure; GO:0005737 cytoplasm; GO:0005829 cytosol; GO:0005856 cytoskeleton; GO:0005886 plasma membrane; GO:0012505 endomembrane system; GO:0016020 membrane; GO:0030141 secretory granule; GO:0031410 cytoplasmic vesicle; GO:0031974 membrane-enclosed lumen; GO:0031982 vesicle; GO:0031983 vesicle lu…	GO:0005102 signaling receptor binding; GO:0005488 binding; GO:0005504 fatty acid binding; GO:0005509 calcium ion binding; GO:0005515 protein binding; GO:0008017 microtubule binding; GO:0008092 cytoskeletal protein binding; GO:0008270 zinc ion binding; GO:0008289 lipid binding; GO:0015631 tubulin binding; GO:0031406 carboxylic acid binding; GO:0033293 monocarboxylic acid binding; GO:0035325 Toll-l…	PF01023	PF01023 S-100/ICaBP type calcium binding domain
P05154	Plasma serine protease inhibitor OS=Homo sapiens OX=9606 GN=SERPINA5 PE=1 SV=3	SERPINA5	3.89192	0.00861611	Up	45.6747	9.4	9	9		1578.92	58393.8		24453.9		4155.31	5784.95	4592.2	4219.17	1084.69	2015.88	762.072	1965.99	1005.95		0.172225	6.36949		2.66738		0.453254	0.631012	0.50091	0.460219	0.118316	0.219888	0.0831254	0.214447	0.109727	extracellular	K03913	SERPINA5; protein C inhibitor	hsa04610 Complement and coagulation cascades	GO:0000003 reproduction; GO:0006950 response to stress; GO:0007276 gamete generation; GO:0007283 spermatogenesis; GO:0007338 single fertilization; GO:0007342 fusion of sperm to egg plasma membrane involved in single fertilization; GO:0007596 blood coagulation; GO:0007599 hemostasis; GO:0009566 fertilization; GO:0009611 response to wounding; GO:0009892 negative regulation of metabolic process; GO:…	GO:0001669 acrosomal vesicle; GO:0002080 acrosomal membrane; GO:0005576 extracellular region; GO:0005615 extracellular space; GO:0005622 intracellular anatomical structure; GO:0005737 cytoplasm; GO:0005886 plasma membrane; GO:0009897 external side of plasma membrane; GO:0009986 cell surface; GO:0012505 endomembrane system; GO:0012506 vesicle membrane; GO:0016020 membrane; GO:0030141 secretory gra…	GO:0001972 retinoic acid binding; GO:0002020 protease binding; GO:0004857 enzyme inhibitor activity; GO:0004866 endopeptidase inhibitor activity; GO:0004867 serine-type endopeptidase inhibitor activity; GO:0005488 binding; GO:0005501 retinoid binding; GO:0005515 protein binding; GO:0005539 glycosaminoglycan binding; GO:0005543 phospholipid binding; GO:0008201 heparin binding; GO:0008289 lipid bin…	PF00079	PF00079 Serpin (serine protease inhibitor)	V
P06703	Protein S100-A6 OS=Homo sapiens OX=9606 GN=S100A6 PE=1 SV=1	S100A6	4.01051	0.0176376	Up	10.1797	16.7	2	2	11498.7	21822.6	6197.62	9817.29	15032.4	4360.81	26517.2	16018.8	16421.1	5600.93	8931.14	15001.9	8407.48	2651.77	3641.42	1.00325	1.904	0.540738	0.856552	1.31157	0.380477	2.31361	1.39763	1.43273	0.488678	0.779236	1.3089	0.733547	0.231365	0.317711	cytoplasm	K23764			GO:0000902 cell morphogenesis; GO:0000904 cell morphogenesis involved in differentiation; GO:0006810 transport; GO:0006811 ion transport; GO:0007154 cell communication; GO:0007165 signal transduction; GO:0007275 multicellular organism development; GO:0007399 nervous system development; GO:0007409 axonogenesis; GO:0008284 positive regulation of cell population proliferation; GO:0009653 anatomical …	GO:0001726 ruffle; GO:0005622 intracellular anatomical structure; GO:0005634 nucleus; GO:0005635 nuclear envelope; GO:0005737 cytoplasm; GO:0005829 cytosol; GO:0005886 plasma membrane; GO:0009898 cytoplasmic side of plasma membrane; GO:0012505 endomembrane system; GO:0016020 membrane; GO:0019897 extrinsic component of plasma membrane; GO:0019898 extrinsic component of membrane; GO:0031234 extrins…	GO:0005215 transporter activity; GO:0005488 binding; GO:0005509 calcium ion binding; GO:0005515 protein binding; GO:0005523 tropomyosin binding; GO:0008092 cytoskeletal protein binding; GO:0008270 zinc ion binding; GO:0015075 ion transmembrane transporter activity; GO:0022857 transmembrane transporter activity; GO:0042802 identical protein binding; GO:0042803 protein homodimerization activity; GO…	PF01023	PF01023 S-100/ICaBP type calcium binding domain
P06744	Glucose-6-phosphate isomerase OS=Homo sapiens OX=9606 GN=GPI PE=1 SV=4	GPI	4.50554	0.042196	Up	63.1471	9.3	9	9	489.164	1073.04	589.654	1292.01	1339.53	1098.78	2026.63	5758.81	2873.82	797.453	810.85	2037.29	1478.3	577.69	309.829	0.325345	0.713682	0.392181	0.859319	0.890929	0.730805	1.34792	3.83021	1.91139	0.530389	0.5393	1.35501	0.983221	0.384224	0.206068	cytoplasm	K01810	GPI; glucose-6-phosphate isomerase [EC:5.3.1.9]	hsa00500 Starch and sucrose metabolism; hsa01250 Biosynthesis of nucleotide sugars; hsa00010 Glycolysis / Gluconeogenesis; hsa01200 Carbon metabolism; hsa00030 Pentose phosphate pathway; hsa00520 Amino sugar and nucleotide sugar metabolism; hsa01100 Metabolic pathways	GO:0001701 in utero embryonic development; GO:0001704 formation of primary germ layer; GO:0001707 mesoderm formation; GO:0001775 cell activation; GO:0002252 immune effector process; GO:0002262 myeloid cell homeostasis; GO:0002263 cell activation involved in immune response; GO:0002274 myeloid leukocyte activation; GO:0002275 myeloid cell activation involved in immune response; GO:0002283 neutroph…	GO:0005576 extracellular region; GO:0005622 intracellular anatomical structure; GO:0005634 nucleus; GO:0005654 nucleoplasm; GO:0005737 cytoplasm; GO:0005829 cytosol; GO:0005886 plasma membrane; GO:0005929 cilium; GO:0012505 endomembrane system; GO:0016020 membrane; GO:0030141 secretory granule; GO:0031090 organelle membrane; GO:0031253 cell projection membrane; GO:0031410 cytoplasmic vesicle; GO:…	GO:0003824 catalytic activity; GO:0004347 glucose-6-phosphate isomerase activity; GO:0005488 binding; GO:0005515 protein binding; GO:0016853 isomerase activity; GO:0016860 intramolecular oxidoreductase activity; GO:0016861 intramolecular oxidoreductase activity, interconverting aldoses and ketoses; GO:0016866 intramolecular transferase activity; GO:0019899 enzyme binding; GO:0030246 carbohydrate …	PF00342	PF00342 Phosphoglucose isomerase	G
P08575	Receptor-type tyrosine-protein phosphatase C OS=Homo sapiens OX=9606 GN=PTPRC PE=1 SV=3	PTPRC	0.381364	0.0136828	Down	147.486	3.2	4	4	539.63	397.437	781.621	212.826	480.408	551.217	399.601	637.216	335.012	1283.1	580.864	1439.41	930.85	1482.97	1183.35	0.720434	0.530599	1.04351	0.284134	0.64137	0.735904	0.533489	0.850718	0.447259	1.713	0.775484	1.92169	1.24273	1.97985	1.57983	peroxisome	K06478	PTPRC; receptor-type tyrosine-protein phosphatase C [EC:3.1.3.48]	hsa04666 Fc gamma R-mediated phagocytosis; hsa05132 Salmonella infection; hsa04514 Cell adhesion molecules; hsa05340 Primary immunodeficiency; hsa04660 T cell receptor signaling pathway	GO:0000018 regulation of DNA recombination; GO:0001501 skeletal system development; GO:0001775 cell activation; GO:0001910 regulation of leukocyte mediated cytotoxicity; GO:0001911 negative regulation of leukocyte mediated cytotoxicity; GO:0001912 positive regulation of leukocyte mediated cytotoxicity; GO:0001914 regulation of T cell mediated cytotoxicity; GO:0001915 negative regulation of T cell…	GO:0005622 intracellular anatomical structure; GO:0005737 cytoplasm; GO:0005886 plasma membrane; GO:0005887 integral component of plasma membrane; GO:0005912 adherens junction; GO:0005925 focal adhesion; GO:0009897 external side of plasma membrane; GO:0009898 cytoplasmic side of plasma membrane; GO:0009986 cell surface; GO:0012505 endomembrane system; GO:0012506 vesicle membrane; GO:0016020 membr…	GO:0003824 catalytic activity; GO:0004721 phosphoprotein phosphatase activity; GO:0004725 protein tyrosine phosphatase activity; GO:0004888 transmembrane signaling receptor activity; GO:0005001 transmembrane receptor protein tyrosine phosphatase activity; GO:0005488 binding; GO:0005515 protein binding; GO:0005539 glycosaminoglycan binding; GO:0008201 heparin binding; GO:0016787 hydrolase activity…	PF00041; PF00102	PF00041 Fibronectin type III domain; PF00102 Protein-tyrosine phosphatase	T
P09960	Leukotriene A-4 hydrolase OS=Homo sapiens OX=9606 GN=LTA4H PE=1 SV=2	LTA4H	1.95042	0.0281761	Up	69.2853	9	12	12	564.041	583.13	749.656	729.111	878.915	483.132	1110.52	988.596	1164.61	560.736	739.482	934.282	775.881	383.036	514.428	0.758151	0.783809	1.00764	0.980027	1.18139	0.649398	1.49269	1.32881	1.56539	0.753708	0.993968	1.25581	1.04289	0.514854	0.691463	cytoplasm	K01254	LTA4H; leukotriene-A4 hydrolase [EC:3.3.2.6]	hsa00590 Arachidonic acid metabolism; hsa01100 Metabolic pathways	GO:0001676 long-chain fatty acid metabolic process; GO:0001775 cell activation; GO:0002252 immune effector process; GO:0002263 cell activation involved in immune response; GO:0002274 myeloid leukocyte activation; GO:0002275 myeloid cell activation involved in immune response; GO:0002283 neutrophil activation involved in immune response; GO:0002366 leukocyte activation involved in immune response;…	GO:0005576 extracellular region; GO:0005622 intracellular anatomical structure; GO:0005634 nucleus; GO:0005654 nucleoplasm; GO:0005737 cytoplasm; GO:0005829 cytosol; GO:0012505 endomembrane system; GO:0030141 secretory granule; GO:0031410 cytoplasmic vesicle; GO:0031974 membrane-enclosed lumen; GO:0031981 nuclear lumen; GO:0031982 vesicle; GO:0043226 organelle; GO:0043227 membrane-bounded organel…	GO:0003824 catalytic activity; GO:0004177 aminopeptidase activity; GO:0004301 epoxide hydrolase activity; GO:0004463 leukotriene-A4 hydrolase activity; GO:0005488 binding; GO:0008233 peptidase activity; GO:0008235 metalloexopeptidase activity; GO:0008237 metallopeptidase activity; GO:0008238 exopeptidase activity; GO:0008270 zinc ion binding; GO:0016787 hydrolase activity; GO:0016801 hydrolase ac…	PF17900; PF01433	PF17900 Peptidase M1 N-terminal domain; PF01433 Peptidase family M1 domain	IOVE
P0CG47	Polyubiquitin-B OS=Homo sapiens OX=9606 GN=UBB PE=1 SV=1	UBB	2.71486	0.0426092	Up	25.7616	35.4	3	3	6545.62	20345.6	6376.47	14856.8	15911.4	10867.3	16671.8	25231.9	25358.9	13089.6	8293.2	20824.1	12422	8489.12	3864.61	0.469448	1.45917	0.457317	1.06552	1.14116	0.779395	1.19569	1.80962	1.81873	0.938776	0.594783	1.49349	0.890897	0.608834	0.277168	cytoplasm,nucleus	K04551	UBB; ubiquitin B	hsa04137 Mitophagy - animal; hsa05167 Kaposi sarcoma-associated herpesvirus infection; hsa05022 Pathways of neurodegeneration - multiple diseases; hsa04120 Ubiquitin mediated proteolysis; hsa05131 Shigellosis; hsa05012 Parkinson disease	GO:0000122 negative regulation of transcription by RNA polymerase II; GO:0000165 MAPK cascade; GO:0000209 protein polyubiquitination; GO:0000715 nucleotide-excision repair, DNA damage recognition; GO:0000731 DNA synthesis involved in DNA repair; GO:0000902 cell morphogenesis; GO:0001666 response to hypoxia; GO:0001932 regulation of protein phosphorylation; GO:0001934 positive regulation of protei…	GO:0005622 intracellular anatomical structure; GO:0005634 nucleus; GO:0005654 nucleoplasm; GO:0005737 cytoplasm; GO:0005739 mitochondrion; GO:0005740 mitochondrial envelope; GO:0005741 mitochondrial outer membrane; GO:0005768 endosome; GO:0005783 endoplasmic reticulum; GO:0005789 endoplasmic reticulum membrane; GO:0005829 cytosol; GO:0005886 plasma membrane; GO:0010008 endosome membrane; GO:00125…	GO:0031386 protein tag;	PF00240	PF00240 Ubiquitin family	OR
P0DJI8	Serum amyloid A-1 protein OS=Homo sapiens OX=9606 GN=SAA1 PE=1 SV=1	SAA1	3.15456	0.0264391	Up	13.532	48.4	6	3	457.267	238.055	2396.08	11769.7	2432.15	2669.59	1671.12	1208.52	3023.5	2939.02	4929.65	3656.87	633.41	435.641	802.252	0.174695	0.0909467	0.9154	4.49651	0.929181	1.01989	0.638437	0.461703	1.1551	1.12283	1.88333	1.39707	0.241988	0.166433	0.306493	extracellular	K17310			GO:0001775 cell activation; GO:0001817 regulation of cytokine production; GO:0001819 positive regulation of cytokine production; GO:0001932 regulation of protein phosphorylation; GO:0001934 positive regulation of protein phosphorylation; GO:0002376 immune system process; GO:0002526 acute inflammatory response; GO:0002791 regulation of peptide secretion; GO:0002793 positive regulation of peptide s…	GO:0005576 extracellular region; GO:0005615 extracellular space; GO:0005622 intracellular anatomical structure; GO:0005737 cytoplasm; GO:0005856 cytoskeleton; GO:0005874 microtubule; GO:0005881 cytoplasmic microtubule; GO:0015630 microtubule cytoskeleton; GO:0030139 endocytic vesicle; GO:0031410 cytoplasmic vesicle; GO:0031974 membrane-enclosed lumen; GO:0031982 vesicle; GO:0031983 vesicle lumen;…	GO:0001664 G protein-coupled receptor binding; GO:0005102 signaling receptor binding; GO:0005488 binding; GO:0005515 protein binding; GO:0030545 signaling receptor regulator activity; GO:0042056 chemoattractant activity; GO:0048018 receptor ligand activity; GO:0098772 molecular function regulator;
P12035	Keratin, type II cytoskeletal 3 OS=Homo sapiens OX=9606 GN=KRT3 PE=1 SV=3	KRT3	2.22023	0.00808528	Up	64.417	3	2	0	903.951	1499.46	1230.71	1955.68	383.838	3110.62	1833.22	1882.94	2175.24	896.891	468.162	460.777	1115.7	892.246	645.562	0.696955	1.1561	0.948891	1.50785	0.295943	2.39832	1.41343	1.45176	1.67713	0.691512	0.360958	0.355264	0.860217	0.68793	0.497735	nucleus	K07605			GO:0006996 organelle organization; GO:0007010 cytoskeleton organization; GO:0007275 multicellular organism development; GO:0008219 cell death; GO:0008285 negative regulation of cell population proliferation; GO:0008544 epidermis development; GO:0009888 tissue development; GO:0009913 epidermal cell differentiation; GO:0009987 cellular process; GO:0012501 programmed cell death; GO:0016043 cellular …	GO:0005622 intracellular anatomical structure; GO:0005737 cytoplasm; GO:0005829 cytosol; GO:0005856 cytoskeleton; GO:0005882 intermediate filament; GO:0009986 cell surface; GO:0043226 organelle; GO:0043228 non-membrane-bounded organelle; GO:0043229 intracellular organelle; GO:0043232 intracellular non-membrane-bounded organelle; GO:0045095 keratin filament; GO:0045111 intermediate filament cytosk…	GO:0005198 structural molecule activity;
P13645	Keratin, type I cytoskeletal 10 OS=Homo sapiens OX=9606 GN=KRT10 PE=1 SV=6	KRT10	1.85968	0.0127611	Up	58.8271	27.4	20	18	29256.8	23229	16360.2	25186.8	8069.43	35312	27642	18193	26777	22741.4	7459.23	9138.24	12351.9	12549.4	14144.1	1.52162	1.20812	0.850883	1.30995	0.419684	1.83655	1.43764	0.946205	1.39265	1.18276	0.387949	0.475273	0.642413	0.652685	0.735623	nucleus	K07604	KRT1; type I keratin, acidic	hsa05150 Staphylococcus aureus infection; hsa04915 Estrogen signaling pathway	GO:0006464 cellular protein modification process; GO:0006807 nitrogen compound metabolic process; GO:0007275 multicellular organism development; GO:0008152 metabolic process; GO:0008219 cell death; GO:0008544 epidermis development; GO:0009888 tissue development; GO:0009913 epidermal cell differentiation; GO:0009987 cellular process; GO:0012501 programmed cell death; GO:0016043 cellular component …	GO:0001533 cornified envelope; GO:0005622 intracellular anatomical structure; GO:0005737 cytoplasm; GO:0005829 cytosol; GO:0005856 cytoskeleton; GO:0005882 intermediate filament; GO:0005886 plasma membrane; GO:0016020 membrane; GO:0043226 organelle; GO:0043228 non-membrane-bounded organelle; GO:0043229 intracellular organelle; GO:0043232 intracellular non-membrane-bounded organelle; GO:0045111 in…	GO:0005198 structural molecule activity; GO:0005488 binding; GO:0005515 protein binding; GO:0030280 structural constituent of skin epidermis; GO:0046982 protein heterodimerization activity; GO:0046983 protein dimerization activity;
P13646	Keratin, type I cytoskeletal 13 OS=Homo sapiens OX=9606 GN=KRT13 PE=1 SV=4	KRT13	1.81531	0.0312343	Up	49.5882	9.2	6	2	2364.38	2684.64	1237.25	2288.13	620.133	2600.89	1710.29	1144.18	2031.12	1691.81	532.914	901.216	876.966	971.534	842.831	1.57637	1.78989	0.824897	1.52554	0.413453	1.73406	1.14028	0.762846	1.35418	1.12796	0.355303	0.600856	0.584689	0.647739	0.56193	nucleus	K07604	KRT1; type I keratin, acidic	hsa05150 Staphylococcus aureus infection; hsa04915 Estrogen signaling pathway	GO:0001101 response to acid chemical; GO:0001667 ameboidal-type cell migration; GO:0001775 cell activation; GO:0001942 hair follicle development; GO:0002009 morphogenesis of an epithelium; GO:0002376 immune system process; GO:0003008 system process; GO:0006464 cellular protein modification process; GO:0006807 nitrogen compound metabolic process; GO:0006928 movement of cell or subcellular componen…	GO:0001533 cornified envelope; GO:0005576 extracellular region; GO:0005615 extracellular space; GO:0005622 intracellular anatomical structure; GO:0005737 cytoplasm; GO:0005829 cytosol; GO:0005856 cytoskeleton; GO:0005882 intermediate filament; GO:0005886 plasma membrane; GO:0016020 membrane; GO:0031982 vesicle; GO:0043226 organelle; GO:0043227 membrane-bounded organelle; GO:0043228 non-membrane-b…	GO:0004888 transmembrane signaling receptor activity; GO:0005102 signaling receptor binding; GO:0005198 structural molecule activity; GO:0005200 structural constituent of cytoskeleton; GO:0005488 binding; GO:0005515 protein binding; GO:0030280 structural constituent of skin epidermis; GO:0032395 MHC class II receptor activity; GO:0038023 signaling receptor activity; GO:0042287 MHC protein binding…
P25786	Proteasome subunit alpha type-1 OS=Homo sapiens OX=9606 GN=PSMA1 PE=1 SV=1	PSMA1	6.27526	0.0154871	Up	29.5556	9.9	5	5	434.185	911.382	877.276	316.367	1127.88	1590.54	996.739	4084.4	1941.95	919.799	536.288	988.287	424.04	320.48	374.653	0.41105	0.862818	0.83053	0.299509	1.06778	1.50578	0.943627	3.86676	1.83848	0.870787	0.507712	0.935625	0.401445	0.303403	0.354689	cytoplasm	K02725	PSMA1; 20S proteasome subunit alpha 6 [EC:3.4.25.1]	hsa05017 Spinocerebellar ataxia; hsa05016 Huntington disease; hsa03050 Proteasome; hsa05012 Parkinson disease; hsa05010 Alzheimer disease; hsa05022 Pathways of neurodegeneration - multiple diseases; hsa05014 Amyotrophic lateral sclerosis; hsa05020 Prion disease	GO:0000003 reproduction; GO:0001703 gastrulation with mouth forming first; GO:0002682 regulation of immune system process; GO:0002683 negative regulation of immune system process; GO:0002861 regulation of inflammatory response to antigenic stimulus; GO:0002862 negative regulation of inflammatory response to antigenic stimulus; GO:0003006 developmental process involved in reproduction; GO:0006464 …	GO:0000502 proteasome complex; GO:0001673 male germ cell nucleus; GO:0005622 intracellular anatomical structure; GO:0005634 nucleus; GO:0005654 nucleoplasm; GO:0005737 cytoplasm; GO:0005813 centrosome; GO:0005815 microtubule organizing center; GO:0005829 cytosol; GO:0005839 proteasome core complex; GO:0005844 polysome; GO:0005856 cytoskeleton; GO:0015630 microtubule cytoskeleton; GO:0019773 prote…	GO:0001530 lipopolysaccharide binding; GO:0003676 nucleic acid binding; GO:0003723 RNA binding; GO:0005488 binding; GO:0005515 protein binding; GO:0008289 lipid binding; GO:0097159 organic cyclic compound binding; GO:0097367 carbohydrate derivative binding; GO:1901363 heterocyclic compound binding;	PF00227	PF00227 Proteasome subunit	O
P28072	Proteasome subunit beta type-6 OS=Homo sapiens OX=9606 GN=PSMB6 PE=1 SV=4	PSMB6	4.13073	0.0365414	Up	25.3577	8.4	2	2	2363.78	1713.38	1601.16	1215.84	1854.67	1546.27	2189.44	5843.03	3150.34	1059.17	1177.74	1686.51		908.634	896.184	1.21638	0.881685	0.823942	0.625656	0.954394	0.795696	1.12666	3.00676	1.62113	0.545038	0.606052	0.867863		0.467573	0.461167	cytoplasm,nucleus	K02738	PSMB6; 20S proteasome subunit beta 1 [EC:3.4.25.1]	hsa05017 Spinocerebellar ataxia; hsa05016 Huntington disease; hsa03050 Proteasome; hsa05012 Parkinson disease; hsa05010 Alzheimer disease; hsa05022 Pathways of neurodegeneration - multiple diseases; hsa05014 Amyotrophic lateral sclerosis; hsa05020 Prion disease	GO:0006464 cellular protein modification process; GO:0006508 proteolysis; GO:0006511 ubiquitin-dependent protein catabolic process; GO:0006807 nitrogen compound metabolic process; GO:0008152 metabolic process; GO:0009056 catabolic process; GO:0009057 macromolecule catabolic process; GO:0009987 cellular process; GO:0010498 proteasomal protein catabolic process; GO:0016579 protein deubiquitination;…	GO:0000502 proteasome complex; GO:0005622 intracellular anatomical structure; GO:0005634 nucleus; GO:0005654 nucleoplasm; GO:0005737 cytoplasm; GO:0005829 cytosol; GO:0005839 proteasome core complex; GO:0019774 proteasome core complex, beta-subunit complex; GO:0031974 membrane-enclosed lumen; GO:0031981 nuclear lumen; GO:0032991 protein-containing complex; GO:0043226 organelle; GO:0043227 membran…	GO:0003824 catalytic activity; GO:0004175 endopeptidase activity; GO:0008233 peptidase activity; GO:0016787 hydrolase activity; GO:0140096 catalytic activity, acting on a protein;	PF00227	PF00227 Proteasome subunit	O
P28074	Proteasome subunit beta type-5 OS=Homo sapiens OX=9606 GN=PSMB5 PE=1 SV=3	PSMB5	3.50662	0.0197954	Up	28.4803	8	3	3	1081.57	985.776	1157	628.237	683.426	591.097	1138.25		1441.13	605.004	1004.59	506.937	339.971		395.604	1.33165	1.21371	1.42452	0.773501	0.841451	0.727773	1.40144		1.77436	0.744896	1.23688	0.624153	0.418581		0.487077	nucleus	K02737	PSMB5; 20S proteasome subunit beta 5 [EC:3.4.25.1]	hsa05017 Spinocerebellar ataxia; hsa05016 Huntington disease; hsa03050 Proteasome; hsa05012 Parkinson disease; hsa05010 Alzheimer disease; hsa05022 Pathways of neurodegeneration - multiple diseases; hsa05014 Amyotrophic lateral sclerosis; hsa05020 Prion disease	GO:0000226 microtubule cytoskeleton organization; GO:0006464 cellular protein modification process; GO:0006508 proteolysis; GO:0006511 ubiquitin-dependent protein catabolic process; GO:0006807 nitrogen compound metabolic process; GO:0006950 response to stress; GO:0006979 response to oxidative stress; GO:0006996 organelle organization; GO:0007010 cytoskeleton organization; GO:0007017 microtubule-b…	GO:0000502 proteasome complex; GO:0005622 intracellular anatomical structure; GO:0005634 nucleus; GO:0005654 nucleoplasm; GO:0005737 cytoplasm; GO:0005813 centrosome; GO:0005815 microtubule organizing center; GO:0005829 cytosol; GO:0005839 proteasome core complex; GO:0005856 cytoskeleton; GO:0015630 microtubule cytoskeleton; GO:0019774 proteasome core complex, beta-subunit complex; GO:0031974 mem…	GO:0003824 catalytic activity; GO:0004175 endopeptidase activity; GO:0008233 peptidase activity; GO:0016787 hydrolase activity; GO:0140096 catalytic activity, acting on a protein;	PF00227	PF00227 Proteasome subunit	O
P35908	Keratin, type II cytoskeletal 2 epidermal OS=Homo sapiens OX=9606 GN=KRT2 PE=1 SV=2	KRT2	1.51972	0.00408415	Up	65.4329	23.5	17	17	5837.84	9183.87	6414.22	11765.5	3089.85	18919.5	8744.78	7075.7	8653.63	4743.33	3149.41	3650.97	5497.37	5318.18	5288.85	0.815849	1.28346	0.896399	1.64426	0.431813	2.64404	1.2221	0.988843	1.20936	0.662889	0.440136	0.510231	0.768268	0.743226	0.739127	nucleus	K07605			GO:0001667 ameboidal-type cell migration; GO:0001775 cell activation; GO:0001942 hair follicle development; GO:0002009 morphogenesis of an epithelium; GO:0002064 epithelial cell development; GO:0002376 immune system process; GO:0003008 system process; GO:0003334 keratinocyte development; GO:0006464 cellular protein modification process; GO:0006807 nitrogen compound metabolic process; GO:0006928 m…	GO:0001533 cornified envelope; GO:0005622 intracellular anatomical structure; GO:0005737 cytoplasm; GO:0005829 cytosol; GO:0005856 cytoskeleton; GO:0005882 intermediate filament; GO:0005886 plasma membrane; GO:0016020 membrane; GO:0043226 organelle; GO:0043228 non-membrane-bounded organelle; GO:0043229 intracellular organelle; GO:0043232 intracellular non-membrane-bounded organelle; GO:0045095 ke…	GO:0004888 transmembrane signaling receptor activity; GO:0005102 signaling receptor binding; GO:0005198 structural molecule activity; GO:0005200 structural constituent of cytoskeleton; GO:0005488 binding; GO:0005515 protein binding; GO:0008092 cytoskeletal protein binding; GO:0030280 structural constituent of skin epidermis; GO:0032395 MHC class II receptor activity; GO:0038023 signaling receptor…
P37840	Alpha-synuclein OS=Homo sapiens OX=9606 GN=SNCA PE=1 SV=1	SNCA	13.146	0.0150808	Up	14.4602	6.4	3	2	7112.29	6054.68	1495.61	5441.2	4065.54	3361.18	5383.03	29472.5	11075.1	2018.86	4859.1	8422.94	1056.89	1868.82	568.179	1.1564	0.984438	0.243172	0.884691	0.661021	0.546499	0.875232	4.79196	1.80072	0.328248	0.790046	1.3695	0.171841	0.303854	0.0923809	extracellular	K04528	SNCA; alpha-synuclein	hsa05022 Pathways of neurodegeneration - multiple diseases; hsa05012 Parkinson disease; hsa05010 Alzheimer disease	GO:0000122 negative regulation of transcription by RNA polymerase II; GO:0001504 neurotransmitter uptake; GO:0001505 regulation of neurotransmitter levels; GO:0001774 microglial cell activation; GO:0001775 cell activation; GO:0001919 regulation of receptor recycling; GO:0001921 positive regulation of receptor recycling; GO:0001932 regulation of protein phosphorylation; GO:0001933 negative regulat…	GO:0000323 lytic vacuole; GO:0005576 extracellular region; GO:0005615 extracellular space; GO:0005622 intracellular anatomical structure; GO:0005634 nucleus; GO:0005635 nuclear envelope; GO:0005640 nuclear outer membrane; GO:0005737 cytoplasm; GO:0005739 mitochondrion; GO:0005740 mitochondrial envelope; GO:0005741 mitochondrial outer membrane; GO:0005743 mitochondrial inner membrane; GO:0005758 m…	GO:0000287 magnesium ion binding; GO:0001067 transcription regulatory region nucleic acid binding; GO:0003676 nucleic acid binding; GO:0003677 DNA binding; GO:0003779 actin binding; GO:0003824 catalytic activity; GO:0004857 enzyme inhibitor activity; GO:0004866 endopeptidase inhibitor activity; GO:0004869 cysteine-type endopeptidase inhibitor activity; GO:0005488 binding; GO:0005504 fatty acid bi…
P53634	Dipeptidyl peptidase 1 OS=Homo sapiens OX=9606 GN=CTSC PE=1 SV=2	CTSC	2.00893	0.0405937	Up	51.8538	8.2	4	4	1080.9	922.747	822.589	926.107	663.94	877.42	865.787	1384.22	1239.49	1434.42	1695.36	961.53	535.154	407.409	794.426	1.10964	0.947282	0.844461	0.950732	0.681593	0.90075	0.888807	1.42103	1.27244	1.47256	1.74044	0.987097	0.549384	0.418242	0.815549	plasma membrane	K01275	CTSC; cathepsin C [EC:3.4.14.1]	hsa04142 Lysosome; hsa04210 Apoptosis	GO:0001775 cell activation; GO:0001906 cell killing; GO:0001909 leukocyte mediated cytotoxicity; GO:0001913 T cell mediated cytotoxicity; GO:0002250 adaptive immune response; GO:0002252 immune effector process; GO:0002263 cell activation involved in immune response; GO:0002274 myeloid leukocyte activation; GO:0002275 myeloid cell activation involved in immune response; GO:0002283 neutrophil activ…	GO:0000323 lytic vacuole; GO:0005576 extracellular region; GO:0005615 extracellular space; GO:0005622 intracellular anatomical structure; GO:0005634 nucleus; GO:0005654 nucleoplasm; GO:0005737 cytoplasm; GO:0005764 lysosome; GO:0005766 primary lysosome; GO:0005773 vacuole; GO:0005775 vacuolar lumen; GO:0005783 endoplasmic reticulum; GO:0005788 endoplasmic reticulum lumen; GO:0005793 endoplasmic r…	GO:0003824 catalytic activity; GO:0004175 endopeptidase activity; GO:0004197 cysteine-type endopeptidase activity; GO:0004252 serine-type endopeptidase activity; GO:0005488 binding; GO:0005515 protein binding; GO:0008047 enzyme activator activity; GO:0008233 peptidase activity; GO:0008234 cysteine-type peptidase activity; GO:0008236 serine-type peptidase activity; GO:0016504 peptidase activator a…	PF08773; PF00112	PF08773 Cathepsin C exclusion domain; PF00112 Papain family cysteine protease	O
P59665	Neutrophil defensin 1 OS=Homo sapiens OX=9606 GN=DEFA1B PE=1 SV=1	DEFA1B	1.79271	0.0204381	Up	10.2009	9.6	2	2	2937.93	1870.24	5976.25	1900.48	4528.59	4944.27	12897.6	8003.7	12044.5	7558.57	3701.08	7437.1	5972.79	5945.47	6459.4	0.478085	0.304342	0.972508	0.309262	0.736932	0.804575	2.09881	1.30243	1.95999	1.23	0.602272	1.21023	0.971945	0.967498	1.05113	extracellular	K05230	DEFA; defensin, alpha	hsa04621 NOD-like receptor signaling pathway; hsa05150 Staphylococcus aureus infection; hsa05202 Transcriptional misregulation in cancer	GO:0001562 response to protozoan; GO:0001775 cell activation; GO:0001906 cell killing; GO:0002227 innate immune response in mucosa; GO:0002237 response to molecule of bacterial origin; GO:0002251 organ or tissue specific immune response; GO:0002252 immune effector process; GO:0002263 cell activation involved in immune response; GO:0002274 myeloid leukocyte activation; GO:0002275 myeloid cell acti…	GO:0000323 lytic vacuole; GO:0005576 extracellular region; GO:0005615 extracellular space; GO:0005622 intracellular anatomical structure; GO:0005737 cytoplasm; GO:0005764 lysosome; GO:0005766 primary lysosome; GO:0005773 vacuole; GO:0005775 vacuolar lumen; GO:0005794 Golgi apparatus; GO:0005796 Golgi lumen; GO:0012505 endomembrane system; GO:0030141 secretory granule; GO:0031410 cytoplasmic vesic…	GO:0005488 binding; GO:0005515 protein binding; GO:0042802 identical protein binding; GO:0042803 protein homodimerization activity; GO:0046983 protein dimerization activity;	PF00323	PF00323 Mammalian defensin
P61020	Ras-related protein Rab-5B OS=Homo sapiens OX=9606 GN=RAB5B PE=1 SV=1	RAB5B	0.548832	0.000853573	Down	23.7068	9.8	4	1	1317.48	1640.33	722.552	1599.39	1540.24	1971.25	1366.32	1490	1236.04	1540.17	1371.38	2497.43	2474.47	2661.89	2320.13	0.767492	0.955568	0.420919	0.931718	0.89726	1.14834	0.795941	0.86799	0.720052	0.89722	0.79889	1.45487	1.44149	1.55067	1.35158	mitochondria	K07888	RAB5B; Ras-related protein Rab-5B	hsa04014 Ras signaling pathway; hsa05132 Salmonella infection; hsa04145 Phagosome; hsa05146 Amoebiasis; hsa05152 Tuberculosis; hsa04962 Vasopressin-regulated water reabsorption; hsa04144 Endocytosis	GO:0000003 reproduction; GO:0000902 cell morphogenesis; GO:0000904 cell morphogenesis involved in differentiation; GO:0001667 ameboidal-type cell migration; GO:0001700 embryonic development via the syncytial blastoderm; GO:0001775 cell activation; GO:0002009 morphogenesis of an epithelium; GO:0002064 epithelial cell development; GO:0002065 columnar/cuboidal epithelial cell differentiation; GO:000…	GO:0005576 extracellular region; GO:0005615 extracellular space; GO:0005622 intracellular anatomical structure; GO:0005737 cytoplasm; GO:0005768 endosome; GO:0005769 early endosome; GO:0005886 plasma membrane; GO:0005938 cell cortex; GO:0008021 synaptic vesicle; GO:0010008 endosome membrane; GO:0012505 endomembrane system; GO:0012506 vesicle membrane; GO:0016020 membrane; GO:0030133 transport ves…	GO:0000166 nucleotide binding; GO:0001882 nucleoside binding; GO:0001883 purine nucleoside binding; GO:0003824 catalytic activity; GO:0003924 GTPase activity; GO:0005488 binding; GO:0005515 protein binding; GO:0016462 pyrophosphatase activity; GO:0016787 hydrolase activity; GO:0016817 hydrolase activity, acting on acid anhydrides; GO:0016818 hydrolase activity, acting on acid anhydrides, in phosp…	PF00071	PF00071 Ras family	U
Q08830	Fibrinogen-like protein 1 OS=Homo sapiens OX=9606 GN=FGL1 PE=1 SV=3	FGL1	2.1098	0.0394689	Up	36.3795	7.1	6	6	1256.06	545.618	925.939	964.313	1774.18	2350.84	1310.08	1320.12	2241.03	851.969	570.101	611.958	780.568	981.829	546.465	1.10627	0.480549	0.815514	0.849312	1.5626	2.07049	1.15384	1.16268	1.97378	0.750366	0.502113	0.538978	0.68748	0.864739	0.481296	extracellular	K25536			GO:0006066 alcohol metabolic process; GO:0006109 regulation of carbohydrate metabolic process; GO:0006629 lipid metabolic process; GO:0007275 multicellular organism development; GO:0008152 metabolic process; GO:0008202 steroid metabolic process; GO:0008203 cholesterol metabolic process; GO:0009888 tissue development; GO:0010033 response to organic substance; GO:0010675 regulation of cellular carb…	GO:0005576 extracellular region; GO:0005577 fibrinogen complex; GO:0005615 extracellular space; GO:0032991 protein-containing complex;		PF00147	PF00147 Fibrinogen beta and gamma chains, C-terminal globular domain	R
Q14247	Src substrate cortactin OS=Homo sapiens OX=9606 GN=CTTN PE=1 SV=2	CTTN	7.31215	0.0322046	Up	61.5861	9.1	11	11		461.637		1068.32	1159.4	622.035	1475.06	3459.1	998.068	229.563	498.262	652.651	318.551	222.306			0.496164		1.14823	1.24611	0.668558	1.58538	3.71781	1.07271	0.246733	0.535528	0.701463	0.342375	0.238932		cytoplasm	K06106	CTTN; cortactin	hsa05100 Bacterial invasion of epithelial cells; hsa05130 Pathogenic Escherichia coli infection; hsa05205 Proteoglycans in cancer; hsa04530 Tight junction; hsa05131 Shigellosis	GO:0000003 reproduction; GO:0000902 cell morphogenesis; GO:0001558 regulation of cell growth; GO:0001667 ameboidal-type cell migration; GO:0002064 epithelial cell development; GO:0002065 columnar/cuboidal epithelial cell differentiation; GO:0002066 columnar/cuboidal epithelial cell development; GO:0003006 developmental process involved in reproduction; GO:0006810 transport; GO:0006886 intracellul…	GO:0001726 ruffle; GO:0002102 podosome; GO:0005622 intracellular anatomical structure; GO:0005737 cytoplasm; GO:0005794 Golgi apparatus; GO:0005819 spindle; GO:0005829 cytosol; GO:0005856 cytoskeleton; GO:0005886 plasma membrane; GO:0005905 clathrin-coated pit; GO:0005938 cell cortex; GO:0012505 endomembrane system; GO:0015629 actin cytoskeleton; GO:0015630 microtubule cytoskeleton; GO:0016020 me…	GO:0005488 binding; GO:0005515 protein binding; GO:0005522 profilin binding; GO:0044877 protein-containing complex binding; GO:0070064 proline-rich region binding; GO:0071933 Arp2/3 complex binding;	PF14604	PF14604 Variant SH3 domain
Q6UXB8	Peptidase inhibitor 16 OS=Homo sapiens OX=9606 GN=PI16 PE=1 SV=1	PI16	0.63702	0.0340572	Down	49.471	18.8	8	8	4114.73	3155.83	2656.57	1504.26	2158.46	2219.29	2206.7	3592.81	2751.26	3610.98	3679.4	2832.48	4450.7	4131.64	4840.74	1.28838	0.988134	0.83181	0.471006	0.675846	0.694891	0.690948	1.12496	0.861458	1.13065	1.15207	0.886889	1.39358	1.29368	1.5157	extracellular	K20412			GO:0001775 cell activation; GO:0002252 immune effector process; GO:0002263 cell activation involved in immune response; GO:0002274 myeloid leukocyte activation; GO:0002275 myeloid cell activation involved in immune response; GO:0002283 neutrophil activation involved in immune response; GO:0002366 leukocyte activation involved in immune response; GO:0002376 immune system process; GO:0002443 leukoc…	GO:0000323 lytic vacuole; GO:0005622 intracellular anatomical structure; GO:0005737 cytoplasm; GO:0005764 lysosome; GO:0005765 lysosomal membrane; GO:0005766 primary lysosome; GO:0005773 vacuole; GO:0005774 vacuolar membrane; GO:0005886 plasma membrane; GO:0012505 endomembrane system; GO:0012506 vesicle membrane; GO:0016020 membrane; GO:0030141 secretory granule; GO:0030659 cytoplasmic vesicle me…		PF00188	PF00188 Cysteine-rich secretory protein family	S
Q92854	Semaphorin-4D OS=Homo sapiens OX=9606 GN=SEMA4D PE=1 SV=1	SEMA4D	1.96168	0.0167947	Up	96.1499	0.9	1	1	180.771	186.905	200.146	183.25	327.064	256.551	511.976	433.543	378.582	115.827	471.969	262.808	249.344		200.645	0.639189	0.660877	0.707697	0.647954	1.15647	0.90714	1.8103	1.53297	1.33863	0.409553	1.66884	0.929265	0.881656		0.709461	plasma membrane	K06521	SEMA4; semaphorin 4	hsa04360 Axon guidance	GO:0000122 negative regulation of transcription by RNA polymerase II; GO:0001501 skeletal system development; GO:0001503 ossification; GO:0001558 regulation of cell growth; GO:0001932 regulation of protein phosphorylation; GO:0001933 negative regulation of protein phosphorylation; GO:0001934 positive regulation of protein phosphorylation; GO:0002376 immune system process; GO:0006355 regulation of…	GO:0005576 extracellular region; GO:0005615 extracellular space; GO:0005886 plasma membrane; GO:0005887 integral component of plasma membrane; GO:0016020 membrane; GO:0016021 integral component of membrane; GO:0031224 intrinsic component of membrane; GO:0031226 intrinsic component of plasma membrane; GO:0071944 cell periphery;	GO:0004888 transmembrane signaling receptor activity; GO:0005102 signaling receptor binding; GO:0005488 binding; GO:0005515 protein binding; GO:0030215 semaphorin receptor binding; GO:0038023 signaling receptor activity; GO:0042802 identical protein binding; GO:0060089 molecular transducer activity;	PF00047	PF00047 Immunoglobulin domain	T
Q9HCN6	Platelet glycoprotein VI OS=Homo sapiens OX=9606 GN=GP6 PE=1 SV=4	GP6	3.33718	0.0410266	Up	36.866	7.1	2	2	251.431	375.553	383.652	1132.54	788.83	745.223	1584.43	2367.46	1692.65	304.941	665.151	2060.85	978.772	210.814	501.824	0.268544	0.401114	0.409765	1.20962	0.84252	0.795945	1.69227	2.5286	1.80786	0.325697	0.710423	2.20112	1.04539	0.225163	0.535979	extracellular	K06264	GP6; platelet glycoprotein VI	hsa04512 ECM-receptor interaction; hsa04611 Platelet activation	GO:0007154 cell communication; GO:0007165 signal transduction; GO:0007166 cell surface receptor signaling pathway; GO:0007167 enzyme linked receptor protein signaling pathway; GO:0007169 transmembrane receptor protein tyrosine kinase signaling pathway; GO:0009987 cellular process; GO:0023052 signaling; GO:0038063 collagen-activated tyrosine kinase receptor signaling pathway; GO:0038065 collagen-a…	GO:0005886 plasma membrane; GO:0005887 integral component of plasma membrane; GO:0016020 membrane; GO:0016021 integral component of membrane; GO:0031224 intrinsic component of membrane; GO:0031226 intrinsic component of plasma membrane; GO:0071944 cell periphery; GO:0097197 tetraspanin-enriched microdomain;	GO:0004888 transmembrane signaling receptor activity; GO:0005488 binding; GO:0005518 collagen binding; GO:0038023 signaling receptor activity; GO:0038064 collagen receptor activity; GO:0044877 protein-containing complex binding; GO:0060089 molecular transducer activity;	PF13895	PF13895 Immunoglobulin domain
O60287	Nucleolar pre-ribosomal-associated protein 1 OS=Homo sapiens OX=9606 GN=URB1 PE=1 SV=4	URB1	2.31687	0.00750589	Up	254.389	0.4	1	1	4523.76	4139.13	3927.53	3484.25	3739.86	3040.88	6292.67	9900.71	8793.47	3497.03	2247.46	3162.49	3166.48	3306.66	4311.61	1.00477	0.919344	0.872345	0.773888	0.830662	0.67541	1.39767	2.19905	1.95312	0.776726	0.499184	0.702423	0.703308	0.734443	0.957653	plasma membrane	K14861				GO:0001650 fibrillar center; GO:0005622 intracellular anatomical structure; GO:0005634 nucleus; GO:0005730 nucleolus; GO:0031974 membrane-enclosed lumen; GO:0031981 nuclear lumen; GO:0043226 organelle; GO:0043227 membrane-bounded organelle; GO:0043228 non-membrane-bounded organelle; GO:0043229 intracellular organelle; GO:0043231 intracellular membrane-bounded organelle; GO:0043232 intracellular n…				S
Q8IUL8	Cartilage intermediate layer protein 2 OS=Homo sapiens OX=9606 GN=CILP2 PE=2 SV=2	CILP2	0.489216	0.0246249	Down	126.291	6.6	7	7	635.264	1228.48	767.701	254.426	68.6225		393.402	245.524	376.284	280.351	327.52	440.568	847.247	701.611	526.319	1.25381	2.42463	1.5152	0.502157	0.135439		0.776453	0.484589	0.742668	0.553327	0.646423	0.869544	1.6722	1.38476	1.03879	extracellular	K24436			GO:0009719 response to endogenous stimulus; GO:0009892 negative regulation of metabolic process; GO:0009966 regulation of signal transduction; GO:0009968 negative regulation of signal transduction; GO:0009987 cellular process; GO:0010033 response to organic substance; GO:0010468 regulation of gene expression; GO:0010605 negative regulation of macromolecule metabolic process; GO:0010629 negative r…	GO:0005576 extracellular region; GO:0005615 extracellular space; GO:0031012 extracellular matrix; GO:0062023 collagen-containing extracellular matrix;		PF00090; PF13620; PF13927	PF00090 Thrombospondin type 1 domain; PF13620 Carboxypeptidase regulatory-like domain; PF13927 Immunoglobulin domain
[truncated: 9 more columns]

## Sheet: ATBvsCPs
Protein accession	Protein description	Gene name	ATB/CPs Ratio	ATB/CPs P value	Regulated Type	MW [kDa]	Coverage [%]	Peptides	Unique peptides	Intensity CPs_1	Intensity CPs_2	Intensity CPs_3	Intensity NTM_1	Intensity NTM_2	Intensity NTM_3	Intensity ATB_1	Intensity ATB_2	Intensity ATB_3	Intensity LTBI_1	Intensity LTBI_2	Intensity LTBI_3	Intensity HD_1	Intensity HD_2	Intensity HD_3	CPs_1	CPs_2	CPs_3	NTM_1	NTM_2	NTM_3	ATB_1	ATB_2	ATB_3	LTBI_1	LTBI_2	LTBI_3	HD_1	HD_2	HD_3	Subcellular localization	KEGG KO No.	KEGG Gene	KEGG pathway	Biological Process	Cellular Component	Molecular Function	Pfam ID	Domain description	KOG category
O00151	PDZ and LIM domain protein 1 OS=Homo sapiens OX=9606 GN=PDLIM1 PE=1 SV=4	PDLIM1	20.8152	0.0359423	Up	36.0717	6.7	10	10	195.349	1286.35	468.999	6629.77	3810.18	6199.4	2222.55	28596.8	9784.73	2344.79	4313	11154.1	5381.12	1825.62	858.909	0.0344442	0.226812	0.0826948	1.16897	0.671818	1.09309	0.391884	5.04224	1.72526	0.413438	0.760476	1.96672	0.94881	0.321897	0.151444	cytoplasm	K23353			GO:0006355 regulation of transcription, DNA-templated; GO:0006950 response to stress; GO:0006979 response to oxidative stress; GO:0009889 regulation of biosynthetic process; GO:0009891 positive regulation of biosynthetic process; GO:0009893 positive regulation of metabolic process; GO:0010468 regulation of gene expression; GO:0010556 regulation of macromolecule biosynthetic process; GO:0010557 po…	GO:0005622 intracellular anatomical structure; GO:0005667 transcription regulator complex; GO:0032991 protein-containing complex;	GO:0003712 transcription coregulator activity; GO:0003713 transcription coactivator activity; GO:0140110 transcription regulator activity;	PF00595; PF00412	PF00595 PDZ domain; PF00412 LIM domain	TZ
O00584	Ribonuclease T2 OS=Homo sapiens OX=9606 GN=RNASET2 PE=1 SV=2	RNASET2	1.61502	0.0306769	Up	29.4808	9.4	3	3	392.842	363.615	459.165	505.578	319.397	372.417	812.597	528.32	622.337	533.698	633.818	813.245	470.441	410.6	474.862	0.763994	0.707154	0.892977	0.983241	0.621159	0.724271	1.58033	1.02747	1.21031	1.03793	1.23264	1.58159	0.914908	0.798529	0.923504	extracellular	K01166			GO:0001775 cell activation; GO:0002252 immune effector process; GO:0002263 cell activation involved in immune response; GO:0002274 myeloid leukocyte activation; GO:0002275 myeloid cell activation involved in immune response; GO:0002283 neutrophil activation involved in immune response; GO:0002366 leukocyte activation involved in immune response; GO:0002376 immune system process; GO:0002443 leukoc…	GO:0000323 lytic vacuole; GO:0005576 extracellular region; GO:0005615 extracellular space; GO:0005622 intracellular anatomical structure; GO:0005737 cytoplasm; GO:0005764 lysosome; GO:0005766 primary lysosome; GO:0005773 vacuole; GO:0005775 vacuolar lumen; GO:0005783 endoplasmic reticulum; GO:0005788 endoplasmic reticulum lumen; GO:0012505 endomembrane system; GO:0030141 secretory granule; GO:003…	GO:0003824 catalytic activity; GO:0004518 nuclease activity; GO:0004540 ribonuclease activity; GO:0016787 hydrolase activity; GO:0016788 hydrolase activity, acting on ester bonds; GO:0140098 catalytic activity, acting on RNA;	PF00445	PF00445 Ribonuclease T2 family	A
O75083	WD repeat-containing protein 1 OS=Homo sapiens OX=9606 GN=WDR1 PE=1 SV=4	WDR1	10.8605	0.0393951	Up	66.1935	8.7	13	13	360.522	789.228	295.213	4325.24	2895.55	2476.29	1073.37	9300.12	5319.48	1110	1651.02	3810.38	2413.16	922.648	242.227	0.146219	0.320092	0.119731	1.75421	1.17437	1.00432	0.435334	3.7719	2.15746	0.450187	0.669614	1.5454	0.978719	0.374204	0.0982416	cytoplasm	K24736			GO:0000003 reproduction; GO:0000902 cell morphogenesis; GO:0000904 cell morphogenesis involved in differentiation; GO:0001667 ameboidal-type cell migration; GO:0001736 establishment of planar polarity; GO:0001738 morphogenesis of a polarized epithelium; GO:0002009 morphogenesis of an epithelium; GO:0002064 epithelial cell development; GO:0002065 columnar/cuboidal epithelial cell differentiation; …	GO:0005576 extracellular region; GO:0005622 intracellular anatomical structure; GO:0005634 nucleus; GO:0005737 cytoplasm; GO:0005829 cytosol; GO:0005856 cytoskeleton; GO:0005884 actin filament; GO:0005886 plasma membrane; GO:0005911 cell-cell junction; GO:0005938 cell cortex; GO:0015629 actin cytoskeleton; GO:0016020 membrane; GO:0016528 sarcoplasm; GO:0030016 myofibril; GO:0030054 cell junction;…	GO:0003779 actin binding; GO:0005488 binding; GO:0005515 protein binding; GO:0008092 cytoskeletal protein binding; GO:0044877 protein-containing complex binding; GO:0051015 actin filament binding;			Z
P00748	Coagulation factor XII OS=Homo sapiens OX=9606 GN=F12 PE=1 SV=3	F12	0.153502	0.00105846	Down	67.7921	28.3	15	15	19649.3	13816.7	20467.4	12055.9	8527.99	5752.53	3010.42	3408.74	1859.73	8075.63	4451.76	7160.43	4132.13	4281.47	12839.8	2.27615	1.60052	2.37093	1.39655	0.987875	0.666368	0.348725	0.394866	0.21543	0.935474	0.515688	0.829458	0.478662	0.495962	1.48735	extracellular	K01328	F12; coagulation factor XII (Hageman factor) [EC:3.4.21.38]	hsa04610 Complement and coagulation cascades	GO:0002254 kinin cascade; GO:0002353 plasma kallikrein-kinin cascade; GO:0002376 immune system process; GO:0002526 acute inflammatory response; GO:0002542 Factor XII activation; GO:0002673 regulation of acute inflammatory response; GO:0002675 positive regulation of acute inflammatory response; GO:0006508 proteolysis; GO:0006807 nitrogen compound metabolic process; GO:0006950 response to stress; G…	GO:0005576 extracellular region; GO:0005615 extracellular space; GO:0005622 intracellular anatomical structure; GO:0005737 cytoplasm; GO:0005829 cytosol; GO:0005886 plasma membrane; GO:0016020 membrane; GO:0071944 cell periphery;	GO:0003824 catalytic activity; GO:0004175 endopeptidase activity; GO:0004252 serine-type endopeptidase activity; GO:0005488 binding; GO:0005515 protein binding; GO:0008233 peptidase activity; GO:0008236 serine-type peptidase activity; GO:0016787 hydrolase activity; GO:0017171 serine hydrolase activity; GO:0051787 misfolded protein binding; GO:0140096 catalytic activity, acting on a protein;	PF00040; PF00008; PF00039; PF00051; PF00089	PF00040 Fibronectin type II domain; PF00008 EGF-like domain; PF00039 Fibronectin type I domain; PF00051 Kringle domain; PF00089 Trypsin	E
P01782	Immunoglobulin heavy variable 3-9 OS=Homo sapiens OX=9606 GN=IGHV3-9 PE=1 SV=2	IGHV3-9	3.76168	0.0202438	Up	12.9447	9.3	1	1	7462.12	12464.2	12918.4	11053.3	23229.4	15336.2	30863.6	26045.7	66641.9	17038.6	18190.4	4993.61	13528.7	20556.8	10629.9	0.384708	0.642587	0.666004	0.569851	1.19759	0.790652	1.59117	1.34278	3.43571	0.878419	0.9378	0.257444	0.69747	1.0598	0.548023	extracellular							PF07686	PF07686 Immunoglobulin V-set domain
P01861	Immunoglobulin heavy constant gamma 4 OS=Homo sapiens OX=9606 GN=IGHG4 PE=1 SV=1	IGHG4	13.0885	0.0145489	Up	35.9406	7.6	4	4	14262.7	60336.9	22823.8	56574.9	83375.5	137734	161586	773871	339673	78315.1	125587	220240	21733.8	95009.7	125746	0.0923401	0.390637	0.147767	0.36628	0.539794	0.891724	1.04615	5.01024	2.19913	0.507032	0.81308	1.42589	0.14071	0.615117	0.81411	mitochondria				GO:0002250 adaptive immune response; GO:0002252 immune effector process; GO:0002253 activation of immune response; GO:0002376 immune system process; GO:0002429 immune response-activating cell surface receptor signaling pathway; GO:0002443 leukocyte mediated immunity; GO:0002449 lymphocyte mediated immunity; GO:0002455 humoral immune response mediated by circulating immunoglobulin; GO:0002460 adap…	GO:0005576 extracellular region; GO:0005615 extracellular space; GO:0005886 plasma membrane; GO:0009897 external side of plasma membrane; GO:0009986 cell surface; GO:0016020 membrane; GO:0019814 immunoglobulin complex; GO:0032991 protein-containing complex; GO:0042571 immunoglobulin complex, circulating; GO:0071944 cell periphery; GO:0072562 blood microparticle; GO:0098552 side of membrane;	GO:0003823 antigen binding; GO:0005102 signaling receptor binding; GO:0005488 binding; GO:0005515 protein binding; GO:0034987 immunoglobulin receptor binding;	PF07654	PF07654 Immunoglobulin C1-set domain
P02675	Fibrinogen beta chain OS=Homo sapiens OX=9606 GN=FGB PE=1 SV=2	FGB	0.532816	0.0295225	Down	55.9282	39.3	22	22	37495.5	50907.2	27814.7	140713	105109	43838.2	22037	21215.2	18670.3	29188.4	37268.3	21362.7	31956.1	28307.5	18309.9	0.886847	1.20406	0.657876	3.32816	2.48605	1.03686	0.521222	0.501783	0.44159	0.690367	0.881472	0.505272	0.755829	0.669532	0.433068	extracellular	K03904	FGB; fibrinogen beta chain	hsa04610 Complement and coagulation cascades; hsa04613 Neutrophil extracellular trap formation; hsa04611 Platelet activation; hsa05171 Coronavirus disease - COVID-19	GO:0001775 cell activation; GO:0001932 regulation of protein phosphorylation; GO:0001934 positive regulation of protein phosphorylation; GO:0002218 activation of innate immune response; GO:0002221 pattern recognition receptor signaling pathway; GO:0002224 toll-like receptor signaling pathway; GO:0002253 activation of immune response; GO:0002376 immune system process; GO:0002576 platelet degranula…	GO:0005576 extracellular region; GO:0005577 fibrinogen complex; GO:0005615 extracellular space; GO:0005622 intracellular anatomical structure; GO:0005737 cytoplasm; GO:0005783 endoplasmic reticulum; GO:0005886 plasma membrane; GO:0005938 cell cortex; GO:0009897 external side of plasma membrane; GO:0009986 cell surface; GO:0012505 endomembrane system; GO:0016020 membrane; GO:0030141 secretory gran…	GO:0005198 structural molecule activity; GO:0005488 binding; GO:0005515 protein binding; GO:0030674 protein-macromolecule adaptor activity; GO:0051087 chaperone binding; GO:0060090 molecular adaptor activity;	PF00147	PF00147 Fibrinogen beta and gamma chains, C-terminal globular domain	R
P02750	Leucine-rich alpha-2-glycoprotein OS=Homo sapiens OX=9606 GN=LRG1 PE=1 SV=2	LRG1	2.72808	0.0465657	Up	38.1779	30.3	10	10	34863	20294.7	30495.5	60002.1	37529.9	43901.1	42915.2	73542.2	117211	63326.9	23864.3	26167	38105.9	42574.7	42740.3	0.749706	0.436425	0.655785	1.2903	0.807056	0.944063	0.922862	1.58148	2.52055	1.3618	0.513186	0.562704	0.819441	0.91554	0.919101	extracellular	K25431			GO:0001775 cell activation; GO:0002252 immune effector process; GO:0002263 cell activation involved in immune response; GO:0002274 myeloid leukocyte activation; GO:0002275 myeloid cell activation involved in immune response; GO:0002283 neutrophil activation involved in immune response; GO:0002366 leukocyte activation involved in immune response; GO:0002376 immune system process; GO:0002443 leukoc…	GO:0005576 extracellular region; GO:0005615 extracellular space; GO:0005622 intracellular anatomical structure; GO:0005737 cytoplasm; GO:0012505 endomembrane system; GO:0016020 membrane; GO:0030141 secretory granule; GO:0031410 cytoplasmic vesicle; GO:0031974 membrane-enclosed lumen; GO:0031982 vesicle; GO:0031983 vesicle lumen; GO:0034774 secretory granule lumen; GO:0035580 specific granule lume…				R
P02751	Fibronectin OS=Homo sapiens OX=9606 GN=FN1 PE=1 SV=5	FN1	0.00947601	0.00630821	Down	272.32	3.6	68	68	25663	26971.1	4927.04	20610.6	25765.1	583.85	343.69	172.273	29.4871	134.993	3000.66	208.434	296.387	333.656	251.256	3.52219	3.70171	0.676224	2.82876	3.5362	0.080132	0.0471706	0.023644	0.00404703	0.0185275	0.411833	0.0286071	0.0406783	0.0457934	0.0344843	extracellular	K05717	FN1; fibronectin 1	hsa04510 Focal adhesion; hsa05146 Amoebiasis; hsa05200 Pathways in cancer; hsa05222 Small cell lung cancer; hsa05100 Bacterial invasion of epithelial cells; hsa04810 Regulation of actin cytoskeleton; hsa04512 ECM-receptor interaction; hsa05165 Human papillomavirus infection; hsa05205 Proteoglycans in cancer; hsa04151 PI3K-Akt signaling pathway; hsa04933 AGE-RAGE signaling pathway in diabetic comp…	GO:0000302 response to reactive oxygen species; GO:0000902 cell morphogenesis; GO:0000904 cell morphogenesis involved in differentiation; GO:0001101 response to acid chemical; GO:0001503 ossification; GO:0001558 regulation of cell growth; GO:0001667 ameboidal-type cell migration; GO:0001678 cellular glucose homeostasis; GO:0001704 formation of primary germ layer; GO:0001706 endoderm formation; GO…	GO:0005576 extracellular region; GO:0005577 fibrinogen complex; GO:0005604 basement membrane; GO:0005615 extracellular space; GO:0005622 intracellular anatomical structure; GO:0005737 cytoplasm; GO:0005783 endoplasmic reticulum; GO:0005788 endoplasmic reticulum lumen; GO:0005793 endoplasmic reticulum-Golgi intermediate compartment; GO:0005886 plasma membrane; GO:0012505 endomembrane system; GO:00…	GO:0002020 protease binding; GO:0005102 signaling receptor binding; GO:0005178 integrin binding; GO:0005198 structural molecule activity; GO:0005201 extracellular matrix structural constituent; GO:0005488 binding; GO:0005515 protein binding; GO:0005518 collagen binding; GO:0005539 glycosaminoglycan binding; GO:0008022 protein C-terminus binding; GO:0008047 enzyme activator activity; GO:0008201 he…	PF00039; PF00040; PF00041	PF00039 Fibronectin type I domain; PF00040 Fibronectin type II domain; PF00041 Fibronectin type III domain
P04196	Histidine-rich glycoprotein OS=Homo sapiens OX=9606 GN=HRG PE=1 SV=1	HRG	0.418564	0.00153321	Down	59.5783	28.4	18	18	18188.9	16890.4	16013.7	13072	20368.9	2900.64	8659.43	5999.17	6727.09	6219.32	3621.99	11925.1	7227.21	8794.54	7035.3	1.77575	1.64899	1.5634	1.2762	1.98858	0.283185	0.845406	0.585689	0.656756	0.607183	0.35361	1.16423	0.705581	0.858597	0.686846	extracellular	K23410			GO:0001558 regulation of cell growth; GO:0001775 cell activation; GO:0001906 cell killing; GO:0001932 regulation of protein phosphorylation; GO:0001952 regulation of cell-matrix adhesion; GO:0001954 positive regulation of cell-matrix adhesion; GO:0002376 immune system process; GO:0002576 platelet degranulation; GO:0002682 regulation of immune system process; GO:0002684 positive regulation of immu…	GO:0000323 lytic vacuole; GO:0005576 extracellular region; GO:0005615 extracellular space; GO:0005622 intracellular anatomical structure; GO:0005737 cytoplasm; GO:0005764 lysosome; GO:0005765 lysosomal membrane; GO:0005767 secondary lysosome; GO:0005768 endosome; GO:0005773 vacuole; GO:0005774 vacuolar membrane; GO:0005886 plasma membrane; GO:0009986 cell surface; GO:0012505 endomembrane system; …	GO:0004857 enzyme inhibitor activity; GO:0004866 endopeptidase inhibitor activity; GO:0004867 serine-type endopeptidase inhibitor activity; GO:0005102 signaling receptor binding; GO:0005488 binding; GO:0005515 protein binding; GO:0005539 glycosaminoglycan binding; GO:0008201 heparin binding; GO:0008270 zinc ion binding; GO:0019865 immunoglobulin binding; GO:0020037 heme binding; GO:0030234 enzyme…	PF00031	PF00031 Cystatin domain
P05109	Protein S100-A8 OS=Homo sapiens OX=9606 GN=S100A8 PE=1 SV=1	S100A8	3.35615	0.0192879	Up	10.8345	39.8	4	4	9183.45	14864.3	9004.4	13906.2	11987.4	4999.02	57890.1	27118	25919.7	18935.3	17871.9	18791.7	19349.3	6914.17	8118.8	0.520105	0.84184	0.509965	0.787579	0.678909	0.28312	3.27861	1.53583	1.46797	1.0724	1.01217	1.06427	1.09585	0.391584	0.459808	mitochondria	K21127	S100A8; protein S100-A8	hsa04657 IL-17 signaling pathway	GO:0001558 regulation of cell growth; GO:0001775 cell activation; GO:0001816 cytokine production; GO:0002218 activation of innate immune response; GO:0002221 pattern recognition receptor signaling pathway; GO:0002224 toll-like receptor signaling pathway; GO:0002237 response to molecule of bacterial origin; GO:0002252 immune effector process; GO:0002253 activation of immune response; GO:0002263 ce…	GO:0005576 extracellular region; GO:0005615 extracellular space; GO:0005622 intracellular anatomical structure; GO:0005737 cytoplasm; GO:0005829 cytosol; GO:0005856 cytoskeleton; GO:0005886 plasma membrane; GO:0012505 endomembrane system; GO:0016020 membrane; GO:0030141 secretory granule; GO:0031410 cytoplasmic vesicle; GO:0031974 membrane-enclosed lumen; GO:0031982 vesicle; GO:0031983 vesicle lu…	GO:0005102 signaling receptor binding; GO:0005488 binding; GO:0005504 fatty acid binding; GO:0005509 calcium ion binding; GO:0005515 protein binding; GO:0008017 microtubule binding; GO:0008092 cytoskeletal protein binding; GO:0008270 zinc ion binding; GO:0008289 lipid binding; GO:0015631 tubulin binding; GO:0031406 carboxylic acid binding; GO:0033293 monocarboxylic acid binding; GO:0035325 Toll-l…	PF01023	PF01023 S-100/ICaBP type calcium binding domain
P06744	Glucose-6-phosphate isomerase OS=Homo sapiens OX=9606 GN=GPI PE=1 SV=4	GPI	4.95352	0.0157598	Up	63.1471	9.3	9	9	489.164	1073.04	589.654	1292.01	1339.53	1098.78	2026.63	5758.81	2873.82	797.453	810.85	2037.29	1478.3	577.69	309.829	0.325345	0.713682	0.392181	0.859319	0.890929	0.730805	1.34792	3.83021	1.91139	0.530389	0.5393	1.35501	0.983221	0.384224	0.206068	cytoplasm	K01810	GPI; glucose-6-phosphate isomerase [EC:5.3.1.9]	hsa00500 Starch and sucrose metabolism; hsa01250 Biosynthesis of nucleotide sugars; hsa00010 Glycolysis / Gluconeogenesis; hsa01200 Carbon metabolism; hsa00030 Pentose phosphate pathway; hsa00520 Amino sugar and nucleotide sugar metabolism; hsa01100 Metabolic pathways	GO:0001701 in utero embryonic development; GO:0001704 formation of primary germ layer; GO:0001707 mesoderm formation; GO:0001775 cell activation; GO:0002252 immune effector process; GO:0002262 myeloid cell homeostasis; GO:0002263 cell activation involved in immune response; GO:0002274 myeloid leukocyte activation; GO:0002275 myeloid cell activation involved in immune response; GO:0002283 neutroph…	GO:0005576 extracellular region; GO:0005622 intracellular anatomical structure; GO:0005634 nucleus; GO:0005654 nucleoplasm; GO:0005737 cytoplasm; GO:0005829 cytosol; GO:0005886 plasma membrane; GO:0005929 cilium; GO:0012505 endomembrane system; GO:0016020 membrane; GO:0030141 secretory granule; GO:0031090 organelle membrane; GO:0031253 cell projection membrane; GO:0031410 cytoplasmic vesicle; GO:…	GO:0003824 catalytic activity; GO:0004347 glucose-6-phosphate isomerase activity; GO:0005488 binding; GO:0005515 protein binding; GO:0016853 isomerase activity; GO:0016860 intramolecular oxidoreductase activity; GO:0016861 intramolecular oxidoreductase activity, interconverting aldoses and ketoses; GO:0016866 intramolecular transferase activity; GO:0019899 enzyme binding; GO:0030246 carbohydrate …	PF00342	PF00342 Phosphoglucose isomerase	G
P06753	Tropomyosin alpha-3 chain OS=Homo sapiens OX=9606 GN=TPM3 PE=1 SV=2	TPM3	22.4719	0.0341471	Up	32.95	8.1	7	3	362.643	718.768	460.024	1977.67	2112.22	4180.55	1564.55	25091.6	7982.82	1888.76	3284.42	8171.35	3776.05	2059.01	331.25	0.0850452	0.168562	0.107883	0.463793	0.495347	0.980404	0.36691	5.88437	1.87209	0.442942	0.770246	1.91631	0.885541	0.48287	0.0776832	cytoplasm	K09290	TPM3; tropomyosin 3	hsa05216 Thyroid cancer; hsa04260 Cardiac muscle contraction; hsa05410 Hypertrophic cardiomyopathy; hsa05414 Dilated cardiomyopathy; hsa05200 Pathways in cancer; hsa04261 Adrenergic signaling in cardiomyocytes	GO:0003008 system process; GO:0003012 muscle system process; GO:0006928 movement of cell or subcellular component; GO:0006936 muscle contraction; GO:0006996 organelle organization; GO:0007010 cytoskeleton organization; GO:0007015 actin filament organization; GO:0009987 cellular process; GO:0016043 cellular component organization; GO:0030029 actin filament-based process; GO:0030036 actin cytoskele…	GO:0001725 stress fiber; GO:0005622 intracellular anatomical structure; GO:0005737 cytoplasm; GO:0005829 cytosol; GO:0005856 cytoskeleton; GO:0005862 muscle thin filament tropomyosin; GO:0005865 striated muscle thin filament; GO:0005884 actin filament; GO:0015629 actin cytoskeleton; GO:0030016 myofibril; GO:0030017 sarcomere; GO:0032432 actin filament bundle; GO:0036379 myofilament; GO:0042641 ac…	GO:0003779 actin binding; GO:0005198 structural molecule activity; GO:0005488 binding; GO:0005515 protein binding; GO:0008092 cytoskeletal protein binding; GO:0008307 structural constituent of muscle; GO:0031013 troponin I binding; GO:0042802 identical protein binding; GO:0042803 protein homodimerization activity; GO:0044877 protein-containing complex binding; GO:0046982 protein heterodimerizatio…			Z
P08670	Vimentin OS=Homo sapiens OX=9606 GN=VIM PE=1 SV=4	VIM	2.98715	0.0227751	Up	53.6517	6.2	7	5	352.133	407.754	480.127		624.691	728.071	1764.99	1245.39	693.725	325.145	317.08	2010.53	1303.55	470.536	396.009	0.443344	0.513372	0.604491		0.7865	0.916659	2.22217	1.56798	0.873416	0.409365	0.39921	2.53131	1.6412	0.592415	0.498585	nucleus	K07606	VIM; vimentin	hsa05206 MicroRNAs in cancer; hsa05169 Epstein-Barr virus infection	GO:0000003 reproduction; GO:0001654 eye development; GO:0001701 in utero embryonic development; GO:0001890 placenta development; GO:0001893 maternal placenta development; GO:0002064 epithelial cell development; GO:0002088 lens development in camera-type eye; GO:0002376 immune system process; GO:0003006 developmental process involved in reproduction; GO:0003008 system process; GO:0003012 muscle sy…	GO:0005622 intracellular anatomical structure; GO:0005634 nucleus; GO:0005737 cytoplasm; GO:0005777 peroxisome; GO:0005829 cytosol; GO:0005844 polysome; GO:0005856 cytoskeleton; GO:0005882 intermediate filament; GO:0005886 plasma membrane; GO:0016020 membrane; GO:0030139 endocytic vesicle; GO:0030424 axon; GO:0030496 midbody; GO:0031252 cell leading edge; GO:0031410 cytoplasmic vesicle; GO:003198…	GO:0003676 nucleic acid binding; GO:0003723 RNA binding; GO:0003725 double-stranded RNA binding; GO:0005198 structural molecule activity; GO:0005200 structural constituent of cytoskeleton; GO:0005212 structural constituent of eye lens; GO:0005488 binding; GO:0005515 protein binding; GO:0008022 protein C-terminus binding; GO:0019215 intermediate filament binding; GO:0019899 enzyme binding; GO:0019…			DY
P09619	Platelet-derived growth factor receptor beta OS=Homo sapiens OX=9606 GN=PDGFRB PE=1 SV=1	PDGFRB	0.463516	0.00148035	Down	123.968	6.3	7	7	1797.98	1596.11	1508.43	584.237	813.513	2059.39	768.706	746.22		772.569	1004.26	1008.91	1772.55	464.722	1206.42	1.56307	1.38757	1.31135	0.507906	0.707226	1.79033	0.668273	0.648726		0.671632	0.873054	0.877096	1.54096	0.404005	1.0488	plasma membrane	K05089	PDGFRB; platelet-derived growth factor receptor beta [EC:2.7.10.1]	hsa04510 Focal adhesion; hsa04014 Ras signaling pathway; hsa01521 EGFR tyrosine kinase inhibitor resistance; hsa05200 Pathways in cancer; hsa05165 Human papillomavirus infection; hsa05206 MicroRNAs in cancer; hsa04015 Rap1 signaling pathway; hsa04630 JAK-STAT signaling pathway; hsa05214 Glioma; hsa04010 MAPK signaling pathway; hsa05215 Prostate cancer; hsa04072 Phospholipase D signaling pathway; …	GO:0000003 reproduction; GO:0000165 MAPK cascade; GO:0000302 response to reactive oxygen species; GO:0001101 response to acid chemical; GO:0001501 skeletal system development; GO:0001525 angiogenesis; GO:0001568 blood vessel development; GO:0001570 vasculogenesis; GO:0001654 eye development; GO:0001655 urogenital system development; GO:0001656 metanephros development; GO:0001701 in utero embryoni…	GO:0000323 lytic vacuole; GO:0005622 intracellular anatomical structure; GO:0005634 nucleus; GO:0005737 cytoplasm; GO:0005764 lysosome; GO:0005773 vacuole; GO:0005775 vacuolar lumen; GO:0005794 Golgi apparatus; GO:0005886 plasma membrane; GO:0009986 cell surface; GO:0012505 endomembrane system; GO:0016020 membrane; GO:0016324 apical plasma membrane; GO:0031224 intrinsic component of membrane; GO:…	GO:0003824 catalytic activity; GO:0004672 protein kinase activity; GO:0004713 protein tyrosine kinase activity; GO:0004714 transmembrane receptor protein tyrosine kinase activity; GO:0004888 transmembrane signaling receptor activity; GO:0004930 G protein-coupled receptor activity; GO:0004992 platelet activating factor receptor activity; GO:0005017 platelet-derived growth factor-activated receptor…	PF00047; PF13927; PF07679; PF07714	PF00047 Immunoglobulin domain; PF13927 Immunoglobulin domain; PF07679 Immunoglobulin I-set domain; PF07714 Protein tyrosine and serine/threonine kinase	T
P09960	Leukotriene A-4 hydrolase OS=Homo sapiens OX=9606 GN=LTA4H PE=1 SV=2	LTA4H	1.72062	0.00580204	Up	69.2853	9	12	12	564.041	583.13	749.656	729.111	878.915	483.132	1110.52	988.596	1164.61	560.736	739.482	934.282	775.881	383.036	514.428	0.758151	0.783809	1.00764	0.980027	1.18139	0.649398	1.49269	1.32881	1.56539	0.753708	0.993968	1.25581	1.04289	0.514854	0.691463	cytoplasm	K01254	LTA4H; leukotriene-A4 hydrolase [EC:3.3.2.6]	hsa00590 Arachidonic acid metabolism; hsa01100 Metabolic pathways	GO:0001676 long-chain fatty acid metabolic process; GO:0001775 cell activation; GO:0002252 immune effector process; GO:0002263 cell activation involved in immune response; GO:0002274 myeloid leukocyte activation; GO:0002275 myeloid cell activation involved in immune response; GO:0002283 neutrophil activation involved in immune response; GO:0002366 leukocyte activation involved in immune response;…	GO:0005576 extracellular region; GO:0005622 intracellular anatomical structure; GO:0005634 nucleus; GO:0005654 nucleoplasm; GO:0005737 cytoplasm; GO:0005829 cytosol; GO:0012505 endomembrane system; GO:0030141 secretory granule; GO:0031410 cytoplasmic vesicle; GO:0031974 membrane-enclosed lumen; GO:0031981 nuclear lumen; GO:0031982 vesicle; GO:0043226 organelle; GO:0043227 membrane-bounded organel…	GO:0003824 catalytic activity; GO:0004177 aminopeptidase activity; GO:0004301 epoxide hydrolase activity; GO:0004463 leukotriene-A4 hydrolase activity; GO:0005488 binding; GO:0008233 peptidase activity; GO:0008235 metalloexopeptidase activity; GO:0008237 metallopeptidase activity; GO:0008238 exopeptidase activity; GO:0008270 zinc ion binding; GO:0016787 hydrolase activity; GO:0016801 hydrolase ac…	PF17900; PF01433	PF17900 Peptidase M1 N-terminal domain; PF01433 Peptidase family M1 domain	IOVE
P10721	Mast/stem cell growth factor receptor Kit OS=Homo sapiens OX=9606 GN=KIT PE=1 SV=1	KIT	1.6142	0.00458309	Up	109.865	6.8	7	7	829.292	980.927	826.582	894.607	695.497	508.443	1452.43	1257.15	1546.76	1914.53	1240.57	630.209	1299.66	988.988	2002.23	0.728819	0.862082	0.726437	0.78622	0.611233	0.446842	1.27646	1.10484	1.35936	1.68257	1.09026	0.553856	1.1422	0.869167	1.75965	endoplasmic reticulum	K05091	KIT; proto-oncogene tyrosine-protein kinase Kit [EC:2.7.10.1]	hsa04014 Ras signaling pathway; hsa05224 Breast cancer; hsa04072 Phospholipase D signaling pathway; hsa05221 Acute myeloid leukemia; hsa05200 Pathways in cancer; hsa04916 Melanogenesis; hsa04151 PI3K-Akt signaling pathway; hsa04015 Rap1 signaling pathway; hsa04640 Hematopoietic cell lineage; hsa05230 Central carbon metabolism in cancer; hsa04010 MAPK signaling pathway	GO:0000003 reproduction; GO:0000165 MAPK cascade; GO:0001501 skeletal system development; GO:0001541 ovarian follicle development; GO:0001667 ameboidal-type cell migration; GO:0001775 cell activation; GO:0001816 cytokine production; GO:0001932 regulation of protein phosphorylation; GO:0001934 positive regulation of protein phosphorylation; GO:0002244 hematopoietic progenitor cell differentiation;…	GO:0001669 acrosomal vesicle; GO:0005576 extracellular region; GO:0005615 extracellular space; GO:0005622 intracellular anatomical structure; GO:0005737 cytoplasm; GO:0005886 plasma membrane; GO:0005911 cell-cell junction; GO:0009897 external side of plasma membrane; GO:0009898 cytoplasmic side of plasma membrane; GO:0009986 cell surface; GO:0012505 endomembrane system; GO:0016020 membrane; GO:00…	GO:0002020 protease binding; GO:0003824 catalytic activity; GO:0004672 protein kinase activity; GO:0004713 protein tyrosine kinase activity; GO:0004714 transmembrane receptor protein tyrosine kinase activity; GO:0004888 transmembrane signaling receptor activity; GO:0005020 stem cell factor receptor activity; GO:0005085 guanyl-nucleotide exchange factor activity; GO:0005488 binding; GO:0005515 pro…	PF00047; PF07714	PF00047 Immunoglobulin domain; PF07714 Protein tyrosine and serine/threonine kinase	T
P12035	Keratin, type II cytoskeletal 3 OS=Homo sapiens OX=9606 GN=KRT3 PE=1 SV=3	KRT3	1.62113	0.0328057	Up	64.417	3	2	0	903.951	1499.46	1230.71	1955.68	383.838	3110.62	1833.22	1882.94	2175.24	896.891	468.162	460.777	1115.7	892.246	645.562	0.696955	1.1561	0.948891	1.50785	0.295943	2.39832	1.41343	1.45176	1.67713	0.691512	0.360958	0.355264	0.860217	0.68793	0.497735	nucleus	K07605			GO:0006996 organelle organization; GO:0007010 cytoskeleton organization; GO:0007275 multicellular organism development; GO:0008219 cell death; GO:0008285 negative regulation of cell population proliferation; GO:0008544 epidermis development; GO:0009888 tissue development; GO:0009913 epidermal cell differentiation; GO:0009987 cellular process; GO:0012501 programmed cell death; GO:0016043 cellular …	GO:0005622 intracellular anatomical structure; GO:0005737 cytoplasm; GO:0005829 cytosol; GO:0005856 cytoskeleton; GO:0005882 intermediate filament; GO:0009986 cell surface; GO:0043226 organelle; GO:0043228 non-membrane-bounded organelle; GO:0043229 intracellular organelle; GO:0043232 intracellular non-membrane-bounded organelle; GO:0045095 keratin filament; GO:0045111 intermediate filament cytosk…	GO:0005198 structural molecule activity;
P13727	Bone marrow proteoglycan OS=Homo sapiens OX=9606 GN=PRG2 PE=1 SV=2	PRG2	0.436215	0.0424969	Down	25.2055	8.6	2	2	4198.89	3746.25	5597.02	6988.61	3986.95	2149.53	3054.8	1684.87	1167.62	4285.36	5561.81	2785.49	4432.78	2935.51	5855.6	1.07791	0.96171	1.43683	1.79406	1.0235	0.551811	0.784206	0.432527	0.299742	1.10011	1.42779	0.715071	1.13795	0.753583	1.50321	extracellular	K10786	PRG2; bone marrow proteoglycan	hsa05310 Asthma	GO:0001505 regulation of neurotransmitter levels; GO:0001692 histamine metabolic process; GO:0001694 histamine biosynthetic process; GO:0001775 cell activation; GO:0001817 regulation of cytokine production; GO:0001818 negative regulation of cytokine production; GO:0001819 positive regulation of cytokine production; GO:0002215 defense response to nematode; GO:0002252 immune effector process; GO:00…	GO:0005576 extracellular region; GO:0005622 intracellular anatomical structure; GO:0005737 cytoplasm; GO:0012505 endomembrane system; GO:0030133 transport vesicle; GO:0030141 secretory granule; GO:0031410 cytoplasmic vesicle; GO:0031974 membrane-enclosed lumen; GO:0031982 vesicle; GO:0031983 vesicle lumen; GO:0034774 secretory granule lumen; GO:0035580 specific granule lumen; GO:0042581 specific …	GO:0005488 binding; GO:0005539 glycosaminoglycan binding; GO:0008201 heparin binding; GO:0030246 carbohydrate binding; GO:0043167 ion binding; GO:0043168 anion binding; GO:0097367 carbohydrate derivative binding; GO:1901681 sulfur compound binding;	PF00059	PF00059 Lectin C-type domain	TV
P13797	Plastin-3 OS=Homo sapiens OX=9606 GN=PLS3 PE=1 SV=4	PLS3	0.588748	0.0379497	Down	70.811	3	3	3	2130.03	2631.89	1869.94	1621.43	2079.97	2079.82	1697	1162.12	1045.39	456.838	1517.09	2641.25	2444.83	900.004	2446.37	1.19557	1.47726	1.04959	0.910097	1.16747	1.16739	0.952515	0.652289	0.586769	0.25642	0.851535	1.48252	1.37227	0.505167	1.37313	cytoplasm	K17336			GO:0001501 skeletal system development; GO:0002065 columnar/cuboidal epithelial cell differentiation; GO:0006996 organelle organization; GO:0007010 cytoskeleton organization; GO:0007015 actin filament organization; GO:0007275 multicellular organism development; GO:0007399 nervous system development; GO:0007423 sensory organ development; GO:0008544 epidermis development; GO:0009888 tissue developm…	GO:0005622 intracellular anatomical structure; GO:0005737 cytoplasm; GO:0005829 cytosol; GO:0005856 cytoskeleton; GO:0005884 actin filament; GO:0005886 plasma membrane; GO:0015629 actin cytoskeleton; GO:0016020 membrane; GO:0032420 stereocilium; GO:0032421 stereocilium bundle; GO:0032432 actin filament bundle; GO:0042995 cell projection; GO:0043005 neuron projection; GO:0043226 organelle; GO:0043…	GO:0003779 actin binding; GO:0005488 binding; GO:0005515 protein binding; GO:0008092 cytoskeletal protein binding; GO:0044877 protein-containing complex binding; GO:0051015 actin filament binding;	PF13499; PF00307	PF13499 EF-hand domain pair; PF00307 Calponin homology (CH) domain	Z
P16109	P-selectin OS=Homo sapiens OX=9606 GN=SELP PE=1 SV=3	SELP	6.05108	0.0381797	Up	90.8339	8.8	9	9	169.374	261.956	565.998	980.156	721.988	652.178	1491.54	3735.61	807.761	371.625	679.018	1724.44	911.449	330.265	379.864	0.184326	0.285081	0.615964	1.06668	0.785725	0.709753	1.62321	4.06539	0.87907	0.404432	0.738962	1.87667	0.991911	0.359421	0.413398	peroxisome	K06496	SELP; selectin, platelet	hsa05150 Staphylococcus aureus infection; hsa04613 Neutrophil extracellular trap formation; hsa04514 Cell adhesion molecules; hsa05144 Malaria; hsa05417 Lipid and atherosclerosis; hsa05171 Coronavirus disease - COVID-19	GO:0002090 regulation of receptor internalization; GO:0002092 positive regulation of receptor internalization; GO:0002237 response to molecule of bacterial origin; GO:0002376 immune system process; GO:0002523 leukocyte migration involved in inflammatory response; GO:0002576 platelet degranulation; GO:0006810 transport; GO:0006887 exocytosis; GO:0006928 movement of cell or subcellular component; G…	GO:0005576 extracellular region; GO:0005615 extracellular space; GO:0005622 intracellular anatomical structure; GO:0005737 cytoplasm; GO:0005856 cytoskeleton; GO:0005886 plasma membrane; GO:0005887 integral component of plasma membrane; GO:0005901 caveola; GO:0005905 clathrin-coated pit; GO:0005938 cell cortex; GO:0009897 external side of plasma membrane; GO:0009986 cell surface; GO:0012505 endom…	GO:0001530 lipopolysaccharide binding; GO:0004888 transmembrane signaling receptor activity; GO:0005488 binding; GO:0005509 calcium ion binding; GO:0005515 protein binding; GO:0005539 glycosaminoglycan binding; GO:0008201 heparin binding; GO:0008289 lipid binding; GO:0019899 enzyme binding; GO:0030246 carbohydrate binding; GO:0031406 carboxylic acid binding; GO:0033691 sialic acid binding; GO:003…	PF00059; PF00084	PF00059 Lectin C-type domain; PF00084 Sushi repeat (SCR repeat)	TV
P16401	Histone H1.5 OS=Homo sapiens OX=9606 GN=H1-5 PE=1 SV=3	H1-5	10.9227	0.0238304	Up	22.5802	9.3	2	2	59.683	261.515	203.584		81.8786		1620.13		2201.22	156.042	153.727	3669.51	3943.01	112.624	52.5691	0.0572248	0.250744	0.195198		0.0785062		1.5534		2.11056	0.149615	0.147396	3.51837	3.7806	0.107985	0.0504039	nucleus	K11275			GO:0000122 negative regulation of transcription by RNA polymerase II; GO:0001558 regulation of cell growth; GO:0006325 chromatin organization; GO:0006355 regulation of transcription, DNA-templated; GO:0006357 regulation of transcription by RNA polymerase II; GO:0006996 organelle organization; GO:0007275 multicellular organism development; GO:0007517 muscle organ development; GO:0008104 protein lo…	GO:0000228 nuclear chromosome; GO:0000785 chromatin; GO:0000792 heterochromatin; GO:0005622 intracellular anatomical structure; GO:0005634 nucleus; GO:0005694 chromosome; GO:0031974 membrane-enclosed lumen; GO:0031981 nuclear lumen; GO:0043226 organelle; GO:0043227 membrane-bounded organelle; GO:0043228 non-membrane-bounded organelle; GO:0043229 intracellular organelle; GO:0043231 intracellular m…	GO:0003676 nucleic acid binding; GO:0003677 DNA binding; GO:0003682 chromatin binding; GO:0005488 binding; GO:0005515 protein binding; GO:0019899 enzyme binding; GO:0031490 chromatin DNA binding; GO:0042826 histone deacetylase binding; GO:0097159 organic cyclic compound binding; GO:1901363 heterocyclic compound binding;	PF00538	PF00538 linker histone H1 and H5 family	B
P17301	Integrin alpha-2 OS=Homo sapiens OX=9606 GN=ITGA2 PE=1 SV=2	ITGA2	3.32236	0.0296212	Up	129.296	5.8	6	6	441.814	772.822	684.506	442.323	399.191	482.822	1525.6	2680.81			603.307	757.243	661.744	4399.8	732.69	0.393809	0.688852	0.610132	0.394263	0.355818	0.430362	1.35984	2.38953			0.537755	0.674965	0.589843	3.92174	0.653081	plasma membrane	K06481	ITGA2; integrin alpha 2	hsa05410 Hypertrophic cardiomyopathy; hsa04510 Focal adhesion; hsa05412 Arrhythmogenic right ventricular cardiomyopathy; hsa05200 Pathways in cancer; hsa05222 Small cell lung cancer; hsa04810 Regulation of actin cytoskeleton; hsa04512 ECM-receptor interaction; hsa05165 Human papillomavirus infection; hsa04145 Phagosome; hsa05205 Proteoglycans in cancer; hsa04151 PI3K-Akt signaling pathway; hsa054…	GO:0001704 formation of primary germ layer; GO:0001707 mesoderm formation; GO:0002682 regulation of immune system process; GO:0002684 positive regulation of immune system process; GO:0002685 regulation of leukocyte migration; GO:0002687 positive regulation of leukocyte migration; GO:0003008 system process; GO:0006417 regulation of translation; GO:0006928 movement of cell or subcellular component;…	GO:0005622 intracellular anatomical structure; GO:0005634 nucleus; GO:0005737 cytoplasm; GO:0005886 plasma membrane; GO:0005887 integral component of plasma membrane; GO:0005912 adherens junction; GO:0005925 focal adhesion; GO:0008305 integrin complex; GO:0009897 external side of plasma membrane; GO:0009986 cell surface; GO:0016020 membrane; GO:0016021 integral component of membrane; GO:0030054 c…	GO:0001540 amyloid-beta binding; GO:0004888 transmembrane signaling receptor activity; GO:0005102 signaling receptor binding; GO:0005178 integrin binding; GO:0005488 binding; GO:0005515 protein binding; GO:0005518 collagen binding; GO:0033218 amide binding; GO:0038023 signaling receptor activity; GO:0038064 collagen receptor activity; GO:0042277 peptide binding; GO:0043167 ion binding; GO:0043168…	PF00092	PF00092 von Willebrand factor type A domain	W
P20908	Collagen alpha-1(V) chain OS=Homo sapiens OX=9606 GN=COL5A1 PE=1 SV=3	COL5A1	0.424329	0.0490449	Down	183.56	0.7	1	1	119.098	189.165	173.202	77.087	153.8		86.108		50.0916	58.1573	54.038	174.101	143.333		95.9377	1.04007	1.65195	1.51255	0.673191	1.34311		0.75197		0.437444	0.507881	0.471907	1.5204	1.25171		0.837812	extracellular	K19721	COL5AS; collagen type V/XI/XXIV/XXVII, alpha	hsa04974 Protein digestion and absorption	GO:0001501 skeletal system development; GO:0001568 blood vessel development; GO:0001654 eye development; GO:0001704 formation of primary germ layer; GO:0001706 endoderm formation; GO:0001944 vasculature development; GO:0002009 morphogenesis of an epithelium; GO:0002011 morphogenesis of an epithelial sheet; GO:0003007 heart morphogenesis; GO:0003008 system process; GO:0006928 movement of cell or s…	GO:0005576 extracellular region; GO:0005581 collagen trimer; GO:0005583 fibrillar collagen trimer; GO:0005588 collagen type V trimer; GO:0005592 collagen type XI trimer; GO:0005604 basement membrane; GO:0005622 intracellular anatomical structure; GO:0005737 cytoplasm; GO:0005783 endoplasmic reticulum; GO:0005788 endoplasmic reticulum lumen; GO:0012505 endomembrane system; GO:0031012 extracellular…	GO:0005102 signaling receptor binding; GO:0005178 integrin binding; GO:0005198 structural molecule activity; GO:0005201 extracellular matrix structural constituent; GO:0005488 binding; GO:0005515 protein binding; GO:0005539 glycosaminoglycan binding; GO:0008201 heparin binding; GO:0019838 growth factor binding; GO:0030020 extracellular matrix structural constituent conferring tensile strength; GO…			W
P21333	Filamin-A OS=Homo sapiens OX=9606 GN=FLNA PE=1 SV=4	FLNA	10.608	0.0195746	Up	280.739	9.5	62	56	130.468	502.736	466.236	2181.81	1836.09	7144.92	2223.81	7514.65	1924.44	1012.05	5138.33	11955.1	4844.29	1025.33	561.991	0.0403825	0.155606	0.144309	0.675312	0.568306	2.21149	0.688313	2.32593	0.595651	0.313249	1.59041	3.70033	1.4994	0.31736	0.173947	cytoplasm	K04437	FLNA; filamin	hsa04510 Focal adhesion; hsa05132 Salmonella infection; hsa05205 Proteoglycans in cancer; hsa04010 MAPK signaling pathway	GO:0000003 reproduction; GO:0000226 microtubule cytoskeleton organization; GO:0000278 mitotic cell cycle; GO:0000280 nuclear division; GO:0000902 cell morphogenesis; GO:0000904 cell morphogenesis involved in differentiation; GO:0001525 angiogenesis; GO:0001568 blood vessel development; GO:0001775 cell activation; GO:0001837 epithelial to mesenchymal transition; GO:0001944 vasculature development;…	GO:0005576 extracellular region; GO:0005622 intracellular anatomical structure; GO:0005634 nucleus; GO:0005694 chromosome; GO:0005730 nucleolus; GO:0005737 cytoplasm; GO:0005794 Golgi apparatus; GO:0005802 trans-Golgi network; GO:0005829 cytosol; GO:0005856 cytoskeleton; GO:0005884 actin filament; GO:0005886 plasma membrane; GO:0005903 brush border; GO:0005911 cell-cell junction; GO:0005938 cell …	GO:0001664 G protein-coupled receptor binding; GO:0003779 actin binding; GO:0005080 protein kinase C binding; GO:0005102 signaling receptor binding; GO:0005488 binding; GO:0005515 protein binding; GO:0008092 cytoskeletal protein binding; GO:0008134 transcription factor binding; GO:0015459 potassium channel regulator activity; GO:0016247 channel regulator activity; GO:0019899 enzyme binding; GO:00…	PF00307; PF00630	PF00307 Calponin homology (CH) domain; PF00630 Filamin/ABP280 repeat	Z
P22352	Glutathione peroxidase 3 OS=Homo sapiens OX=9606 GN=GPX3 PE=1 SV=2	GPX3	1.52568	0.000198001	Up	25.5523	24.3	5	5	16338.7	16576.7	14969.1	13290.1	13501.1	27938.7	24098.3	24591.8	24366.1	13478.5	14967	12904.7	17980	18496.4	14453.6	0.914648	0.927971	0.837975	0.743983	0.755798	1.56402	1.34904	1.37666	1.36403	0.75453	0.837862	0.722408	1.00653	1.03543	0.809119	extracellular	K00432	gpx; glutathione peroxidase [EC:1.11.1.9]	hsa00480 Glutathione metabolism; hsa05016 Huntington disease; hsa04918 Thyroid hormone synthesis; hsa05022 Pathways of neurodegeneration - multiple diseases; hsa05014 Amyotrophic lateral sclerosis; hsa01100 Metabolic pathways	GO:0000302 response to reactive oxygen species; GO:0006950 response to stress; GO:0006979 response to oxidative stress; GO:0006982 response to lipid hydroperoxide; GO:0008152 metabolic process; GO:0009056 catabolic process; GO:0009636 response to toxic substance; GO:0009987 cellular process; GO:0010033 response to organic substance; GO:0016043 cellular component organization; GO:0016999 antibioti…	GO:0005576 extracellular region; GO:0005615 extracellular space;	GO:0003824 catalytic activity; GO:0004601 peroxidase activity; GO:0004602 glutathione peroxidase activity; GO:0005488 binding; GO:0005515 protein binding; GO:0008134 transcription factor binding; GO:0008430 selenium binding; GO:0016209 antioxidant activity; GO:0016491 oxidoreductase activity; GO:0016684 oxidoreductase activity, acting on peroxide as acceptor;			O
P28065	Proteasome subunit beta type-9 OS=Homo sapiens OX=9606 GN=PSMB9 PE=1 SV=2	PSMB9	0.0886179	0.019037	Down	23.2643	8.7	2	2	21048.2	5596.87	21456.9	28067.3	11006.2	2148.73	478.143	1690.63	2093.92	5876.8	9083.99	218.215	988.832	2059.75	26504.7	2.28257	0.606952	2.32689	3.04376	1.19356	0.233018	0.0518521	0.18334	0.227075	0.63731	0.985113	0.0236643	0.107234	0.223369	2.8743	cytoplasm,nucleus	K02741	PSMB9; 20S proteasome subunit beta 9 [EC:3.4.25.1]	hsa03050 Proteasome	GO:0001889 liver development; GO:0002376 immune system process; GO:0002520 immune system development; GO:0003008 system process; GO:0003012 muscle system process; GO:0006464 cellular protein modification process; GO:0006508 proteolysis; GO:0006511 ubiquitin-dependent protein catabolic process; GO:0006807 nitrogen compound metabolic process; GO:0007275 multicellular organism development; GO:000815…	GO:0000502 proteasome complex; GO:0005622 intracellular anatomical structure; GO:0005634 nucleus; GO:0005654 nucleoplasm; GO:0005737 cytoplasm; GO:0005829 cytosol; GO:0005839 proteasome core complex; GO:0019774 proteasome core complex, beta-subunit complex; GO:0031974 membrane-enclosed lumen; GO:0031981 nuclear lumen; GO:0032991 protein-containing complex; GO:0043226 organelle; GO:0043227 membran…	GO:0003824 catalytic activity; GO:0004175 endopeptidase activity; GO:0005488 binding; GO:0008233 peptidase activity; GO:0016787 hydrolase activity; GO:0044877 protein-containing complex binding; GO:0070628 proteasome binding; GO:0140096 catalytic activity, acting on a protein;	PF00227	PF00227 Proteasome subunit	O
P30530	Tyrosine-protein kinase receptor UFO OS=Homo sapiens OX=9606 GN=AXL PE=1 SV=4	AXL	0.403104	0.0378618	Down	98.3367	3.5	3	3	3208.54	2874.83	3211.08	2852.66	2443.61	1652.44	1519.13	1632.76	594.74	2003.93	1350.24	2834.65	1774.82	2090.86	4081.97	1.4103	1.26362	1.41141	1.25387	1.07407	0.726321	0.667723	0.717672	0.261414	0.880815	0.593492	1.24595	0.780111	0.919025	1.7942	plasma membrane	K05115	AXL; AXL receptor tyrosine kinase [EC:2.7.10.1]	hsa01521 EGFR tyrosine kinase inhibitor resistance	GO:0000003 reproduction; GO:0000302 response to reactive oxygen species; GO:0000902 cell morphogenesis; GO:0000904 cell morphogenesis involved in differentiation; GO:0001764 neuron migration; GO:0001775 cell activation; GO:0001776 leukocyte homeostasis; GO:0001779 natural killer cell differentiation; GO:0001780 neutrophil homeostasis; GO:0001817 regulation of cytokine production; GO:0001818 negat…	GO:0005576 extracellular region; GO:0005615 extracellular space; GO:0005886 plasma membrane; GO:0005887 integral component of plasma membrane; GO:0009986 cell surface; GO:0016020 membrane; GO:0016021 integral component of membrane; GO:0018995 host cellular component; GO:0031224 intrinsic component of membrane; GO:0031226 intrinsic component of plasma membrane; GO:0033643 host cell part; GO:004365…	GO:0001786 phosphatidylserine binding; GO:0003824 catalytic activity; GO:0004672 protein kinase activity; GO:0004713 protein tyrosine kinase activity; GO:0004714 transmembrane receptor protein tyrosine kinase activity; GO:0004888 transmembrane signaling receptor activity; GO:0005488 binding; GO:0005515 protein binding; GO:0005543 phospholipid binding; GO:0008092 cytoskeletal protein binding; GO:0…	PF13927; PF00041; PF07714	PF13927 Immunoglobulin domain; PF00041 Fibronectin type III domain; PF07714 Protein tyrosine and serine/threonine kinase
P31943	Heterogeneous nuclear ribonucleoprotein H OS=Homo sapiens OX=9606 GN=HNRNPH1 PE=1 SV=4	HNRNPH1	2.96856	0.021915	Up	49.2295	2.2	1	1	648.782	405.226	314.597		400.298	654.377	897.991	1298.82	1865.96	304.71	610.018	994.029	1120.79	536.813	439.511	0.865708	0.540716	0.419785		0.534141	0.873173	1.19824	1.7331	2.48987	0.406593	0.813982	1.32639	1.49554	0.716301	0.586465	nucleus	K12898			GO:0000003 reproduction; GO:0000375 RNA splicing, via transesterification reactions; GO:0000377 RNA splicing, via transesterification reactions with bulged adenosine as nucleophile; GO:0000398 mRNA splicing, via spliceosome; GO:0000578 embryonic axis specification; GO:0003002 regionalization; GO:0003006 developmental process involved in reproduction; GO:0006139 nucleobase-containing compound meta…	GO:0005622 intracellular anatomical structure; GO:0005634 nucleus; GO:0005654 nucleoplasm; GO:0005681 spliceosomal complex; GO:0005737 cytoplasm; GO:0005829 cytosol; GO:0031974 membrane-enclosed lumen; GO:0031981 nuclear lumen; GO:0032991 protein-containing complex; GO:0043226 organelle; GO:0043227 membrane-bounded organelle; GO:0043229 intracellular organelle; GO:0043231 intracellular membrane-b…	GO:0003676 nucleic acid binding; GO:0003723 RNA binding; GO:0003727 single-stranded RNA binding; GO:0003729 mRNA binding; GO:0005488 binding; GO:0005515 protein binding; GO:0008187 poly-pyrimidine tract binding; GO:0008266 poly(U) RNA binding; GO:0019899 enzyme binding; GO:0097159 organic cyclic compound binding; GO:1901363 heterocyclic compound binding;	PF00076; PF08080	PF00076 RNA recognition motif. (a.k.a. RRM, RBD, or RNP domain); PF08080 RNPHF zinc finger	A
P42785	Lysosomal Pro-X carboxypeptidase OS=Homo sapiens OX=9606 GN=PRCP PE=1 SV=1	PRCP	0.3875	0.0281949	Down	55.7998	3.8	2	2	972.043	1761.37	1054.32	1059.1	2032.87	1854.36	712.438	349.914	405.398	456.862	3275.26	2674.49	2422.07	671.135	871.617	0.708719	1.28422	0.768708	0.772192	1.48217	1.35202	0.51944	0.255123	0.295576	0.333099	2.388	1.94998	1.76594	0.489326	0.635497	endoplasmic reticulum	K01285	PRCP; lysosomal Pro-X carboxypeptidase [EC:3.4.16.2]	hsa04974 Protein digestion and absorption; hsa04614 Renin-angiotensin system	GO:0001525 angiogenesis; GO:0001568 blood vessel development; GO:0001775 cell activation; GO:0001944 vasculature development; GO:0002155 regulation of thyroid hormone mediated signaling pathway; GO:0002252 immune effector process; GO:0002254 kinin cascade; GO:0002263 cell activation involved in immune response; GO:0002274 myeloid leukocyte activation; GO:0002275 myeloid cell activation involved i…	GO:0000323 lytic vacuole; GO:0005622 intracellular anatomical structure; GO:0005737 cytoplasm; GO:0005764 lysosome; GO:0005765 lysosomal membrane; GO:0005766 primary lysosome; GO:0005773 vacuole; GO:0005774 vacuolar membrane; GO:0005886 plasma membrane; GO:0012505 endomembrane system; GO:0012506 vesicle membrane; GO:0016020 membrane; GO:0030141 secretory granule; GO:0030659 cytoplasmic vesicle me…	GO:0003824 catalytic activity; GO:0004177 aminopeptidase activity; GO:0004180 carboxypeptidase activity; GO:0004185 serine-type carboxypeptidase activity; GO:0008233 peptidase activity; GO:0008236 serine-type peptidase activity; GO:0008238 exopeptidase activity; GO:0008239 dipeptidyl-peptidase activity; GO:0016787 hydrolase activity; GO:0017171 serine hydrolase activity; GO:0070008 serine-type ex…	PF05577	PF05577 Serine carboxypeptidase S28	OR
P49908	Selenoprotein P OS=Homo sapiens OX=9606 GN=SELENOP PE=1 SV=3	SELENOP	0.431552	0.0329923	Down	43.1736	9.2	7	7	96345.5	78383	46241.4	64583.6	65586.2	23550.5	33089	37824.4	24446.7	39209.5	19129.6	28974.1	21136.2	32048.7	44558.2	2.20603	1.79474	1.05879	1.47877	1.50173	0.539238	0.757641	0.866066	0.559757	0.897782	0.43801	0.66342	0.483955	0.733821	1.02025	extracellular	K25753			GO:0000003 reproduction; GO:0001887 selenium compound metabolic process; GO:0002576 platelet degranulation; GO:0006810 transport; GO:0006887 exocytosis; GO:0006950 response to stress; GO:0006979 response to oxidative stress; GO:0007275 multicellular organism development; GO:0007399 nervous system development; GO:0007417 central nervous system development; GO:0007420 brain development; GO:0007610 …	GO:0005576 extracellular region; GO:0005615 extracellular space; GO:0005622 intracellular anatomical structure; GO:0005737 cytoplasm; GO:0012505 endomembrane system; GO:0030141 secretory granule; GO:0031089 platelet dense granule lumen; GO:0031410 cytoplasmic vesicle; GO:0031974 membrane-enclosed lumen; GO:0031982 vesicle; GO:0031983 vesicle lumen; GO:0034774 secretory granule lumen; GO:0042827 p…	GO:0005488 binding; GO:0008430 selenium binding;
P58546	Myotrophin OS=Homo sapiens OX=9606 GN=MTPN PE=1 SV=2	MTPN	5.87706	0.0498492	Up	12.8948	8.5	5	5	397.393	683.808	213.426	1527.43	1365.3	1186.73	967.411	5003.3	1637.89	379.429	1082.57	2487.23	1439.89	617.471	168.025	0.311155	0.535415	0.167111	1.19597	1.06902	0.929196	0.757474	3.91754	1.28245	0.29709	0.84764	1.94748	1.12742	0.483474	0.131562	cytoplasm				GO:0001558 regulation of cell growth; GO:0006355 regulation of transcription, DNA-templated; GO:0006417 regulation of translation; GO:0006584 catecholamine metabolic process; GO:0006725 cellular aromatic compound metabolic process; GO:0006807 nitrogen compound metabolic process; GO:0006950 response to stress; GO:0007275 multicellular organism development; GO:0007399 nervous system development; GO…	GO:0005622 intracellular anatomical structure; GO:0005634 nucleus; GO:0005737 cytoplasm; GO:0005829 cytosol; GO:0005856 cytoskeleton; GO:0008290 F-actin capping protein complex; GO:0015629 actin cytoskeleton; GO:0030424 axon; GO:0032991 protein-containing complex; GO:0042995 cell projection; GO:0043005 neuron projection; GO:0043226 organelle; GO:0043227 membrane-bounded organelle; GO:0043228 non-…	GO:0003676 nucleic acid binding; GO:0003677 DNA binding; GO:0005488 binding; GO:0043565 sequence-specific DNA binding; GO:0097159 organic cyclic compound binding; GO:1901363 heterocyclic compound binding;			K
P59190	Ras-related protein Rab-15 OS=Homo sapiens OX=9606 GN=RAB15 PE=1 SV=1	RAB15	2.18559	0.04499	Up	24.3906	5.2	1	1	2847.37	4612.63	2492.15	10364.2	14067.2	10588.2	5909.58	10273.7	5568.06	886.876	9359.28	20530.7	7693.65	2410.26	3023.41	0.386076	0.625429	0.337912	1.40528	1.90738	1.43566	0.801283	1.39301	0.754977	0.120252	1.26903	2.78377	1.04319	0.326809	0.409946	cytoplasm	K07908			GO:0001505 regulation of neurotransmitter levels; GO:0002790 peptide secretion; GO:0006810 transport; GO:0006836 neurotransmitter transport; GO:0006887 exocytosis; GO:0006904 vesicle docking involved in exocytosis; GO:0007154 cell communication; GO:0007267 cell-cell signaling; GO:0007268 chemical synaptic transmission; GO:0007269 neurotransmitter secretion; GO:0008104 protein localization; GO:000…	GO:0016020 membrane;	GO:0000166 nucleotide binding; GO:0001882 nucleoside binding; GO:0001883 purine nucleoside binding; GO:0005488 binding; GO:0005525 GTP binding; GO:0017076 purine nucleotide binding; GO:0019001 guanyl nucleotide binding; GO:0032549 ribonucleoside binding; GO:0032550 purine ribonucleoside binding; GO:0032553 ribonucleotide binding; GO:0032555 purine ribonucleotide binding; GO:0032561 guanyl ribonuc…	PF00071	PF00071 Ras family	TU
P59665	Neutrophil defensin 1 OS=Homo sapiens OX=9606 GN=DEFA1B PE=1 SV=1	DEFA1B	3.05494	0.030543	Up	10.2009	9.6	2	2	2937.93	1870.24	5976.25	1900.48	4528.59	4944.27	12897.6	8003.7	12044.5	7558.57	3701.08	7437.1	5972.79	5945.47	6459.4	0.478085	0.304342	0.972508	0.309262	0.736932	0.804575	2.09881	1.30243	1.95999	1.23	0.602272	1.21023	0.971945	0.967498	1.05113	extracellular	K05230	DEFA; defensin, alpha	hsa04621 NOD-like receptor signaling pathway; hsa05150 Staphylococcus aureus infection; hsa05202 Transcriptional misregulation in cancer	GO:0001562 response to protozoan; GO:0001775 cell activation; GO:0001906 cell killing; GO:0002227 innate immune response in mucosa; GO:0002237 response to molecule of bacterial origin; GO:0002251 organ or tissue specific immune response; GO:0002252 immune effector process; GO:0002263 cell activation involved in immune response; GO:0002274 myeloid leukocyte activation; GO:0002275 myeloid cell acti…	GO:0000323 lytic vacuole; GO:0005576 extracellular region; GO:0005615 extracellular space; GO:0005622 intracellular anatomical structure; GO:0005737 cytoplasm; GO:0005764 lysosome; GO:0005766 primary lysosome; GO:0005773 vacuole; GO:0005775 vacuolar lumen; GO:0005794 Golgi apparatus; GO:0005796 Golgi lumen; GO:0012505 endomembrane system; GO:0030141 secretory granule; GO:0031410 cytoplasmic vesic…	GO:0005488 binding; GO:0005515 protein binding; GO:0042802 identical protein binding; GO:0042803 protein homodimerization activity; GO:0046983 protein dimerization activity;	PF00323	PF00323 Mammalian defensin
P60660	Myosin light polypeptide 6 OS=Homo sapiens OX=9606 GN=MYL6 PE=1 SV=2	MYL6	17.8188	0.0179738	Up	16.9301	43.7	6	4	265.181	464.139	352.164	977.497	635.6	5859.19	1638.22	14082.5	3550.09	2051.83	4255.68	9937.9	3313.02	1429.97	426.018	0.0807839	0.141394	0.107282	0.297782	0.193627	1.78492	0.499063	4.29003	1.08149	0.625063	1.29644	3.02745	1.00927	0.435621	0.129781	cytoplasm	K12751	MYL6; myosin light chain 6	hsa04270 Vascular smooth muscle contraction; hsa04921 Oxytocin signaling pathway; hsa04530 Tight junction	GO:0003008 system process; GO:0003012 muscle system process; GO:0006928 movement of cell or subcellular component; GO:0006936 muscle contraction; GO:0007275 multicellular organism development; GO:0007517 muscle organ development; GO:0007519 skeletal muscle tissue development; GO:0009888 tissue development; GO:0009987 cellular process; GO:0014706 striated muscle tissue development; GO:0030029 acti…	GO:0005622 intracellular anatomical structure; GO:0005737 cytoplasm; GO:0005829 cytosol; GO:0005856 cytoskeleton; GO:0005903 brush border; GO:0015629 actin cytoskeleton; GO:0016459 myosin complex; GO:0016461 unconventional myosin complex; GO:0032991 protein-containing complex; GO:0043226 organelle; GO:0043228 non-membrane-bounded organelle; GO:0043229 intracellular organelle; GO:0043232 intracell…	GO:0003774 cytoskeletal motor activity; GO:0003824 catalytic activity; GO:0005198 structural molecule activity; GO:0008307 structural constituent of muscle; GO:0016462 pyrophosphatase activity; GO:0016787 hydrolase activity; GO:0016817 hydrolase activity, acting on acid anhydrides; GO:0016818 hydrolase activity, acting on acid anhydrides, in phosphorus-containing anhydrides; GO:0016887 ATP hydrol…			Z
P62328	Thymosin beta-4 OS=Homo sapiens OX=9606 GN=TMSB4X PE=1 SV=2	TMSB4X	43.0048	0.0193823	Up	5.05265	31.8	2	2	447.883	1734.45	662.078	2624.38	6534.76	4420.57	7974.62	101215	13134	3358.43	6544.76	11749.5	3986.9	3280.29	638.586	0.0399168	0.15458	0.0590066	0.233893	0.582399	0.393976	0.710724	9.02061	1.17055	0.299315	0.583291	1.04716	0.355326	0.29235	0.0569129	nucleus	K05764	TMSB4; thymosin, beta 4	hsa04810 Regulation of actin cytoskeleton	GO:0001817 regulation of cytokine production; GO:0001818 negative regulation of cytokine production; GO:0002576 platelet degranulation; GO:0002791 regulation of peptide secretion; GO:0002792 negative regulation of peptide secretion; GO:0006140 regulation of nucleotide metabolic process; GO:0006355 regulation of transcription, DNA-templated; GO:0006810 transport; GO:0006887 exocytosis; GO:0007154 …	GO:0005622 intracellular anatomical structure; GO:0005634 nucleus; GO:0005737 cytoplasm; GO:0005829 cytosol; GO:0005856 cytoskeleton; GO:0012505 endomembrane system; GO:0030141 secretory granule; GO:0031091 platelet alpha granule; GO:0031093 platelet alpha granule lumen; GO:0031410 cytoplasmic vesicle; GO:0031974 membrane-enclosed lumen; GO:0031982 vesicle; GO:0031983 vesicle lumen; GO:0034774 se…	GO:0003779 actin binding; GO:0003785 actin monomer binding; GO:0005488 binding; GO:0005515 protein binding; GO:0008092 cytoskeletal protein binding; GO:0019899 enzyme binding;			N
Q01469	Fatty acid-binding protein 5 OS=Homo sapiens OX=9606 GN=FABP5 PE=1 SV=3	FABP5	2.13773	0.0114304	Up	15.1644	6.7	5	5	890.99	1123.53	758.469	862.408	603.805	285.937	1507.95	2203.84	2216.11	1046.4		598.775	1277.42	874.445	2428.32	0.747906	0.943103	0.636666	0.723914	0.506839	0.240018	1.26579	1.84992	1.86022	0.878355		0.502617	1.07228	0.734017	2.03835	extracellular	K08754	FABP5; fatty acid-binding protein 5, epidermal	hsa03320 PPAR signaling pathway	GO:0001775 cell activation; GO:0002252 immune effector process; GO:0002263 cell activation involved in immune response; GO:0002274 myeloid leukocyte activation; GO:0002275 myeloid cell activation involved in immune response; GO:0002283 neutrophil activation involved in immune response; GO:0002366 leukocyte activation involved in immune response; GO:0002376 immune system process; GO:0002443 leukoc…	GO:0000323 lytic vacuole; GO:0005576 extracellular region; GO:0005615 extracellular space; GO:0005622 intracellular anatomical structure; GO:0005634 nucleus; GO:0005654 nucleoplasm; GO:0005737 cytoplasm; GO:0005764 lysosome; GO:0005766 primary lysosome; GO:0005773 vacuole; GO:0005775 vacuolar lumen; GO:0005829 cytosol; GO:0005886 plasma membrane; GO:0012505 endomembrane system; GO:0012506 vesicle…	GO:0001972 retinoic acid binding; GO:0005488 binding; GO:0005501 retinoid binding; GO:0005504 fatty acid binding; GO:0005515 protein binding; GO:0008289 lipid binding; GO:0019840 isoprenoid binding; GO:0031406 carboxylic acid binding; GO:0033293 monocarboxylic acid binding; GO:0036094 small molecule binding; GO:0042802 identical protein binding; GO:0043167 ion binding; GO:0043168 anion binding; G…	PF00061	PF00061 Lipocalin / cytosolic fatty-acid binding protein family	I
Q13508	Ecto-ADP-ribosyltransferase 3 OS=Homo sapiens OX=9606 GN=ART3 PE=1 SV=2	ART3	0.471295	0.0294054	Down	43.9233	6.4	5	5	864.178	905.545	1209.19	789.019	765.922	328.909	553.245	382.72		323.848	546.274	1045.38	540.962	533.944	1775.12	1.14523	1.20005	1.60244	1.04563	1.01502	0.435877	0.733173	0.507189		0.429171	0.723936	1.38536	0.716896	0.707595	2.35243	endoplasmic reticulum	K00775			GO:0006464 cellular protein modification process; GO:0006471 protein ADP-ribosylation; GO:0006807 nitrogen compound metabolic process; GO:0008152 metabolic process; GO:0009987 cellular process; GO:0019538 protein metabolic process; GO:0036211 protein modification process; GO:0043170 macromolecule metabolic process; GO:0043412 macromolecule modification; GO:0044237 cellular metabolic process; GO:0…	GO:0005576 extracellular region; GO:0005886 plasma membrane; GO:0016020 membrane; GO:0031224 intrinsic component of membrane; GO:0031226 intrinsic component of plasma membrane; GO:0071944 cell periphery;	GO:0003824 catalytic activity; GO:0003950 NAD+ ADP-ribosyltransferase activity; GO:0016740 transferase activity; GO:0016757 glycosyltransferase activity; GO:0016763 pentosyltransferase activity;
Q14766	Latent-transforming growth factor beta-binding protein 1 OS=Homo sapiens OX=9606 GN=LTBP1 PE=1 SV=4	LTBP1	3.893	0.0192832	Up	186.796	5.5	11	11	256.021	453.707	497.743	465.484	643.151	395.51	1463.22	2348.21	889.259	501.495	1003.7	1153.33	1041.72	569.487	557.108	0.313773	0.556052	0.610022	0.570485	0.788229	0.484727	1.79329	2.8779	1.08985	0.61462	1.23011	1.41349	1.27671	0.697949	0.682778	extracellular	K19559	LTBP1; latent transforming growth factor beta binding protein 1	hsa04350 TGF-beta signaling pathway	GO:0001568 blood vessel development; GO:0001944 vasculature development; GO:0002790 peptide secretion; GO:0003205 cardiac chamber development; GO:0003231 cardiac ventricle development; GO:0003279 cardiac septum development; GO:0003281 ventricular septum development; GO:0006464 cellular protein modification process; GO:0006468 protein phosphorylation; GO:0006605 protein targeting; GO:0006793 phosp…	GO:0001527 microfibril; GO:0005576 extracellular region; GO:0005615 extracellular space; GO:0005622 intracellular anatomical structure; GO:0005737 cytoplasm; GO:0005739 mitochondrion; GO:0005783 endoplasmic reticulum; GO:0005788 endoplasmic reticulum lumen; GO:0012505 endomembrane system; GO:0030425 dendrite; GO:0031012 extracellular matrix; GO:0031974 membrane-enclosed lumen; GO:0032991 protein-…	GO:0003824 catalytic activity; GO:0004672 protein kinase activity; GO:0004674 protein serine/threonine kinase activity; GO:0004675 transmembrane receptor protein serine/threonine kinase activity; GO:0004888 transmembrane signaling receptor activity; GO:0005024 transforming growth factor beta-activated receptor activity; GO:0005488 binding; GO:0005515 protein binding; GO:0016301 kinase activity; G…	PF07645; PF12662	PF07645 Calcium-binding EGF domain; PF12662 Complement Clr-like EGF-like	T
Q15149	Plectin OS=Homo sapiens OX=9606 GN=PLEC PE=1 SV=3	PLEC	4.71279	0.0361272	Up	531.791	2.8	17	16	104.973	130.794		313.331		377.434	276.854	736.62	653.209	94.265	155.316	379.468	463.996	250.356		0.31999	0.398701		0.955127		1.15053	0.843934	2.24544	1.99118	0.287348	0.473449	1.15673	1.4144	0.763162		cytoplasm,nucleus	K10388			GO:0000003 reproduction; GO:0000226 microtubule cytoskeleton organization; GO:0000902 cell morphogenesis; GO:0000904 cell morphogenesis involved in differentiation; GO:0001558 regulation of cell growth; GO:0001578 microtubule bundle formation; GO:0001700 embryonic development via the syncytial blastoderm; GO:0001709 cell fate determination; GO:0001763 morphogenesis of a branching structure; GO:00…	GO:0000235 astral microtubule; GO:0001726 ruffle; GO:0005576 extracellular region; GO:0005604 basement membrane; GO:0005622 intracellular anatomical structure; GO:0005634 nucleus; GO:0005737 cytoplasm; GO:0005794 Golgi apparatus; GO:0005818 aster; GO:0005819 spindle; GO:0005829 cytosol; GO:0005856 cytoskeleton; GO:0005874 microtubule; GO:0005876 spindle microtubule; GO:0005881 cytoplasmic microtu…	GO:0002020 protease binding; GO:0003779 actin binding; GO:0003824 catalytic activity; GO:0004857 enzyme inhibitor activity; GO:0004866 endopeptidase inhibitor activity; GO:0004869 cysteine-type endopeptidase inhibitor activity; GO:0005102 signaling receptor binding; GO:0005178 integrin binding; GO:0005198 structural molecule activity; GO:0005200 structural constituent of cytoskeleton; GO:0005488 …	PF03501; PF00307; PF17902; PF18373	PF03501 Plectin/S10 domain; PF00307 Calponin homology (CH) domain; PF17902 SH3 domain; PF18373 Spectrin like domain	J
Q15942	Zyxin OS=Homo sapiens OX=9606 GN=ZYX PE=1 SV=1	ZYX	18.8134	0.0240927	Up	61.2773	8.7	9	9	120.377	555.811	119.872	2842.74	2133.11	2750.84	1089.1	9527.37	4360.15	1064.17	1658.84	4879.24	1446.39	896.746	251.575	0.0535862	0.247421	0.0533614	1.26545	0.949558	1.22454	0.484814	4.24113	1.94093	0.473716	0.738435	2.172	0.643865	0.399189	0.111989	nucleus	K06273	ZYX; zyxin	hsa04510 Focal adhesion	GO:0002376 immune system process; GO:0006950 response to stress; GO:0006952 defense response; GO:0006955 immune response; GO:0006996 organelle organization; GO:0007010 cytoskeleton organization; GO:0007015 actin filament organization; GO:0007154 cell communication; GO:0007155 cell adhesion; GO:0007160 cell-matrix adhesion; GO:0007165 signal transduction; GO:0007166 cell surface receptor signaling…	GO:0001725 stress fiber; GO:0005622 intracellular anatomical structure; GO:0005634 nucleus; GO:0005737 cytoplasm; GO:0005829 cytosol; GO:0005856 cytoskeleton; GO:0005911 cell-cell junction; GO:0005912 adherens junction; GO:0005925 focal adhesion; GO:0015629 actin cytoskeleton; GO:0030054 cell junction; GO:0030055 cell-substrate junction; GO:0030139 endocytic vesicle; GO:0031410 cytoplasmic vesicl…	GO:0005488 binding; GO:0005515 protein binding; GO:0008092 cytoskeletal protein binding; GO:0042805 actinin binding; GO:0051393 alpha-actinin binding;	PF00412	PF00412 LIM domain	TZR
Q16663	C-C motif chemokine 15 OS=Homo sapiens OX=9606 GN=CCL15 PE=1 SV=3	CCL15	2.05986	0.0359132	Up	12.2364	7.1	2	1	462.661	693.701	430.591	1349.6	1952.92	990.93	987.736	1191.53		870.149	1893.9	995.816	518.736	1312.66	634.29	0.453423	0.67985	0.421994	1.32266	1.91393	0.971144	0.968015	1.16774		0.852775	1.85609	0.975933	0.508378	1.28645	0.621626	extracellular	K05511	CCL15_23; C-C motif chemokine 15/23	hsa04062 Chemokine signaling pathway; hsa04060 Cytokine-cytokine receptor interaction; hsa04061 Viral protein interaction with cytokine and cytokine receptor	GO:0001932 regulation of protein phosphorylation; GO:0001934 positive regulation of protein phosphorylation; GO:0002376 immune system process; GO:0002548 monocyte chemotaxis; GO:0006873 cellular ion homeostasis; GO:0006874 cellular calcium ion homeostasis; GO:0006875 cellular metal ion homeostasis; GO:0006915 apoptotic process; GO:0006928 movement of cell or subcellular component; GO:0006935 chem…	GO:0005576 extracellular region; GO:0005615 extracellular space;	GO:0001664 G protein-coupled receptor binding; GO:0005102 signaling receptor binding; GO:0005125 cytokine activity; GO:0005126 cytokine receptor binding; GO:0005488 binding; GO:0005515 protein binding; GO:0008009 chemokine activity; GO:0030545 signaling receptor regulator activity; GO:0031726 CCR1 chemokine receptor binding; GO:0042056 chemoattractant activity; GO:0042379 chemokine receptor bindi…	PF00048	PF00048 Small cytokines (intecrine/chemokine), interleukin-8 like
Q16775	Hydroxyacylglutathione hydrolase, mitochondrial OS=Homo sapiens OX=9606 GN=HAGH PE=1 SV=2	HAGH	6.62787	0.0021686	Up	33.8058	6.5	3	3	230.192	222.083	188.422	696.61	181.163	233.271	1036.73	2192.37	1017.36	120.447		606.092	595.048	271.01		0.394227	0.38034	0.322691	1.19301	0.310259	0.3995	1.7755	3.75465	1.74234	0.206278		1.03799	1.01908	0.464132		mitochondria	K01069	gloB; hydroxyacylglutathione hydrolase [EC:3.1.2.6]	hsa00620 Pyruvate metabolism; hsa01100 Metabolic pathways	GO:0000003 reproduction; GO:0001666 response to hypoxia; GO:0005975 carbohydrate metabolic process; GO:0005996 monosaccharide metabolic process; GO:0006081 cellular aldehyde metabolic process; GO:0006082 organic acid metabolic process; GO:0006089 lactate metabolic process; GO:0006090 pyruvate metabolic process; GO:0006518 peptide metabolic process; GO:0006575 cellular modified amino acid metaboli…	GO:0005622 intracellular anatomical structure; GO:0005737 cytoplasm; GO:0005739 mitochondrion; GO:0005759 mitochondrial matrix; GO:0005829 cytosol; GO:0031974 membrane-enclosed lumen; GO:0043226 organelle; GO:0043227 membrane-bounded organelle; GO:0043229 intracellular organelle; GO:0043231 intracellular membrane-bounded organelle; GO:0043233 organelle lumen; GO:0070013 intracellular organelle lu…	GO:0003824 catalytic activity; GO:0004416 hydroxyacylglutathione hydrolase activity; GO:0016787 hydrolase activity; GO:0016788 hydrolase activity, acting on ester bonds; GO:0016790 thiolester hydrolase activity;	PF00753	PF00753 Metallo-beta-lactamase superfamily	R
Q6EMK4	Vasorin OS=Homo sapiens OX=9606 GN=VASN PE=1 SV=1	VASN	0.573742	0.0377584	Down	71.7126	8.5	6	6	19232	15157.7	17943.9	7568.36	10905.1	8059.75	11895.2	11283	6847.75	11450.1	9643.63	14821.4	11634.4	7975.59	19456.4	1.5689	1.23652	1.46382	0.617408	0.889612	0.657494	0.970377	0.92044	0.558622	0.934074	0.786703	1.20909	0.949107	0.650628	1.58721	extracellular	K24500			GO:0001666 response to hypoxia; GO:0006950 response to stress; GO:0007154 cell communication; GO:0007165 signal transduction; GO:0007166 cell surface receptor signaling pathway; GO:0009628 response to abiotic stimulus; GO:0009966 regulation of signal transduction; GO:0009968 negative regulation of signal transduction; GO:0009987 cellular process; GO:0010646 regulation of cell communication; GO:00…	GO:0005576 extracellular region; GO:0005615 extracellular space; GO:0005622 intracellular anatomical structure; GO:0005737 cytoplasm; GO:0005739 mitochondrion; GO:0005886 plasma membrane; GO:0009986 cell surface; GO:0016020 membrane; GO:0031982 vesicle; GO:0043226 organelle; GO:0043227 membrane-bounded organelle; GO:0043229 intracellular organelle; GO:0043230 extracellular organelle; GO:0043231 i…	GO:0005488 binding; GO:0005515 protein binding; GO:0019838 growth factor binding; GO:0019955 cytokine binding; GO:0050431 transforming growth factor beta binding;	PF00008	PF00008 EGF-like domain	R
Q92520	Protein FAM3C OS=Homo sapiens OX=9606 GN=FAM3C PE=1 SV=1	FAM3C	1.62338	0.0488018	Up	24.6805	7.5	6	6	780.364	896.222	929.179	553.903	1214.23	824.995	1073.37	1836.43	1320.34	857.418	995.304	835.136	1177.64	1053.62	1538.3	0.736821	0.846215	0.877333	0.522996	1.14648	0.778962	1.01348	1.73396	1.24667	0.809576	0.939768	0.788537	1.11193	0.994825	1.45246	extracellular				GO:0002576 platelet degranulation; GO:0006810 transport; GO:0006887 exocytosis; GO:0009966 regulation of signal transduction; GO:0009987 cellular process; GO:0010469 regulation of signaling receptor activity; GO:0010646 regulation of cell communication; GO:0016192 vesicle-mediated transport; GO:0023051 regulation of signaling; GO:0032940 secretion by cell; GO:0045055 regulated exocytosis; GO:0046…	GO:0005576 extracellular region; GO:0005622 intracellular anatomical structure; GO:0005737 cytoplasm; GO:0005794 Golgi apparatus; GO:0012505 endomembrane system; GO:0030141 secretory granule; GO:0031089 platelet dense granule lumen; GO:0031410 cytoplasmic vesicle; GO:0031974 membrane-enclosed lumen; GO:0031982 vesicle; GO:0031983 vesicle lumen; GO:0034774 secretory granule lumen; GO:0042827 plate…	GO:0005102 signaling receptor binding; GO:0005125 cytokine activity; GO:0005488 binding; GO:0005515 protein binding; GO:0030545 signaling receptor regulator activity; GO:0048018 receptor ligand activity; GO:0098772 molecular function regulator;	PF15711	PF15711 Interleukin-like EMT inducer
Q92854	Semaphorin-4D OS=Homo sapiens OX=9606 GN=SEMA4D PE=1 SV=1	SEMA4D	2.3319	0.000808251	Up	96.1499	0.9	1	1	180.771	186.905	200.146	183.25	327.064	256.551	511.976	433.543	378.582	115.827	471.969	262.808	249.344		200.645	0.639189	0.660877	0.707697	0.647954	1.15647	0.90714	1.8103	1.53297	1.33863	0.409553	1.66884	0.929265	0.881656		0.709461	plasma membrane	K06521	SEMA4; semaphorin 4	hsa04360 Axon guidance	GO:0000122 negative regulation of transcription by RNA polymerase II; GO:0001501 skeletal system development; GO:0001503 ossification; GO:0001558 regulation of cell growth; GO:0001932 regulation of protein phosphorylation; GO:0001933 negative regulation of protein phosphorylation; GO:0001934 positive regulation of protein phosphorylation; GO:0002376 immune system process; GO:0006355 regulation of…	GO:0005576 extracellular region; GO:0005615 extracellular space; GO:0005886 plasma membrane; GO:0005887 integral component of plasma membrane; GO:0016020 membrane; GO:0016021 integral component of membrane; GO:0031224 intrinsic component of membrane; GO:0031226 intrinsic component of plasma membrane; GO:0071944 cell periphery;	GO:0004888 transmembrane signaling receptor activity; GO:0005102 signaling receptor binding; GO:0005488 binding; GO:0005515 protein binding; GO:0030215 semaphorin receptor binding; GO:0038023 signaling receptor activity; GO:0042802 identical protein binding; GO:0060089 molecular transducer activity;	PF00047	PF00047 Immunoglobulin domain	T
Q92945	Far upstream element-binding protein 2 OS=Homo sapiens OX=9606 GN=KHSRP PE=1 SV=4	KHSRP	3.01151	0.0485389	Up	73.1153	1	1	1	3313.49	1329.42	2086.42	3137.33	3152.53	3459.98	3776.86	6319.97	10168.6	6086.26	1914.37	1812.15	2783.85	2763.61	4233.52	0.882211	0.353955	0.555505	0.835309	0.839356	0.921214	1.00558	1.68268	2.70737	1.62046	0.509699	0.482482	0.741197	0.735807	1.12717	cytoplasm	K13210			GO:0000003 reproduction; GO:0000375 RNA splicing, via transesterification reactions; GO:0000381 regulation of alternative mRNA splicing, via spliceosome; GO:0001505 regulation of neurotransmitter levels; GO:0006139 nucleobase-containing compound metabolic process; GO:0006351 transcription, DNA-templated; GO:0006355 regulation of transcription, DNA-templated; GO:0006357 regulation of transcription…	GO:0005622 intracellular anatomical structure; GO:0005634 nucleus; GO:0005654 nucleoplasm; GO:0005737 cytoplasm; GO:0005829 cytosol; GO:0010494 cytoplasmic stress granule; GO:0030425 dendrite; GO:0031974 membrane-enclosed lumen; GO:0031981 nuclear lumen; GO:0032991 protein-containing complex; GO:0035770 ribonucleoprotein granule; GO:0036464 cytoplasmic ribonucleoprotein granule; GO:0036477 somato…	GO:0000976 transcription cis-regulatory region binding; GO:0000977 RNA polymerase II transcription regulatory region sequence-specific DNA binding; GO:0000978 RNA polymerase II cis-regulatory region sequence-specific DNA binding; GO:0000981 DNA-binding transcription factor activity, RNA polymerase II-specific; GO:0000987 cis-regulatory region sequence-specific DNA binding; GO:0001067 transcriptio…	PF00013; PF09005	PF00013 KH domain; PF09005 Domain of unknown function (DUF1897)	A
Q96KG7	Multiple epidermal growth factor-like domains protein 10 OS=Homo sapiens OX=9606 GN=MEGF10 PE=1 SV=1	MEGF10	0.50232	0.0192634	Down	122.205	3.4	4	4	1289	1491.08	1345.64	314.134	478.28	877.486	466.114	856.32	749.993	1484.06	625.782	689.938	1409.07	462.734	1018.13	1.42612	1.64969	1.48878	0.34755	0.529158	0.970831	0.515699	0.947413	0.829776	1.64193	0.692351	0.763332	1.55897	0.511959	1.12643	extracellular	K24068			GO:0001654 eye development; GO:0001775 cell activation; GO:0003407 neural retina development; GO:0006810 transport; GO:0006897 endocytosis; GO:0006898 receptor-mediated endocytosis; GO:0006909 phagocytosis; GO:0006910 phagocytosis, recognition; GO:0006911 phagocytosis, engulfment; GO:0006915 apoptotic process; GO:0006928 movement of cell or subcellular component; GO:0007155 cell adhesion; GO:0007…	GO:0001891 phagocytic cup; GO:0005886 plasma membrane; GO:0016020 membrane; GO:0071944 cell periphery;	GO:0001846 opsonin binding; GO:0001848 complement binding; GO:0001849 complement component C1q complex binding; GO:0005044 scavenger receptor activity; GO:0005102 signaling receptor binding; GO:0005112 Notch binding; GO:0005488 binding; GO:0005515 protein binding; GO:0038024 cargo receptor activity;	PF12661; PF00053	PF12661 Human growth factor-like EGF; PF00053 Laminin EGF domain	T
Q99969	Retinoic acid receptor responder protein 2 OS=Homo sapiens OX=9606 GN=RARRES2 PE=1 SV=1	RARRES2	0.0992047	0.0107819	Down	18.6176	7.4	2	2	983.655	958.477	520.785	1141.02	828.671	113.893	59.0541	159.169	26.1095	133.7	204.913	335.905	153.25	163.442	281.698	2.43329	2.37101	1.28828	2.82256	2.0499	0.281739	0.146083	0.393741	0.0645876	0.330736	0.506899	0.830934	0.379098	0.404311	0.696842	extracellular	K10044			GO:0001523 retinoid metabolic process; GO:0001701 in utero embryonic development; GO:0001932 regulation of protein phosphorylation; GO:0001934 positive regulation of protein phosphorylation; GO:0002376 immune system process; GO:0002576 platelet degranulation; GO:0002682 regulation of immune system process; GO:0002684 positive regulation of immune system process; GO:0002685 regulation of leukocyte…	GO:0005576 extracellular region; GO:0005615 extracellular space; GO:0005622 intracellular anatomical structure; GO:0005737 cytoplasm; GO:0012505 endomembrane system; GO:0030141 secretory granule; GO:0031012 extracellular matrix; GO:0031089 platelet dense granule lumen; GO:0031410 cytoplasmic vesicle; GO:0031974 membrane-enclosed lumen; GO:0031982 vesicle; GO:0031983 vesicle lumen; GO:0034774 secr…	GO:0005102 signaling receptor binding; GO:0005488 binding; GO:0005515 protein binding;
Q9HCN6	Platelet glycoprotein VI OS=Homo sapiens OX=9606 GN=GP6 PE=1 SV=4	GP6	5.58513	0.000746206	Up	36.866	7.1	2	2	251.431	375.553	383.652	1132.54	788.83	745.223	1584.43	2367.46	1692.65	304.941	665.151	2060.85	978.772	210.814	501.824	0.268544	0.401114	0.409765	1.20962	0.84252	0.795945	1.69227	2.5286	1.80786	0.325697	0.710423	2.20112	1.04539	0.225163	0.535979	extracellular	K06264	GP6; platelet glycoprotein VI	hsa04512 ECM-receptor interaction; hsa04611 Platelet activation	GO:0007154 cell communication; GO:0007165 signal transduction; GO:0007166 cell surface receptor signaling pathway; GO:0007167 enzyme linked receptor protein signaling pathway; GO:0007169 transmembrane receptor protein tyrosine kinase signaling pathway; GO:0009987 cellular process; GO:0023052 signaling; GO:0038063 collagen-activated tyrosine kinase receptor signaling pathway; GO:0038065 collagen-a…	GO:0005886 plasma membrane; GO:0005887 integral component of plasma membrane; GO:0016020 membrane; GO:0016021 integral component of membrane; GO:0031224 intrinsic component of membrane; GO:0031226 intrinsic component of plasma membrane; GO:0071944 cell periphery; GO:0097197 tetraspanin-enriched microdomain;	GO:0004888 transmembrane signaling receptor activity; GO:0005488 binding; GO:0005518 collagen binding; GO:0038023 signaling receptor activity; GO:0038064 collagen receptor activity; GO:0044877 protein-containing complex binding; GO:0060089 molecular transducer activity;	PF13895	PF13895 Immunoglobulin domain
Q9NQW7	Xaa-Pro aminopeptidase 1 OS=Homo sapiens OX=9606 GN=XPNPEP1 PE=1 SV=3	XPNPEP1	2.13659	0.0410393	Up	69.9178	8.3	6	5	219.119	142.517	139.662	334.046	275.736	546.618	268.611	509.715	292.74	408.777	393.126	724.898	634.975	121.738	113.82	0.641186	0.417035	0.408678	0.977485	0.806859	1.59952	0.78601	1.49153	0.856615	1.19616	1.15037	2.1212	1.85806	0.356229	0.333061	mitochondria	K01262			GO:0006508 proteolysis; GO:0006518 peptide metabolic process; GO:0006807 nitrogen compound metabolic process; GO:0008152 metabolic process; GO:0009056 catabolic process; GO:0009987 cellular process; GO:0010815 bradykinin catabolic process; GO:0019538 protein metabolic process; GO:0034641 cellular nitrogen compound metabolic process; GO:0043170 macromolecule metabolic process; GO:0043171 peptide c…	GO:0005622 intracellular anatomical structure; GO:0005737 cytoplasm; GO:0005829 cytosol;	GO:0003824 catalytic activity; GO:0004177 aminopeptidase activity; GO:0005488 binding; GO:0005515 protein binding; GO:0008233 peptidase activity; GO:0008235 metalloexopeptidase activity; GO:0008237 metallopeptidase activity; GO:0008238 exopeptidase activity; GO:0016787 hydrolase activity; GO:0030145 manganese ion binding; GO:0042802 identical protein binding; GO:0042803 protein homodimerization a…	PF01321; PF16189; PF00557; PF16188	PF01321 Creatinase/Prolidase N-terminal domain; PF16189 Creatinase/Prolidase N-terminal domain; PF00557 Metallopeptidase family M24; PF16188 C-terminal region of peptidase_M24	E
Q9Y6R7	IgGFc-binding protein OS=Homo sapiens OX=9606 GN=FCGBP PE=1 SV=3	FCGBP	1.95884	0.0239474	Up	572.017	4.3	22	22	543.804	573.814	833.111	637.336	794.569	2222.69	1005.45	1217.76	1597.96	1028.89	802.01	612.055	1171.11	1154.74	886.704	0.540847	0.570694	0.828581	0.633871	0.790249	2.21061	0.999981	1.21114	1.58927	1.0233	0.79765	0.608727	1.16474	1.14846	0.881882	extracellular							PF00094; PF08742; PF01826; PF12714	PF00094 von Willebrand factor type D domain; PF08742 C8 domain; PF01826 Trypsin Inhibitor like cysteine rich domain; PF12714 TILa domain	WV
A0A0B4J1V0	Immunoglobulin heavy variable 3-15 OS=Homo sapiens OX=9606 GN=IGHV3-15 PE=3 SV=1	IGHV3-15	6.27968	0.0155804	Up	12.9258	10.9	1	1	3100.16	3531.01	1797.68		7280.91		10330.2	10557.3	32043	6808.06	5111.93		11742.1	10295		0.332385	0.378579	0.192739		0.780625		1.10755	1.1319	3.4355	0.729928	0.548077		1.25894	1.10378		extracellular							PF07686	PF07686 Immunoglobulin V-set domain
P63313	Thymosin beta-10 OS=Homo sapiens OX=9606 GN=TMSB10 PE=1 SV=2	TMSB10	22.8616	0.0209407	Up	5.02567	31.8	1	1	105.137		18.4809		1074.4	277.604	1097.37	2300.88	840.922	408.185	686.189	2181.28	4333.9	716.636	434.749	0.0944191		0.0165969		0.964874	0.249304	0.9855	2.06632	0.755193	0.366572	0.616235	1.95891	3.89207	0.643578	0.390428	cytoplasm	K13785			GO:0000003 reproduction; GO:0003006 developmental process involved in reproduction; GO:0006996 organelle organization; GO:0007010 cytoskeleton organization; GO:0007276 gamete generation; GO:0007281 germ cell development; GO:0007283 spermatogenesis; GO:0007286 spermatid development; GO:0009987 cellular process; GO:0016043 cellular component organization; GO:0019953 sexual reproduction; GO:0022412 …	GO:0005622 intracellular anatomical structure; GO:0005737 cytoplasm; GO:0005856 cytoskeleton; GO:0043226 organelle; GO:0043228 non-membrane-bounded organelle; GO:0043229 intracellular organelle; GO:0043232 intracellular non-membrane-bounded organelle;	GO:0003779 actin binding; GO:0003785 actin monomer binding; GO:0005488 binding; GO:0005515 protein binding; GO:0008092 cytoskeletal protein binding;			N
Q8TDY8	Immunoglobulin superfamily DCC subclass member 4 OS=Homo sapiens OX=9606 GN=IGDCC4 PE=1 SV=1	IGDCC4	0.547312	0.0132242	Down	134.21	5.3	6	6	881.943	677.719	765.026	217.209	280.406	180.072	456.402	391.818		304.152	333.722	382.033	798.595	166.453	710.475	1.88621	1.44944	1.63616	0.464546	0.599706	0.38512	0.976109	0.837982		0.650492	0.713733	0.817054	1.70796	0.355992	1.51949	plasma membrane	K22657			GO:0007275 multicellular organism development; GO:0007399 nervous system development; GO:0008582 regulation of synaptic assembly at neuromuscular junction; GO:0009987 cellular process; GO:0016322 neuron remodeling; GO:0021700 developmental maturation; GO:0022008 neurogenesis; GO:0030154 cell differentiation; GO:0030182 neuron differentiation; GO:0032501 multicellular organismal process; GO:003250…	GO:0005886 plasma membrane; GO:0005887 integral component of plasma membrane; GO:0016020 membrane; GO:0016021 integral component of membrane; GO:0030424 axon; GO:0030425 dendrite; GO:0031224 intrinsic component of membrane; GO:0031226 intrinsic component of plasma membrane; GO:0036477 somatodendritic compartment; GO:0042995 cell projection; GO:0043005 neuron projection; GO:0071944 cell periphery;…		PF07679; PF13927; PF00041	PF07679 Immunoglobulin I-set domain; PF13927 Immunoglobulin domain; PF00041 Fibronectin type III domain	T
O60287	Nucleolar pre-ribosomal-associated protein 1 OS=Homo sapiens OX=9606 GN=URB1 PE=1 SV=4	URB1	1.98459	0.00917348	Up	254.389	0.4	1	1	4523.76	4139.13	3927.53	3484.25	3739.86	3040.88	6292.67	9900.71	8793.47	3497.03	2247.46	3162.49	3166.48	3306.66	4311.61	1.00477	0.919344	0.872345	0.773888	0.830662	0.67541	1.39767	2.19905	1.95312	0.776726	0.499184	0.702423	0.703308	0.734443	0.957653	plasma membrane	K14861				GO:0001650 fibrillar center; GO:0005622 intracellular anatomical structure; GO:0005634 nucleus; GO:0005730 nucleolus; GO:0031974 membrane-enclosed lumen; GO:0031981 nuclear lumen; GO:0043226 organelle; GO:0043227 membrane-bounded organelle; GO:0043228 non-membrane-bounded organelle; GO:0043229 intracellular organelle; GO:0043231 intracellular membrane-bounded organelle; GO:0043232 intracellular n…				S
Q8IUL8	Cartilage intermediate layer protein 2 OS=Homo sapiens OX=9606 GN=CILP2 PE=2 SV=2	CILP2	0.3858	0.0194084	Down	126.291	6.6	7	7	635.264	1228.48	767.701	254.426	68.6225		393.402	245.524	376.284	280.351	327.52	440.568	847.247	701.611	526.319	1.25381	2.42463	1.5152	0.502157	0.135439		0.776453	0.484589	0.742668	0.553327	0.646423	0.869544	1.6722	1.38476	1.03879	extracellular	K24436			GO:0009719 response to endogenous stimulus; GO:0009892 negative regulation of metabolic process; GO:0009966 regulation of signal transduction; GO:0009968 negative regulation of signal transduction; GO:0009987 cellular process; GO:0010033 response to organic substance; GO:0010468 regulation of gene expression; GO:0010605 negative regulation of macromolecule metabolic process; GO:0010629 negative r…	GO:0005576 extracellular region; GO:0005615 extracellular space; GO:0031012 extracellular matrix; GO:0062023 collagen-containing extracellular matrix;		PF00090; PF13620; PF13927	PF00090 Thrombospondin type 1 domain; PF13620 Carboxypeptidase regulatory-like domain; PF13927 Immunoglobulin domain
[truncated: 9 more columns]

## Sheet: ATBvsLTBI
Protein accession	Protein description	Gene name	ATB/LTBI Ratio	ATB/LTBI P value	Regulated Type	MW [kDa]	Coverage [%]	Peptides	Unique peptides	Intensity CPs_1	Intensity CPs_2	Intensity CPs_3	Intensity NTM_1	Intensity NTM_2	Intensity NTM_3	Intensity ATB_1	Intensity ATB_2	Intensity ATB_3	Intensity LTBI_1	Intensity LTBI_2	Intensity LTBI_3	Intensity HD_1	Intensity HD_2	Intensity HD_3	CPs_1	CPs_2	CPs_3	NTM_1	NTM_2	NTM_3	ATB_1	ATB_2	ATB_3	LTBI_1	LTBI_2	LTBI_3	HD_1	HD_2	HD_3	Subcellular localization	KEGG KO No.	KEGG Gene	KEGG pathway	Biological Process	Cellular Component	Molecular Function	Pfam ID	Domain description	KOG category
O94769	Extracellular matrix protein 2 OS=Homo sapiens OX=9606 GN=ECM2 PE=2 SV=1	ECM2	0.630807	0.0410812	Down	79.7893	4.7	3	3					591.321	1208.79	182.87	228.605		302.461	295.297	380.692		438.853	202.851					1.3889	2.8392	0.429526	0.536949		0.710421	0.693595	0.89417		1.03078	0.476458	extracellular	K08119			GO:0007155 cell adhesion; GO:0007160 cell-matrix adhesion; GO:0009987 cellular process; GO:0010810 regulation of cell-substrate adhesion; GO:0010811 positive regulation of cell-substrate adhesion; GO:0016043 cellular component organization; GO:0022610 biological adhesion; GO:0030155 regulation of cell adhesion; GO:0030198 extracellular matrix organization; GO:0031589 cell-substrate adhesion; GO:0…	GO:0005576 extracellular region; GO:0005614 interstitial matrix; GO:0005615 extracellular space; GO:0031012 extracellular matrix; GO:0062023 collagen-containing extracellular matrix;	GO:0005102 signaling receptor binding; GO:0005178 integrin binding; GO:0005488 binding; GO:0005515 protein binding; GO:0005518 collagen binding; GO:0005539 glycosaminoglycan binding; GO:0008201 heparin binding; GO:0043167 ion binding; GO:0043168 anion binding; GO:0044877 protein-containing complex binding; GO:0050839 cell adhesion molecule binding; GO:0070052 collagen V binding; GO:0097367 carboh…	PF00093	PF00093 von Willebrand factor type C domain	R
P00748	Coagulation factor XII OS=Homo sapiens OX=9606 GN=F12 PE=1 SV=3	F12	0.420509	0.0286843	Down	67.7921	28.3	15	15	19649.3	13816.7	20467.4	12055.9	8527.99	5752.53	3010.42	3408.74	1859.73	8075.63	4451.76	7160.43	4132.13	4281.47	12839.8	2.27615	1.60052	2.37093	1.39655	0.987875	0.666368	0.348725	0.394866	0.21543	0.935474	0.515688	0.829458	0.478662	0.495962	1.48735	extracellular	K01328	F12; coagulation factor XII (Hageman factor) [EC:3.4.21.38]	hsa04610 Complement and coagulation cascades	GO:0002254 kinin cascade; GO:0002353 plasma kallikrein-kinin cascade; GO:0002376 immune system process; GO:0002526 acute inflammatory response; GO:0002542 Factor XII activation; GO:0002673 regulation of acute inflammatory response; GO:0002675 positive regulation of acute inflammatory response; GO:0006508 proteolysis; GO:0006807 nitrogen compound metabolic process; GO:0006950 response to stress; G…	GO:0005576 extracellular region; GO:0005615 extracellular space; GO:0005622 intracellular anatomical structure; GO:0005737 cytoplasm; GO:0005829 cytosol; GO:0005886 plasma membrane; GO:0016020 membrane; GO:0071944 cell periphery;	GO:0003824 catalytic activity; GO:0004175 endopeptidase activity; GO:0004252 serine-type endopeptidase activity; GO:0005488 binding; GO:0005515 protein binding; GO:0008233 peptidase activity; GO:0008236 serine-type peptidase activity; GO:0016787 hydrolase activity; GO:0017171 serine hydrolase activity; GO:0051787 misfolded protein binding; GO:0140096 catalytic activity, acting on a protein;	PF00040; PF00008; PF00039; PF00051; PF00089	PF00040 Fibronectin type II domain; PF00008 EGF-like domain; PF00039 Fibronectin type I domain; PF00051 Kringle domain; PF00089 Trypsin	E
P00918	Carbonic anhydrase 2 OS=Homo sapiens OX=9606 GN=CA2 PE=1 SV=2	CA2	2.61584	0.0418031	Up	29.2461	37.7	9	9	44411.2	33144.1	7533.39	11477.6	19546.1	3957.15	18307.5	30373.7	38212	7735.08	8366.1	17116.9	6746.14	4000.98	4022.59	2.61293	1.95003	0.443227	0.675285	1.14999	0.232819	1.07712	1.78704	2.2482	0.455093	0.492219	1.00707	0.396909	0.235398	0.236669	cytoplasm	K18245	CA2; carbonic anhydrase 2 [EC:4.2.1.1]	hsa04972 Pancreatic secretion; hsa04964 Proximal tubule bicarbonate reclamation; hsa04976 Bile secretion; hsa00910 Nitrogen metabolism; hsa04966 Collecting duct acid secretion; hsa04971 Gastric acid secretion; hsa01100 Metabolic pathways	GO:0001655 urogenital system development; GO:0001822 kidney development; GO:0002009 morphogenesis of an epithelium; GO:0002376 immune system process; GO:0002520 immune system development; GO:0002521 leukocyte differentiation; GO:0002573 myeloid leukocyte differentiation; GO:0002682 regulation of immune system process; GO:0002684 positive regulation of immune system process; GO:0002761 regulation …	GO:0005576 extracellular region; GO:0005615 extracellular space; GO:0005622 intracellular anatomical structure; GO:0005737 cytoplasm; GO:0005829 cytosol; GO:0005886 plasma membrane; GO:0005902 microvillus; GO:0016020 membrane; GO:0016323 basolateral plasma membrane; GO:0030424 axon; GO:0042995 cell projection; GO:0043005 neuron projection; GO:0043209 myelin sheath; GO:0045177 apical part of cell;…	GO:0003824 catalytic activity; GO:0004064 arylesterase activity; GO:0004089 carbonate dehydratase activity; GO:0005488 binding; GO:0008270 zinc ion binding; GO:0016787 hydrolase activity; GO:0016788 hydrolase activity, acting on ester bonds; GO:0016829 lyase activity; GO:0016835 carbon-oxygen lyase activity; GO:0016836 hydro-lyase activity; GO:0043167 ion binding; GO:0043169 cation binding; GO:00…	PF00194	PF00194 Eukaryotic-type carbonic anhydrase	R
P01023	Alpha-2-macroglobulin OS=Homo sapiens OX=9606 GN=A2M PE=1 SV=3	A2M	1.80456	0.0265547	Up	163.291	32.2	51	44	21226.6	30552.2	11604.9	29963.2	15944.3	23655.4	31714.8	20678.8	29327.9	18391.7	12742.2	14152.2	43243.8	23642.7	11982.2	0.939723	1.35257	0.51376	1.3265	0.705869	1.04724	1.40404	0.91547	1.29837	0.814216	0.564109	0.62653	1.91444	1.04669	0.530462	extracellular	K03910	A2M; alpha-2-macroglobulin	hsa04610 Complement and coagulation cascades	GO:0000003 reproduction; GO:0001101 response to acid chemical; GO:0001553 luteinization; GO:0001868 regulation of complement activation, lectin pathway; GO:0001869 negative regulation of complement activation, lectin pathway; GO:0002376 immune system process; GO:0002437 inflammatory response to antigenic stimulus; GO:0002438 acute inflammatory response to antigenic stimulus; GO:0002526 acute infl…	GO:0005576 extracellular region; GO:0005615 extracellular space; GO:0005622 intracellular anatomical structure; GO:0005737 cytoplasm; GO:0005829 cytosol; GO:0012505 endomembrane system; GO:0030141 secretory granule; GO:0031091 platelet alpha granule; GO:0031093 platelet alpha granule lumen; GO:0031410 cytoplasmic vesicle; GO:0031974 membrane-enclosed lumen; GO:0031982 vesicle; GO:0031983 vesicle …	GO:0002020 protease binding; GO:0004857 enzyme inhibitor activity; GO:0004866 endopeptidase inhibitor activity; GO:0004867 serine-type endopeptidase inhibitor activity; GO:0005096 GTPase activator activity; GO:0005102 signaling receptor binding; GO:0005488 binding; GO:0005515 protein binding; GO:0008047 enzyme activator activity; GO:0019838 growth factor binding; GO:0019899 enzyme binding; GO:001…	PF01835; PF17791; PF17789; PF07703; PF07677	PF01835 MG2 domain; PF17791 Macroglobulin domain MG3; PF17789 Macroglobulin domain MG4; PF07703 Alpha-2-macroglobulin bait region domain; PF07677 A-macroglobulin receptor binding domain	O
P04040	Catalase OS=Homo sapiens OX=9606 GN=CAT PE=1 SV=3	CAT	2.46178	0.0310383	Up	59.7562	33.8	18	18	15399.8	13057.5	5730.95	4337.61	7933.69	3706.54	9581.59	6526.49	14783.1	4363.82	3301.94	4882.56	3240.84	2343.65	2901.58	2.26264	1.91849	0.84203	0.637312	1.16567	0.54459	1.40779	0.958916	2.17204	0.641162	0.485144	0.71738	0.476167	0.344345	0.426321	cytoplasm	K03781	katE; catalase [EC:1.11.1.6]	hsa05208 Chemical carcinogenesis - reactive oxygen species; hsa00630 Glyoxylate and dicarboxylate metabolism; hsa04146 Peroxisome; hsa00380 Tryptophan metabolism; hsa04211 Longevity regulating pathway; hsa01200 Carbon metabolism; hsa05022 Pathways of neurodegeneration - multiple diseases; hsa05014 Amyotrophic lateral sclerosis; hsa04068 FoxO signaling pathway; hsa04213 Longevity regulating pathwa…	GO:0000302 response to reactive oxygen species; GO:0001101 response to acid chemical; GO:0001655 urogenital system development; GO:0001657 ureteric bud development; GO:0001666 response to hypoxia; GO:0001775 cell activation; GO:0001822 kidney development; GO:0001823 mesonephros development; GO:0002252 immune effector process; GO:0002263 cell activation involved in immune response; GO:0002274 myel…	GO:0000323 lytic vacuole; GO:0005576 extracellular region; GO:0005615 extracellular space; GO:0005622 intracellular anatomical structure; GO:0005737 cytoplasm; GO:0005739 mitochondrion; GO:0005740 mitochondrial envelope; GO:0005758 mitochondrial intermembrane space; GO:0005764 lysosome; GO:0005773 vacuole; GO:0005777 peroxisome; GO:0005778 peroxisomal membrane; GO:0005782 peroxisomal matrix; GO:0…	GO:0000166 nucleotide binding; GO:0003824 catalytic activity; GO:0004046 aminoacylase activity; GO:0004096 catalase activity; GO:0004601 peroxidase activity; GO:0005102 signaling receptor binding; GO:0005488 binding; GO:0005515 protein binding; GO:0016209 antioxidant activity; GO:0016491 oxidoreductase activity; GO:0016627 oxidoreductase activity, acting on the CH-CH group of donors; GO:0016628 o…	PF00199	PF00199 Catalase	P
P06276	Cholinesterase OS=Homo sapiens OX=9606 GN=BCHE PE=1 SV=1	BCHE	0.58762	0.0402176	Down	68.418	9.6	9	9	8418.7	19658.9	13760.4	11927.7	9754.41	12040.6	12324.6	10457	9669.53	13452.3	18826.3	22946	16017.9	10145.5	10440.1	0.631908	1.4756	1.03286	0.895294	0.732167	0.903765	0.925082	0.784903	0.725796	1.00973	1.4131	1.72233	1.20231	0.761523	0.783637	extracellular	K01050			GO:0001101 response to acid chemical; GO:0001503 ossification; GO:0001505 regulation of neurotransmitter levels; GO:0001507 acetylcholine catabolic process in synaptic cleft; GO:0001649 osteoblast differentiation; GO:0002076 osteoblast development; GO:0002119 nematode larval development; GO:0002164 larval development; GO:0002791 regulation of peptide secretion; GO:0002793 positive regulation of p…	GO:0005576 extracellular region; GO:0005604 basement membrane; GO:0005615 extracellular space; GO:0005622 intracellular anatomical structure; GO:0005634 nucleus; GO:0005635 nuclear envelope; GO:0005641 nuclear envelope lumen; GO:0005737 cytoplasm; GO:0005783 endoplasmic reticulum; GO:0005788 endoplasmic reticulum lumen; GO:0005794 Golgi apparatus; GO:0005886 plasma membrane; GO:0012505 endomembra…	GO:0001540 amyloid-beta binding; GO:0003824 catalytic activity; GO:0003990 acetylcholinesterase activity; GO:0004104 cholinesterase activity; GO:0005488 binding; GO:0005515 protein binding; GO:0005518 collagen binding; GO:0016787 hydrolase activity; GO:0016788 hydrolase activity, acting on ester bonds; GO:0017171 serine hydrolase activity; GO:0019899 enzyme binding; GO:0033218 amide binding; GO:0…	PF00135; PF08674	PF00135 Carboxylesterase family; PF08674 Acetylcholinesterase tetramerisation domain	T
P07451	Carbonic anhydrase 3 OS=Homo sapiens OX=9606 GN=CA3 PE=1 SV=3	CA3	1.65595	0.0232869	Up	29.5574	8.1	4	4	2085.2	2259.21	485.061	1082.67	2442.58	334.355	1324.82	1120.39	1516.01	985.461	712.36	694.29	692.274	954.912	417.397	1.82838	1.98096	0.425318	0.94932	2.14174	0.293174	1.16165	0.982399	1.32929	0.864086	0.624622	0.608777	0.60701	0.837299	0.365988	cytoplasm	K01672	CA; carbonic anhydrase [EC:4.2.1.1]	hsa00910 Nitrogen metabolism; hsa01100 Metabolic pathways	GO:0006793 phosphorus metabolic process; GO:0006796 phosphate-containing compound metabolic process; GO:0006810 transport; GO:0006811 ion transport; GO:0006820 anion transport; GO:0006950 response to stress; GO:0006979 response to oxidative stress; GO:0008152 metabolic process; GO:0009605 response to external stimulus; GO:0009607 response to biotic stimulus; GO:0009617 response to bacterium; GO:0…	GO:0005622 intracellular anatomical structure; GO:0005737 cytoplasm; GO:0005829 cytosol;	GO:0003824 catalytic activity; GO:0004089 carbonate dehydratase activity; GO:0005488 binding; GO:0016151 nickel cation binding; GO:0016787 hydrolase activity; GO:0016788 hydrolase activity, acting on ester bonds; GO:0016791 phosphatase activity; GO:0016829 lyase activity; GO:0016835 carbon-oxygen lyase activity; GO:0016836 hydro-lyase activity; GO:0042578 phosphoric ester hydrolase activity; GO:0…	PF00194	PF00194 Eukaryotic-type carbonic anhydrase	R
P07988	Pulmonary surfactant-associated protein B OS=Homo sapiens OX=9606 GN=SFTPB PE=1 SV=3	SFTPB	2.902	0.0159926	Up	42.1171	5.8	8	8	934.67			4472.63	37797.7	693.224	1110.7	1160.04	1844.85	460.17	485.293				2343.63	0.182187			0.871809	7.36755	0.135124	0.2165	0.226117	0.3596	0.0896967	0.0945938				0.456822	extracellular	K26067			GO:0000302 response to reactive oxygen species; GO:0001666 response to hypoxia; GO:0002237 response to molecule of bacterial origin; GO:0006807 nitrogen compound metabolic process; GO:0006950 response to stress; GO:0006979 response to oxidative stress; GO:0007275 multicellular organism development; GO:0007584 response to nutrient; GO:0007585 respiratory gaseous exchange by respiratory system; GO:…	GO:0005576 extracellular region; GO:0005615 extracellular space; GO:0005622 intracellular anatomical structure; GO:0005634 nucleus; GO:0005654 nucleoplasm; GO:0005737 cytoplasm; GO:0005768 endosome; GO:0005770 late endosome; GO:0005771 multivesicular body; GO:0005783 endoplasmic reticulum; GO:0005789 endoplasmic reticulum membrane; GO:0012505 endomembrane system; GO:0016020 membrane; GO:0030135 c…	GO:0001664 G protein-coupled receptor binding; GO:0005102 signaling receptor binding; GO:0005488 binding; GO:0005515 protein binding; GO:0008047 enzyme activator activity; GO:0030234 enzyme regulator activity; GO:0098772 molecular function regulator;	PF05184	PF05184 Saposin-like type B, region 1	IG
P11279	Lysosome-associated membrane glycoprotein 1 OS=Homo sapiens OX=9606 GN=LAMP1 PE=1 SV=3	LAMP1	1.62467	0.0467572	Up	44.8824	6.5	3	3	6451.91	5139.62	5984.3	3558.29	4077.85	4822.61	5297.03	8053.09	7365.29	3384.53	4924.89	4441.12	3874.88	4144.31	6845.44	1.23497	0.983783	1.14546	0.681097	0.780549	0.923103	1.01391	1.54145	1.4098	0.647839	0.942681	0.850081	0.741698	0.793269	1.3103	extracellular	K06528	LAMP1_2; lysosomal-associated membrane protein 1/2	hsa04142 Lysosome; hsa04145 Phagosome; hsa05152 Tuberculosis; hsa04140 Autophagy - animal	GO:0000003 reproduction; GO:0001775 cell activation; GO:0001910 regulation of leukocyte mediated cytotoxicity; GO:0001912 positive regulation of leukocyte mediated cytotoxicity; GO:0002252 immune effector process; GO:0002263 cell activation involved in immune response; GO:0002274 myeloid leukocyte activation; GO:0002275 myeloid cell activation involved in immune response; GO:0002283 neutrophil ac…	GO:0000323 lytic vacuole; GO:0005622 intracellular anatomical structure; GO:0005737 cytoplasm; GO:0005764 lysosome; GO:0005765 lysosomal membrane; GO:0005766 primary lysosome; GO:0005767 secondary lysosome; GO:0005768 endosome; GO:0005770 late endosome; GO:0005771 multivesicular body; GO:0005773 vacuole; GO:0005774 vacuolar membrane; GO:0005776 autophagosome; GO:0005886 plasma membrane; GO:000588…	GO:0005488 binding; GO:0005515 protein binding; GO:0019899 enzyme binding; GO:0019904 protein domain specific binding;			R
P12035	Keratin, type II cytoskeletal 3 OS=Homo sapiens OX=9606 GN=KRT3 PE=1 SV=3	KRT3	3.22669	0.0056834	Up	64.417	3	2	0	903.951	1499.46	1230.71	1955.68	383.838	3110.62	1833.22	1882.94	2175.24	896.891	468.162	460.777	1115.7	892.246	645.562	0.696955	1.1561	0.948891	1.50785	0.295943	2.39832	1.41343	1.45176	1.67713	0.691512	0.360958	0.355264	0.860217	0.68793	0.497735	nucleus	K07605			GO:0006996 organelle organization; GO:0007010 cytoskeleton organization; GO:0007275 multicellular organism development; GO:0008219 cell death; GO:0008285 negative regulation of cell population proliferation; GO:0008544 epidermis development; GO:0009888 tissue development; GO:0009913 epidermal cell differentiation; GO:0009987 cellular process; GO:0012501 programmed cell death; GO:0016043 cellular …	GO:0005622 intracellular anatomical structure; GO:0005737 cytoplasm; GO:0005829 cytosol; GO:0005856 cytoskeleton; GO:0005882 intermediate filament; GO:0009986 cell surface; GO:0043226 organelle; GO:0043228 non-membrane-bounded organelle; GO:0043229 intracellular organelle; GO:0043232 intracellular non-membrane-bounded organelle; GO:0045095 keratin filament; GO:0045111 intermediate filament cytosk…	GO:0005198 structural molecule activity;
P17987	T-complex protein 1 subunit alpha OS=Homo sapiens OX=9606 GN=TCP1 PE=1 SV=1	TCP1	1.69763	0.0335598	Up	60.3436	9.5	6	6	408.167	956.932	301.975	576.841	497.14	668.23	915.596	1259.89	1423.25	582.149	723.286	814.422	985.185	685.833	226.775	0.555296	1.30187	0.410825	0.78477	0.67634	0.909101	1.24563	1.71403	1.93627	0.791992	0.984004	1.10799	1.34031	0.93305	0.308519	cytoplasm	K09493			GO:0000003 reproduction; GO:0003006 developmental process involved in reproduction; GO:0006403 RNA localization; GO:0006457 protein folding; GO:0006458 'de novo' protein folding; GO:0006810 transport; GO:0007021 tubulin complex assembly; GO:0007154 cell communication; GO:0007165 signal transduction; GO:0007166 cell surface receptor signaling pathway; GO:0007276 gamete generation; GO:0007281 germ …	GO:0000228 nuclear chromosome; GO:0000242 pericentriolar material; GO:0000785 chromatin; GO:0000792 heterochromatin; GO:0001669 acrosomal vesicle; GO:0002199 zona pellucida receptor complex; GO:0005622 intracellular anatomical structure; GO:0005634 nucleus; GO:0005694 chromosome; GO:0005737 cytoplasm; GO:0005794 Golgi apparatus; GO:0005813 centrosome; GO:0005815 microtubule organizing center; GO:…	GO:0005488 binding; GO:0005515 protein binding; GO:0019899 enzyme binding; GO:0031625 ubiquitin protein ligase binding; GO:0044183 protein folding chaperone; GO:0044389 ubiquitin-like protein ligase binding; GO:0051082 unfolded protein binding;			O
P22352	Glutathione peroxidase 3 OS=Homo sapiens OX=9606 GN=GPX3 PE=1 SV=2	GPX3	1.76677	0.000210467	Up	25.5523	24.3	5	5	16338.7	16576.7	14969.1	13290.1	13501.1	27938.7	24098.3	24591.8	24366.1	13478.5	14967	12904.7	17980	18496.4	14453.6	0.914648	0.927971	0.837975	0.743983	0.755798	1.56402	1.34904	1.37666	1.36403	0.75453	0.837862	0.722408	1.00653	1.03543	0.809119	extracellular	K00432	gpx; glutathione peroxidase [EC:1.11.1.9]	hsa00480 Glutathione metabolism; hsa05016 Huntington disease; hsa04918 Thyroid hormone synthesis; hsa05022 Pathways of neurodegeneration - multiple diseases; hsa05014 Amyotrophic lateral sclerosis; hsa01100 Metabolic pathways	GO:0000302 response to reactive oxygen species; GO:0006950 response to stress; GO:0006979 response to oxidative stress; GO:0006982 response to lipid hydroperoxide; GO:0008152 metabolic process; GO:0009056 catabolic process; GO:0009636 response to toxic substance; GO:0009987 cellular process; GO:0010033 response to organic substance; GO:0016043 cellular component organization; GO:0016999 antibioti…	GO:0005576 extracellular region; GO:0005615 extracellular space;	GO:0003824 catalytic activity; GO:0004601 peroxidase activity; GO:0004602 glutathione peroxidase activity; GO:0005488 binding; GO:0005515 protein binding; GO:0008134 transcription factor binding; GO:0008430 selenium binding; GO:0016209 antioxidant activity; GO:0016491 oxidoreductase activity; GO:0016684 oxidoreductase activity, acting on peroxide as acceptor;			O
P27930	Interleukin-1 receptor type 2 OS=Homo sapiens OX=9606 GN=IL1R2 PE=1 SV=1	IL1R2	0.370354	0.0439436	Down	45.4211	8.3	4	4	448.054	652.323	355.282	343.812	382.012	120.83	250.496		283.447	536.823	570.953	1054.79	581.345		208.706	1.00619	1.46492	0.797853	0.772095	0.85788	0.271346	0.562536		0.636533	1.20554	1.28218	2.36872	1.30552		0.468688	plasma membrane	K04387	IL1R2; interleukin 1 receptor type II	hsa05215 Prostate cancer; hsa05146 Amoebiasis; hsa04060 Cytokine-cytokine receptor interaction; hsa05166 Human T-cell leukemia virus 1 infection; hsa04640 Hematopoietic cell lineage; hsa05202 Transcriptional misregulation in cancer; hsa05418 Fluid shear stress and atherosclerosis	GO:0001817 regulation of cytokine production; GO:0001818 negative regulation of cytokine production; GO:0001959 regulation of cytokine-mediated signaling pathway; GO:0001960 negative regulation of cytokine-mediated signaling pathway; GO:0002376 immune system process; GO:0002791 regulation of peptide secretion; GO:0002792 negative regulation of peptide secretion; GO:0006955 immune response; GO:000…	GO:0005622 intracellular anatomical structure; GO:0005737 cytoplasm; GO:0005886 plasma membrane; GO:0016020 membrane; GO:0071944 cell periphery;	GO:0004888 transmembrane signaling receptor activity; GO:0004896 cytokine receptor activity; GO:0004908 interleukin-1 receptor activity; GO:0005488 binding; GO:0005515 protein binding; GO:0019838 growth factor binding; GO:0019955 cytokine binding; GO:0019966 interleukin-1 binding; GO:0038023 signaling receptor activity; GO:0060089 molecular transducer activity;	PF18452; PF00047	PF18452 Immunoglobulin domain; PF00047 Immunoglobulin domain
P28072	Proteasome subunit beta type-6 OS=Homo sapiens OX=9606 GN=PSMB6 PE=1 SV=4	PSMB6	2.85027	0.0368138	Up	25.3577	8.4	2	2	2363.78	1713.38	1601.16	1215.84	1854.67	1546.27	2189.44	5843.03	3150.34	1059.17	1177.74	1686.51		908.634	896.184	1.21638	0.881685	0.823942	0.625656	0.954394	0.795696	1.12666	3.00676	1.62113	0.545038	0.606052	0.867863		0.467573	0.461167	cytoplasm,nucleus	K02738	PSMB6; 20S proteasome subunit beta 1 [EC:3.4.25.1]	hsa05017 Spinocerebellar ataxia; hsa05016 Huntington disease; hsa03050 Proteasome; hsa05012 Parkinson disease; hsa05010 Alzheimer disease; hsa05022 Pathways of neurodegeneration - multiple diseases; hsa05014 Amyotrophic lateral sclerosis; hsa05020 Prion disease	GO:0006464 cellular protein modification process; GO:0006508 proteolysis; GO:0006511 ubiquitin-dependent protein catabolic process; GO:0006807 nitrogen compound metabolic process; GO:0008152 metabolic process; GO:0009056 catabolic process; GO:0009057 macromolecule catabolic process; GO:0009987 cellular process; GO:0010498 proteasomal protein catabolic process; GO:0016579 protein deubiquitination;…	GO:0000502 proteasome complex; GO:0005622 intracellular anatomical structure; GO:0005634 nucleus; GO:0005654 nucleoplasm; GO:0005737 cytoplasm; GO:0005829 cytosol; GO:0005839 proteasome core complex; GO:0019774 proteasome core complex, beta-subunit complex; GO:0031974 membrane-enclosed lumen; GO:0031981 nuclear lumen; GO:0032991 protein-containing complex; GO:0043226 organelle; GO:0043227 membran…	GO:0003824 catalytic activity; GO:0004175 endopeptidase activity; GO:0008233 peptidase activity; GO:0016787 hydrolase activity; GO:0140096 catalytic activity, acting on a protein;	PF00227	PF00227 Proteasome subunit	O
P35908	Keratin, type II cytoskeletal 2 epidermal OS=Homo sapiens OX=9606 GN=KRT2 PE=1 SV=2	KRT2	2.12012	0.00528919	Up	65.4329	23.5	17	17	5837.84	9183.87	6414.22	11765.5	3089.85	18919.5	8744.78	7075.7	8653.63	4743.33	3149.41	3650.97	5497.37	5318.18	5288.85	0.815849	1.28346	0.896399	1.64426	0.431813	2.64404	1.2221	0.988843	1.20936	0.662889	0.440136	0.510231	0.768268	0.743226	0.739127	nucleus	K07605			GO:0001667 ameboidal-type cell migration; GO:0001775 cell activation; GO:0001942 hair follicle development; GO:0002009 morphogenesis of an epithelium; GO:0002064 epithelial cell development; GO:0002376 immune system process; GO:0003008 system process; GO:0003334 keratinocyte development; GO:0006464 cellular protein modification process; GO:0006807 nitrogen compound metabolic process; GO:0006928 m…	GO:0001533 cornified envelope; GO:0005622 intracellular anatomical structure; GO:0005737 cytoplasm; GO:0005829 cytosol; GO:0005856 cytoskeleton; GO:0005882 intermediate filament; GO:0005886 plasma membrane; GO:0016020 membrane; GO:0043226 organelle; GO:0043228 non-membrane-bounded organelle; GO:0043229 intracellular organelle; GO:0043232 intracellular non-membrane-bounded organelle; GO:0045095 ke…	GO:0004888 transmembrane signaling receptor activity; GO:0005102 signaling receptor binding; GO:0005198 structural molecule activity; GO:0005200 structural constituent of cytoskeleton; GO:0005488 binding; GO:0005515 protein binding; GO:0008092 cytoskeletal protein binding; GO:0030280 structural constituent of skin epidermis; GO:0032395 MHC class II receptor activity; GO:0038023 signaling receptor…
Q01469	Fatty acid-binding protein 5 OS=Homo sapiens OX=9606 GN=FABP5 PE=1 SV=3	FABP5	2.40214	0.0427448	Up	15.1644	6.7	5	5	890.99	1123.53	758.469	862.408	603.805	285.937	1507.95	2203.84	2216.11	1046.4		598.775	1277.42	874.445	2428.32	0.747906	0.943103	0.636666	0.723914	0.506839	0.240018	1.26579	1.84992	1.86022	0.878355		0.502617	1.07228	0.734017	2.03835	extracellular	K08754	FABP5; fatty acid-binding protein 5, epidermal	hsa03320 PPAR signaling pathway	GO:0001775 cell activation; GO:0002252 immune effector process; GO:0002263 cell activation involved in immune response; GO:0002274 myeloid leukocyte activation; GO:0002275 myeloid cell activation involved in immune response; GO:0002283 neutrophil activation involved in immune response; GO:0002366 leukocyte activation involved in immune response; GO:0002376 immune system process; GO:0002443 leukoc…	GO:0000323 lytic vacuole; GO:0005576 extracellular region; GO:0005615 extracellular space; GO:0005622 intracellular anatomical structure; GO:0005634 nucleus; GO:0005654 nucleoplasm; GO:0005737 cytoplasm; GO:0005764 lysosome; GO:0005766 primary lysosome; GO:0005773 vacuole; GO:0005775 vacuolar lumen; GO:0005829 cytosol; GO:0005886 plasma membrane; GO:0012505 endomembrane system; GO:0012506 vesicle…	GO:0001972 retinoic acid binding; GO:0005488 binding; GO:0005501 retinoid binding; GO:0005504 fatty acid binding; GO:0005515 protein binding; GO:0008289 lipid binding; GO:0019840 isoprenoid binding; GO:0031406 carboxylic acid binding; GO:0033293 monocarboxylic acid binding; GO:0036094 small molecule binding; GO:0042802 identical protein binding; GO:0043167 ion binding; GO:0043168 anion binding; G…	PF00061	PF00061 Lipocalin / cytosolic fatty-acid binding protein family	I
Q07075	Glutamyl aminopeptidase OS=Homo sapiens OX=9606 GN=ENPEP PE=1 SV=3	ENPEP	1.97717	0.0480305	Up	109.244	9.4	12	12	964.904	687.377	975.83	494.642	395.9	710.362	733.897	1124	1529.25	515.227	526.724	671.183	694.252	1029.77	826.952	1.21828	0.867881	1.23208	0.624534	0.499863	0.8969	0.926616	1.41916	1.93083	0.650524	0.66504	0.847434	0.876561	1.30018	1.04411	extracellular	K11141	ENPEP; glutamyl aminopeptidase [EC:3.4.11.7]	hsa04614 Renin-angiotensin system	GO:0000003 reproduction; GO:0000209 protein polyubiquitination; GO:0001525 angiogenesis; GO:0001568 blood vessel development; GO:0001655 urogenital system development; GO:0001822 kidney development; GO:0001944 vasculature development; GO:0001990 regulation of systemic arterial blood pressure by hormone; GO:0001991 regulation of systemic arterial blood pressure by circulatory renin-angiotensin; GO…	GO:0005576 extracellular region; GO:0005622 intracellular anatomical structure; GO:0005737 cytoplasm; GO:0005768 endosome; GO:0005769 early endosome; GO:0005783 endoplasmic reticulum; GO:0005788 endoplasmic reticulum lumen; GO:0005829 cytosol; GO:0005886 plasma membrane; GO:0005887 integral component of plasma membrane; GO:0005903 brush border; GO:0009897 external side of plasma membrane; GO:0009…	GO:0003824 catalytic activity; GO:0004175 endopeptidase activity; GO:0004177 aminopeptidase activity; GO:0005102 signaling receptor binding; GO:0005126 cytokine receptor binding; GO:0005138 interleukin-6 receptor binding; GO:0005149 interleukin-1 receptor binding; GO:0005151 interleukin-1, type II receptor binding; GO:0005488 binding; GO:0005515 protein binding; GO:0008233 peptidase activity; GO:…	PF17900; PF01433; PF11838	PF17900 Peptidase M1 N-terminal domain; PF01433 Peptidase family M1 domain; PF11838 ERAP1-like C-terminal domain	EO
Q08188	Protein-glutamine gamma-glutamyltransferase E OS=Homo sapiens OX=9606 GN=TGM3 PE=1 SV=4	TGM3	9.96444	0.04503	Up	76.6318	7.8	7	7	2151.88	988.132	746.478	742.441	255.628	606.439	2510.45	867.049	7361.43	600.822	161.389	315.515	1655.78	349.728	813.033	1.60379	0.736452	0.556348	0.553339	0.190519	0.451977	1.87103	0.646209	5.48646	0.447791	0.120283	0.235152	1.23405	0.260651	0.605951	cytoplasm	K05620			GO:0001942 hair follicle development; GO:0002009 morphogenesis of an epithelium; GO:0006464 cellular protein modification process; GO:0006807 nitrogen compound metabolic process; GO:0007275 multicellular organism development; GO:0007399 nervous system development; GO:0008152 metabolic process; GO:0008544 epidermis development; GO:0009653 anatomical structure morphogenesis; GO:0009888 tissue devel…	GO:0001533 cornified envelope; GO:0005622 intracellular anatomical structure; GO:0005737 cytoplasm; GO:0005886 plasma membrane; GO:0009898 cytoplasmic side of plasma membrane; GO:0016020 membrane; GO:0019897 extrinsic component of plasma membrane; GO:0019898 extrinsic component of membrane; GO:0031234 extrinsic component of cytoplasmic side of plasma membrane; GO:0071944 cell periphery; GO:009855…	GO:0003810 protein-glutamine gamma-glutamyltransferase activity; GO:0003824 catalytic activity; GO:0005488 binding; GO:0005509 calcium ion binding; GO:0016740 transferase activity; GO:0016746 acyltransferase activity; GO:0016755 aminoacyltransferase activity; GO:0043167 ion binding; GO:0043169 cation binding; GO:0046872 metal ion binding; GO:0140096 catalytic activity, acting on a protein;	PF00868; PF00927	PF00868 Transglutaminase family; PF00927 Transglutaminase family, C-terminal ig like domain
Q08495	Dematin OS=Homo sapiens OX=9606 GN=DMTN PE=1 SV=3	DMTN	8.19492	0.0328514	Up	45.5144	7.2	4	4	2658.6				1033.39	1262.32		8909.56	3583.55	345.379	930.141	1011.22		184.213	2190.79	1.20249				0.467403	0.57095		4.0298	1.62084	0.156215	0.420704	0.457377		0.0833198	0.990896	nucleus				GO:0001932 regulation of protein phosphorylation; GO:0001933 negative regulation of protein phosphorylation; GO:0001952 regulation of cell-matrix adhesion; GO:0001953 negative regulation of cell-matrix adhesion; GO:0002262 myeloid cell homeostasis; GO:0002376 immune system process; GO:0002520 immune system development; GO:0002576 platelet degranulation; GO:0002790 peptide secretion; GO:0006810 tr…	GO:0005622 intracellular anatomical structure; GO:0005737 cytoplasm; GO:0005829 cytosol; GO:0005856 cytoskeleton; GO:0005884 actin filament; GO:0005886 plasma membrane; GO:0005938 cell cortex; GO:0014069 postsynaptic density; GO:0014731 spectrin-associated cytoskeleton; GO:0015629 actin cytoskeleton; GO:0016020 membrane; GO:0030863 cortical cytoskeleton; GO:0031090 organelle membrane; GO:0031094 …	GO:0003779 actin binding; GO:0005102 signaling receptor binding; GO:0005488 binding; GO:0005515 protein binding; GO:0008092 cytoskeletal protein binding; GO:0030507 spectrin binding; GO:0043621 protein self-association;	PF02209	PF02209 Villin headpiece domain	TZ
Q08830	Fibrinogen-like protein 1 OS=Homo sapiens OX=9606 GN=FGL1 PE=1 SV=3	FGL1	2.39487	0.0167823	Up	36.3795	7.1	6	6	1256.06	545.618	925.939	964.313	1774.18	2350.84	1310.08	1320.12	2241.03	851.969	570.101	611.958	780.568	981.829	546.465	1.10627	0.480549	0.815514	0.849312	1.5626	2.07049	1.15384	1.16268	1.97378	0.750366	0.502113	0.538978	0.68748	0.864739	0.481296	extracellular	K25536			GO:0006066 alcohol metabolic process; GO:0006109 regulation of carbohydrate metabolic process; GO:0006629 lipid metabolic process; GO:0007275 multicellular organism development; GO:0008152 metabolic process; GO:0008202 steroid metabolic process; GO:0008203 cholesterol metabolic process; GO:0009888 tissue development; GO:0010033 response to organic substance; GO:0010675 regulation of cellular carb…	GO:0005576 extracellular region; GO:0005577 fibrinogen complex; GO:0005615 extracellular space; GO:0032991 protein-containing complex;		PF00147	PF00147 Fibrinogen beta and gamma chains, C-terminal globular domain	R
Q12841	Follistatin-related protein 1 OS=Homo sapiens OX=9606 GN=FSTL1 PE=1 SV=1	FSTL1	2.54238	0.0351002	Up	34.9855	9.7	4	4	4455.02	3058.22	3390.82	1411.67	1789.38	1461.99	3376.79	6772.84	5515.42	2443.77	2439.75	1278.05	1303.43	3219.55	4593.7	1.43678	0.986302	1.09357	0.455277	0.577091	0.471504	1.08904	2.1843	1.77877	0.788137	0.786841	0.412182	0.420368	1.03833	1.48151	extracellular	K23912			GO:0006355 regulation of transcription, DNA-templated; GO:0006357 regulation of transcription by RNA polymerase II; GO:0006464 cellular protein modification process; GO:0006807 nitrogen compound metabolic process; GO:0006950 response to stress; GO:0007154 cell communication; GO:0007165 signal transduction; GO:0007166 cell surface receptor signaling pathway; GO:0007167 enzyme linked receptor prote…	GO:0005576 extracellular region; GO:0005622 intracellular anatomical structure; GO:0005737 cytoplasm; GO:0005783 endoplasmic reticulum; GO:0005788 endoplasmic reticulum lumen; GO:0012505 endomembrane system; GO:0031974 membrane-enclosed lumen; GO:0043226 organelle; GO:0043227 membrane-bounded organelle; GO:0043229 intracellular organelle; GO:0043231 intracellular membrane-bounded organelle; GO:00…	GO:0005488 binding; GO:0005539 glycosaminoglycan binding; GO:0008201 heparin binding; GO:0043167 ion binding; GO:0043168 anion binding; GO:0097367 carbohydrate derivative binding; GO:1901681 sulfur compound binding;	PF09289; PF07648	PF09289 Follistatin/Osteonectin-like EGF domain; PF07648 Kazal-type serine protease inhibitor domain
Q13740	CD166 antigen OS=Homo sapiens OX=9606 GN=ALCAM PE=1 SV=2	ALCAM	1.5023	0.00161917	Up	65.1023	9.8	6	6	4419.58	3161.57	4021.31	2518.08	3670.54	3542.38	4587.25	4684.02	5374.3	3331.14	3125.89	3291.72	4871.81	3961.85	3537.15	1.14106	0.816261	1.03823	0.650122	0.947667	0.914578	1.18434	1.20933	1.38755	0.860041	0.807047	0.849862	1.25781	1.02288	0.913227	peroxisome	K06547	ALCAM; activated leukocyte cell adhesion molecule	hsa04514 Cell adhesion molecules	GO:0000902 cell morphogenesis; GO:0000904 cell morphogenesis involved in differentiation; GO:0001501 skeletal system development; GO:0001654 eye development; GO:0001947 heart looping; GO:0002009 morphogenesis of an epithelium; GO:0003007 heart morphogenesis; GO:0003143 embryonic heart tube morphogenesis; GO:0006928 movement of cell or subcellular component; GO:0006935 chemotaxis; GO:0007154 cell …	GO:0001772 immunological synapse; GO:0005886 plasma membrane; GO:0005887 integral component of plasma membrane; GO:0009897 external side of plasma membrane; GO:0009986 cell surface; GO:0016020 membrane; GO:0016021 integral component of membrane; GO:0030424 axon; GO:0031224 intrinsic component of membrane; GO:0031226 intrinsic component of plasma membrane; GO:0036477 somatodendritic compartment; G…	GO:0005102 signaling receptor binding; GO:0005488 binding; GO:0005515 protein binding; GO:0042802 identical protein binding;	PF08205; PF13927	PF08205 CD80-like C2-set immunoglobulin domain ; PF13927 Immunoglobulin domain
Q14247	Src substrate cortactin OS=Homo sapiens OX=9606 GN=CTTN PE=1 SV=2	CTTN	4.29724	0.0433415	Up	61.5861	9.1	11	11		461.637		1068.32	1159.4	622.035	1475.06	3459.1	998.068	229.563	498.262	652.651	318.551	222.306			0.496164		1.14823	1.24611	0.668558	1.58538	3.71781	1.07271	0.246733	0.535528	0.701463	0.342375	0.238932		cytoplasm	K06106	CTTN; cortactin	hsa05100 Bacterial invasion of epithelial cells; hsa05130 Pathogenic Escherichia coli infection; hsa05205 Proteoglycans in cancer; hsa04530 Tight junction; hsa05131 Shigellosis	GO:0000003 reproduction; GO:0000902 cell morphogenesis; GO:0001558 regulation of cell growth; GO:0001667 ameboidal-type cell migration; GO:0002064 epithelial cell development; GO:0002065 columnar/cuboidal epithelial cell differentiation; GO:0002066 columnar/cuboidal epithelial cell development; GO:0003006 developmental process involved in reproduction; GO:0006810 transport; GO:0006886 intracellul…	GO:0001726 ruffle; GO:0002102 podosome; GO:0005622 intracellular anatomical structure; GO:0005737 cytoplasm; GO:0005794 Golgi apparatus; GO:0005819 spindle; GO:0005829 cytosol; GO:0005856 cytoskeleton; GO:0005886 plasma membrane; GO:0005905 clathrin-coated pit; GO:0005938 cell cortex; GO:0012505 endomembrane system; GO:0015629 actin cytoskeleton; GO:0015630 microtubule cytoskeleton; GO:0016020 me…	GO:0005488 binding; GO:0005515 protein binding; GO:0005522 profilin binding; GO:0044877 protein-containing complex binding; GO:0070064 proline-rich region binding; GO:0071933 Arp2/3 complex binding;	PF14604	PF14604 Variant SH3 domain
Q15323	Keratin, type I cuticular Ha1 OS=Homo sapiens OX=9606 GN=KRT31 PE=1 SV=3	KRT31	2.67261	0.038366	Up	47.2371	7	13	1	95926.7	53598.8	40585.5	65121.4	27345.5	86962.6	68567.5	60835.5	94348.9	46263.7	15052.9	22403.8	24955.5	56157.8	32653.4	1.8196	1.0167	0.769851	1.23526	0.518706	1.64956	1.30063	1.15397	1.78967	0.877559	0.285533	0.42497	0.473371	1.06524	0.619389	mitochondria	K07604	KRT1; type I keratin, acidic	hsa05150 Staphylococcus aureus infection; hsa04915 Estrogen signaling pathway	GO:0006996 organelle organization; GO:0007010 cytoskeleton organization; GO:0007275 multicellular organism development; GO:0007568 aging; GO:0008219 cell death; GO:0008544 epidermis development; GO:0009888 tissue development; GO:0009913 epidermal cell differentiation; GO:0009987 cellular process; GO:0012501 programmed cell death; GO:0016043 cellular component organization; GO:0030154 cell differe…	GO:0005622 intracellular anatomical structure; GO:0005737 cytoplasm; GO:0005829 cytosol; GO:0005856 cytoskeleton; GO:0005882 intermediate filament; GO:0043226 organelle; GO:0043228 non-membrane-bounded organelle; GO:0043229 intracellular organelle; GO:0043232 intracellular non-membrane-bounded organelle; GO:0045111 intermediate filament cytoskeleton; GO:0099080 supramolecular complex; GO:0099081 …	GO:0005198 structural molecule activity; GO:0005200 structural constituent of cytoskeleton;
Q16555	Dihydropyrimidinase-related protein 2 OS=Homo sapiens OX=9606 GN=DPYSL2 PE=1 SV=1	DPYSL2	0.174348	0.0369916	Down	62.2936	8	4	2		182.317	61.5705	252.16	329.281	440.923	104.686	153.19	70.5191		341.167	914.54	408.175		144.094		0.642976	0.21714	0.889292	1.16127	1.555	0.369196	0.540255	0.248699		1.20319	3.2253	1.43951		0.508174	cytoplasm,nucleus	K07528	DPYSL2; dihydropyrimidinase-like 2	hsa04360 Axon guidance	GO:0001558 regulation of cell growth; GO:0001975 response to amphetamine; GO:0003008 system process; GO:0006139 nucleobase-containing compound metabolic process; GO:0006206 pyrimidine nucleobase metabolic process; GO:0006207 'de novo' pyrimidine nucleobase biosynthetic process; GO:0006725 cellular aromatic compound metabolic process; GO:0006807 nitrogen compound metabolic process; GO:0006810 tran…	GO:0005622 intracellular anatomical structure; GO:0005737 cytoplasm; GO:0005829 cytosol; GO:0005886 plasma membrane; GO:0016020 membrane; GO:0030424 axon; GO:0030425 dendrite; GO:0030426 growth cone; GO:0030427 site of polarized growth; GO:0032991 protein-containing complex; GO:0036477 somatodendritic compartment; GO:0042995 cell projection; GO:0043005 neuron projection; GO:0043025 neuronal cell …	GO:0003824 catalytic activity; GO:0004157 dihydropyrimidinase activity; GO:0005488 binding; GO:0005515 protein binding; GO:0016787 hydrolase activity; GO:0016810 hydrolase activity, acting on carbon-nitrogen (but not peptide) bonds; GO:0016812 hydrolase activity, acting on carbon-nitrogen (but not peptide) bonds, in cyclic amides; GO:0019899 enzyme binding; GO:0019900 kinase binding; GO:0019901 p…	PF01979	PF01979 Amidohydrolase family	F
Q9UI42	Carboxypeptidase A4 OS=Homo sapiens OX=9606 GN=CPA4 PE=1 SV=2	CPA4	3.84186	0.0336747	Up	47.3513	2.4	1	1	1524.63	841.76	1085.92	483.914	480.971	907.433	1495.18	1358.17	1542.06	649.946	123.695	370.442	1311.05	420.078	1118.46	1.66764	0.920714	1.18778	0.529304	0.526084	0.992547	1.63543	1.48556	1.6867	0.710909	0.135298	0.405188	1.43402	0.459479	1.22336	extracellular	K08637			GO:0001990 regulation of systemic arterial blood pressure by hormone; GO:0001991 regulation of systemic arterial blood pressure by circulatory renin-angiotensin; GO:0002002 regulation of angiotensin levels in blood; GO:0002003 angiotensin maturation; GO:0002673 regulation of acute inflammatory response; GO:0002682 regulation of immune system process; GO:0002697 regulation of immune effector proce…	GO:0005576 extracellular region; GO:0005615 extracellular space; GO:0005622 intracellular anatomical structure; GO:0005737 cytoplasm; GO:0012505 endomembrane system; GO:0030133 transport vesicle; GO:0030141 secretory granule; GO:0031012 extracellular matrix; GO:0031410 cytoplasmic vesicle; GO:0031982 vesicle; GO:0043226 organelle; GO:0043227 membrane-bounded organelle; GO:0043229 intracellular or…	GO:0003824 catalytic activity; GO:0004180 carboxypeptidase activity; GO:0004181 metallocarboxypeptidase activity; GO:0005488 binding; GO:0008233 peptidase activity; GO:0008235 metalloexopeptidase activity; GO:0008237 metallopeptidase activity; GO:0008238 exopeptidase activity; GO:0008270 zinc ion binding; GO:0016787 hydrolase activity; GO:0043167 ion binding; GO:0043169 cation binding; GO:0046872…	PF02244; PF00246	PF02244 Carboxypeptidase activation peptide; PF00246 Zinc carboxypeptidase	S
O60287	Nucleolar pre-ribosomal-associated protein 1 OS=Homo sapiens OX=9606 GN=URB1 PE=1 SV=4	URB1	2.80531	0.00565433	Up	254.389	0.4	1	1	4523.76	4139.13	3927.53	3484.25	3739.86	3040.88	6292.67	9900.71	8793.47	3497.03	2247.46	3162.49	3166.48	3306.66	4311.61	1.00477	0.919344	0.872345	0.773888	0.830662	0.67541	1.39767	2.19905	1.95312	0.776726	0.499184	0.702423	0.703308	0.734443	0.957653	plasma membrane	K14861				GO:0001650 fibrillar center; GO:0005622 intracellular anatomical structure; GO:0005634 nucleus; GO:0005730 nucleolus; GO:0031974 membrane-enclosed lumen; GO:0031981 nuclear lumen; GO:0043226 organelle; GO:0043227 membrane-bounded organelle; GO:0043228 non-membrane-bounded organelle; GO:0043229 intracellular organelle; GO:0043231 intracellular membrane-bounded organelle; GO:0043232 intracellular n…				S
[truncated: 9 more columns]

## Sheet: LTBIvsHD
Protein accession	Protein description	Gene name	LTBI/HD Ratio	LTBI/HD P value	Regulated Type	MW [kDa]	Coverage [%]	Peptides	Unique peptides	Intensity CPs_1	Intensity CPs_2	Intensity CPs_3	Intensity NTM_1	Intensity NTM_2	Intensity NTM_3	Intensity ATB_1	Intensity ATB_2	Intensity ATB_3	Intensity LTBI_1	Intensity LTBI_2	Intensity LTBI_3	Intensity HD_1	Intensity HD_2	Intensity HD_3	CPs_1	CPs_2	CPs_3	NTM_1	NTM_2	NTM_3	ATB_1	ATB_2	ATB_3	LTBI_1	LTBI_2	LTBI_3	HD_1	HD_2	HD_3	Subcellular localization	KEGG KO No.	KEGG Gene	KEGG pathway	Biological Process	Cellular Component	Molecular Function	Pfam ID	Domain description	KOG category
P02656	Apolipoprotein C-III OS=Homo sapiens OX=9606 GN=APOC3 PE=1 SV=1	APOC3	3.01998	0.0221182	Up	10.8523	46.5	4	4	81184.2	31917.3	195661	71140.8	52437.8	90084.2	75842.9	64166.8	2896.98	242670	176466	193857	33710.5	94397.2	74871.6	0.822088	0.323202	1.98131	0.720386	0.530996	0.912211	0.768001	0.649766	0.0293354	2.45733	1.78693	1.96304	0.341359	0.955886	0.758165	extracellular	K08759	APOC3; apolipoprotein C-III	hsa04979 Cholesterol metabolism; hsa03320 PPAR signaling pathway	GO:0001101 response to acid chemical; GO:0001523 retinoid metabolic process; GO:0001678 cellular glucose homeostasis; GO:0002082 regulation of oxidative phosphorylation; GO:0006066 alcohol metabolic process; GO:0006140 regulation of nucleotide metabolic process; GO:0006629 lipid metabolic process; GO:0006638 neutral lipid metabolic process; GO:0006639 acylglycerol metabolic process; GO:0006641 tr…	GO:0005576 extracellular region; GO:0005615 extracellular space; GO:0005622 intracellular anatomical structure; GO:0005737 cytoplasm; GO:0005768 endosome; GO:0005769 early endosome; GO:0005829 cytosol; GO:0012505 endomembrane system; GO:0031410 cytoplasmic vesicle; GO:0031982 vesicle; GO:0032991 protein-containing complex; GO:0032994 protein-lipid complex; GO:0034358 plasma lipoprotein particle; …	GO:0004857 enzyme inhibitor activity; GO:0005102 signaling receptor binding; GO:0005215 transporter activity; GO:0005319 lipid transporter activity; GO:0005488 binding; GO:0005496 steroid binding; GO:0005515 protein binding; GO:0005543 phospholipid binding; GO:0008289 lipid binding; GO:0015485 cholesterol binding; GO:0030234 enzyme regulator activity; GO:0032934 sterol binding; GO:0036094 small m…
P02741	C-reactive protein OS=Homo sapiens OX=9606 GN=CRP PE=1 SV=1	CRP	5.91304	0.00657548	Up	25.0386	8.9	7	7	629.235	90.7846	1184.59	13720.4	7379.05	615	82.2526	3756.77	5131.2	1857.42	2289.44	5071.71	502.393	427.062	629.567	0.217644	0.0314011	0.409735	4.74569	2.55231	0.21272	0.02845	1.29942	1.77481	0.642457	0.791885	1.75423	0.173771	0.147715	0.217759	extracellular	K16143			GO:0000302 response to reactive oxygen species; GO:0001505 regulation of neurotransmitter levels; GO:0001666 response to hypoxia; GO:0001817 regulation of cytokine production; GO:0002250 adaptive immune response; GO:0002252 immune effector process; GO:0002253 activation of immune response; GO:0002376 immune system process; GO:0002443 leukocyte mediated immunity; GO:0002449 lymphocyte mediated imm…	GO:0005576 extracellular region; GO:0005615 extracellular space; GO:0030175 filopodium; GO:0030424 axon; GO:0030426 growth cone; GO:0030427 site of polarized growth; GO:0042995 cell projection; GO:0043005 neuron projection; GO:0098858 actin-based cell projection; GO:0120025 plasma membrane bounded cell projection; GO:0150034 distal axon;	GO:0001846 opsonin binding; GO:0001848 complement binding; GO:0001849 complement component C1q complex binding; GO:0005102 signaling receptor binding; GO:0005488 binding; GO:0005496 steroid binding; GO:0005509 calcium ion binding; GO:0005515 protein binding; GO:0008289 lipid binding; GO:0015485 cholesterol binding; GO:0030169 low-density lipoprotein particle binding; GO:0032934 sterol binding; GO…	PF00354	PF00354 Pentaxin family
P08865	40S ribosomal protein SA OS=Homo sapiens OX=9606 GN=RPSA PE=1 SV=4	RPSA	0.455387	0.0429638	Down	32.8541	3.4	1	1	525.186	672.837	325.44	397.435	488.936	663.859	460.078	577.749	1212.54	399.248	417.208	333.598	1169.18	846.748	509.514	0.875352	1.12145	0.542427	0.662425	0.814934	1.10649	0.766834	0.962963	2.02099	0.665447	0.695381	0.556025	1.94873	1.41132	0.849232	cytoplasm	K02998	RP-SAe; small subunit ribosomal protein SAe	hsa03010 Ribosome; hsa05171 Coronavirus disease - COVID-19	GO:0000028 ribosomal small subunit assembly; GO:0000184 nuclear-transcribed mRNA catabolic process, nonsense-mediated decay; GO:0000447 endonucleolytic cleavage in ITS1 to separate SSU-rRNA from 5.8S rRNA and LSU-rRNA from tricistronic rRNA transcript (SSU-rRNA, 5.8S rRNA, LSU-rRNA); GO:0000460 maturation of 5.8S rRNA; GO:0000461 endonucleolytic cleavage to generate mature 3'-end of SSU-rRNA from…	GO:0005576 extracellular region; GO:0005604 basement membrane; GO:0005622 intracellular anatomical structure; GO:0005634 nucleus; GO:0005654 nucleoplasm; GO:0005737 cytoplasm; GO:0005829 cytosol; GO:0005840 ribosome; GO:0005886 plasma membrane; GO:0015935 small ribosomal subunit; GO:0016020 membrane; GO:0022626 cytosolic ribosome; GO:0022627 cytosolic small ribosomal subunit; GO:0030684 preriboso…	GO:0003735 structural constituent of ribosome; GO:0005055 laminin receptor activity; GO:0005198 structural molecule activity; GO:0005488 binding; GO:0005515 protein binding; GO:0043021 ribonucleoprotein complex binding; GO:0043022 ribosome binding; GO:0043236 laminin binding; GO:0044877 protein-containing complex binding; GO:0050840 extracellular matrix binding; GO:0098631 cell adhesion mediator …			J
P0DJI8	Serum amyloid A-1 protein OS=Homo sapiens OX=9606 GN=SAA1 PE=1 SV=1	SAA1	6.1591	0.00142074	Up	13.532	48.4	6	3	457.267	238.055	2396.08	11769.7	2432.15	2669.59	1671.12	1208.52	3023.5	2939.02	4929.65	3656.87	633.41	435.641	802.252	0.174695	0.0909467	0.9154	4.49651	0.929181	1.01989	0.638437	0.461703	1.1551	1.12283	1.88333	1.39707	0.241988	0.166433	0.306493	extracellular	K17310			GO:0001775 cell activation; GO:0001817 regulation of cytokine production; GO:0001819 positive regulation of cytokine production; GO:0001932 regulation of protein phosphorylation; GO:0001934 positive regulation of protein phosphorylation; GO:0002376 immune system process; GO:0002526 acute inflammatory response; GO:0002791 regulation of peptide secretion; GO:0002793 positive regulation of peptide s…	GO:0005576 extracellular region; GO:0005615 extracellular space; GO:0005622 intracellular anatomical structure; GO:0005737 cytoplasm; GO:0005856 cytoskeleton; GO:0005874 microtubule; GO:0005881 cytoplasmic microtubule; GO:0015630 microtubule cytoskeleton; GO:0030139 endocytic vesicle; GO:0031410 cytoplasmic vesicle; GO:0031974 membrane-enclosed lumen; GO:0031982 vesicle; GO:0031983 vesicle lumen;…	GO:0001664 G protein-coupled receptor binding; GO:0005102 signaling receptor binding; GO:0005488 binding; GO:0005515 protein binding; GO:0030545 signaling receptor regulator activity; GO:0042056 chemoattractant activity; GO:0048018 receptor ligand activity; GO:0098772 molecular function regulator;
P11226	Mannose-binding protein C OS=Homo sapiens OX=9606 GN=MBL2 PE=1 SV=2	MBL2	0.321231	0.021005	Down	26.1435	29.8	8	8	141601	51178.4	34856.8	32776.8	51454.7	17603.8	46591.9	88048.4	583326	36362.2	18972.6	39830.4	65288	131969	98994.2	1.47618	0.533533	0.36338	0.341697	0.536413	0.183519	0.485719	0.917901	6.08115	0.379074	0.197789	0.41523	0.680625	1.37578	1.03201	extracellular	K03991	MBL; mannose-binding lectin	hsa04145 Phagosome; hsa04610 Complement and coagulation cascades; hsa05150 Staphylococcus aureus infection; hsa05171 Coronavirus disease - COVID-19	GO:0001867 complement activation, lectin pathway; GO:0001906 cell killing; GO:0002252 immune effector process; GO:0002253 activation of immune response; GO:0002376 immune system process; GO:0002526 acute inflammatory response; GO:0002673 regulation of acute inflammatory response; GO:0002682 regulation of immune system process; GO:0002684 positive regulation of immune system process; GO:0002697 re…	GO:0005576 extracellular region; GO:0005615 extracellular space; GO:0009986 cell surface;	GO:0002020 protease binding; GO:0003824 catalytic activity; GO:0004175 endopeptidase activity; GO:0004252 serine-type endopeptidase activity; GO:0005102 signaling receptor binding; GO:0005488 binding; GO:0005509 calcium ion binding; GO:0005515 protein binding; GO:0005534 galactose binding; GO:0005537 mannose binding; GO:0005543 phospholipid binding; GO:0008233 peptidase activity; GO:0008236 serin…	PF00059	PF00059 Lectin C-type domain	TV
P11586	C-1-tetrahydrofolate synthase, cytoplasmic OS=Homo sapiens OX=9606 GN=MTHFD1 PE=1 SV=4	MTHFD1	0.618113	0.0272017	Down	101.531	2	2	2	221.151	535.639	209.303	95.4301	107.175	533.214	148.933	511.22	495.591	251.706	255.031	270.232	429.241	507.522	320.237	0.678151	1.64252	0.641821	0.292633	0.328649	1.63508	0.456699	1.56764	1.51971	0.771847	0.782043	0.828657	1.31625	1.5563	0.981996	cytoplasm	K00288	MTHFD; methylenetetrahydrofolate dehydrogenase (NADP+) / methenyltetrahydrofolate cyclohydrolase / formyltetrahydrofolate synthetase [EC:1.5.1.5 3.5.4.9 6.3.4.3]	hsa00670 One carbon pool by folate; hsa01240 Biosynthesis of cofactors; hsa01100 Metabolic pathways	GO:0000096 sulfur amino acid metabolic process; GO:0000097 sulfur amino acid biosynthetic process; GO:0001501 skeletal system development; GO:0001776 leukocyte homeostasis; GO:0001780 neutrophil homeostasis; GO:0001838 embryonic epithelial tube formation; GO:0001841 neural tube formation; GO:0001843 neural tube closure; GO:0002009 morphogenesis of an epithelium; GO:0002262 myeloid cell homeostasi…	GO:0005622 intracellular anatomical structure; GO:0005737 cytoplasm; GO:0005739 mitochondrion; GO:0005759 mitochondrial matrix; GO:0005829 cytosol; GO:0031974 membrane-enclosed lumen; GO:0043226 organelle; GO:0043227 membrane-bounded organelle; GO:0043229 intracellular organelle; GO:0043231 intracellular membrane-bounded organelle; GO:0043233 organelle lumen; GO:0070013 intracellular organelle lu…	GO:0000166 nucleotide binding; GO:0003824 catalytic activity; GO:0004329 formate-tetrahydrofolate ligase activity; GO:0004477 methenyltetrahydrofolate cyclohydrolase activity; GO:0004486 methylenetetrahydrofolate dehydrogenase [NAD(P)+] activity; GO:0004487 methylenetetrahydrofolate dehydrogenase (NAD+) activity; GO:0004488 methylenetetrahydrofolate dehydrogenase (NADP+) activity; GO:0005488 bind…	PF00763; PF02882	PF00763 Tetrahydrofolate dehydrogenase/cyclohydrolase, catalytic domain; PF02882 Tetrahydrofolate dehydrogenase/cyclohydrolase, NAD(P)-binding domain	H
P25786	Proteasome subunit alpha type-1 OS=Homo sapiens OX=9606 GN=PSMA1 PE=1 SV=1	PSMA1	2.18409	0.0227767	Up	29.5556	9.9	5	5	434.185	911.382	877.276	316.367	1127.88	1590.54	996.739	4084.4	1941.95	919.799	536.288	988.287	424.04	320.48	374.653	0.41105	0.862818	0.83053	0.299509	1.06778	1.50578	0.943627	3.86676	1.83848	0.870787	0.507712	0.935625	0.401445	0.303403	0.354689	cytoplasm	K02725	PSMA1; 20S proteasome subunit alpha 6 [EC:3.4.25.1]	hsa05017 Spinocerebellar ataxia; hsa05016 Huntington disease; hsa03050 Proteasome; hsa05012 Parkinson disease; hsa05010 Alzheimer disease; hsa05022 Pathways of neurodegeneration - multiple diseases; hsa05014 Amyotrophic lateral sclerosis; hsa05020 Prion disease	GO:0000003 reproduction; GO:0001703 gastrulation with mouth forming first; GO:0002682 regulation of immune system process; GO:0002683 negative regulation of immune system process; GO:0002861 regulation of inflammatory response to antigenic stimulus; GO:0002862 negative regulation of inflammatory response to antigenic stimulus; GO:0003006 developmental process involved in reproduction; GO:0006464 …	GO:0000502 proteasome complex; GO:0001673 male germ cell nucleus; GO:0005622 intracellular anatomical structure; GO:0005634 nucleus; GO:0005654 nucleoplasm; GO:0005737 cytoplasm; GO:0005813 centrosome; GO:0005815 microtubule organizing center; GO:0005829 cytosol; GO:0005839 proteasome core complex; GO:0005844 polysome; GO:0005856 cytoskeleton; GO:0015630 microtubule cytoskeleton; GO:0019773 prote…	GO:0001530 lipopolysaccharide binding; GO:0003676 nucleic acid binding; GO:0003723 RNA binding; GO:0005488 binding; GO:0005515 protein binding; GO:0008289 lipid binding; GO:0097159 organic cyclic compound binding; GO:0097367 carbohydrate derivative binding; GO:1901363 heterocyclic compound binding;	PF00227	PF00227 Proteasome subunit	O
P48059	LIM and senescent cell antigen-like-containing domain protein 1 OS=Homo sapiens OX=9606 GN=LIMS1 PE=1 SV=4	LIMS1	2.49274	0.0346806	Up	37.2513	7.4	3	2		620.302		1832.95	1330	1165.66	641.49	1865.02		1215.41	1566.74	1755.55	776.373		437.203		0.516657		1.52668	1.10777	0.970892	0.534304	1.55339		1.01233	1.30495	1.46222	0.64665		0.364151	nucleus	K23354			GO:0001700 embryonic development via the syncytial blastoderm; GO:0001932 regulation of protein phosphorylation; GO:0001933 negative regulation of protein phosphorylation; GO:0001952 regulation of cell-matrix adhesion; GO:0001954 positive regulation of cell-matrix adhesion; GO:0002009 morphogenesis of an epithelium; GO:0002165 instar larval or pupal development; GO:0003008 system process; GO:0006…	GO:0005622 intracellular anatomical structure; GO:0005634 nucleus; GO:0005654 nucleoplasm; GO:0005737 cytoplasm; GO:0005829 cytosol; GO:0005886 plasma membrane; GO:0005911 cell-cell junction; GO:0005912 adherens junction; GO:0005925 focal adhesion; GO:0009925 basal plasma membrane; GO:0016020 membrane; GO:0016323 basolateral plasma membrane; GO:0030016 myofibril; GO:0030017 sarcomere; GO:0030054 …	GO:0005488 binding; GO:0005515 protein binding; GO:0008092 cytoskeletal protein binding; GO:0008270 zinc ion binding; GO:0017022 myosin binding; GO:0019899 enzyme binding; GO:0019900 kinase binding; GO:0019901 protein kinase binding; GO:0043167 ion binding; GO:0043169 cation binding; GO:0046872 metal ion binding; GO:0046914 transition metal ion binding;	PF00412	PF00412 LIM domain	TZ
P53634	Dipeptidyl peptidase 1 OS=Homo sapiens OX=9606 GN=CTSC PE=1 SV=2	CTSC	2.3554	0.0277886	Up	51.8538	8.2	4	4	1080.9	922.747	822.589	926.107	663.94	877.42	865.787	1384.22	1239.49	1434.42	1695.36	961.53	535.154	407.409	794.426	1.10964	0.947282	0.844461	0.950732	0.681593	0.90075	0.888807	1.42103	1.27244	1.47256	1.74044	0.987097	0.549384	0.418242	0.815549	plasma membrane	K01275	CTSC; cathepsin C [EC:3.4.14.1]	hsa04142 Lysosome; hsa04210 Apoptosis	GO:0001775 cell activation; GO:0001906 cell killing; GO:0001909 leukocyte mediated cytotoxicity; GO:0001913 T cell mediated cytotoxicity; GO:0002250 adaptive immune response; GO:0002252 immune effector process; GO:0002263 cell activation involved in immune response; GO:0002274 myeloid leukocyte activation; GO:0002275 myeloid cell activation involved in immune response; GO:0002283 neutrophil activ…	GO:0000323 lytic vacuole; GO:0005576 extracellular region; GO:0005615 extracellular space; GO:0005622 intracellular anatomical structure; GO:0005634 nucleus; GO:0005654 nucleoplasm; GO:0005737 cytoplasm; GO:0005764 lysosome; GO:0005766 primary lysosome; GO:0005773 vacuole; GO:0005775 vacuolar lumen; GO:0005783 endoplasmic reticulum; GO:0005788 endoplasmic reticulum lumen; GO:0005793 endoplasmic r…	GO:0003824 catalytic activity; GO:0004175 endopeptidase activity; GO:0004197 cysteine-type endopeptidase activity; GO:0004252 serine-type endopeptidase activity; GO:0005488 binding; GO:0005515 protein binding; GO:0008047 enzyme activator activity; GO:0008233 peptidase activity; GO:0008234 cysteine-type peptidase activity; GO:0008236 serine-type peptidase activity; GO:0016504 peptidase activator a…	PF08773; PF00112	PF08773 Cathepsin C exclusion domain; PF00112 Papain family cysteine protease	O
P78324	Tyrosine-protein phosphatase non-receptor type substrate 1 OS=Homo sapiens OX=9606 GN=SIRPA PE=1 SV=2	SIRPA	0.557986	0.0124164	Down	54.9669	9.1	5	2	998.177	920.696	1073.93	608.544	1772.78	1001.13	741.385	1409.65	2882.93	806.018	768.561	851.969	1838.38	1229.44	1280.94	0.823373	0.759461	0.885862	0.501973	1.46232	0.82581	0.611551	1.16279	2.37806	0.664866	0.633968	0.702769	1.51644	1.01414	1.05662	plasma membrane	K06551	SIRPA_B1_G; signal-regulatory protein alpha/beta1/gamma	hsa04380 Osteoclast differentiation	GO:0001775 cell activation; GO:0002244 hematopoietic progenitor cell differentiation; GO:0002252 immune effector process; GO:0002263 cell activation involved in immune response; GO:0002274 myeloid leukocyte activation; GO:0002275 myeloid cell activation involved in immune response; GO:0002283 neutrophil activation involved in immune response; GO:0002366 leukocyte activation involved in immune res…	GO:0005622 intracellular anatomical structure; GO:0005737 cytoplasm; GO:0005886 plasma membrane; GO:0005887 integral component of plasma membrane; GO:0012505 endomembrane system; GO:0012506 vesicle membrane; GO:0016020 membrane; GO:0016021 integral component of membrane; GO:0030141 secretory granule; GO:0030659 cytoplasmic vesicle membrane; GO:0030667 secretory granule membrane; GO:0031090 organe…		PF07686; PF07654	PF07686 Immunoglobulin V-set domain; PF07654 Immunoglobulin C1-set domain
Q14210	Lymphocyte antigen 6D OS=Homo sapiens OX=9606 GN=LY6D PE=1 SV=1	LY6D	0.322531	0.0296396	Down	13.2864	7	1	1	1106.79	695.729	602.506	398.35	458.051	427.738	450.421	1492.16	1476.53		338.927	304.897	624.803	1216.08	1153.37	1.44189	0.906374	0.784926	0.518958	0.596735	0.557244	0.586795	1.94394	1.92357		0.441543	0.39721	0.813973	1.58427	1.50257	extracellular	K06846			GO:0001775 cell activation; GO:0002376 immune system process; GO:0002520 immune system development; GO:0002521 leukocyte differentiation; GO:0007155 cell adhesion; GO:0007275 multicellular organism development; GO:0009987 cellular process; GO:0010033 response to organic substance; GO:0014070 response to organic cyclic compound; GO:0022610 biological adhesion; GO:0030097 hemopoiesis; GO:0030098 ly…	GO:0005576 extracellular region; GO:0005886 plasma membrane; GO:0009986 cell surface; GO:0016020 membrane; GO:0071944 cell periphery;		PF00021	PF00021 u-PAR/Ly-6 domain
Q6P179	Endoplasmic reticulum aminopeptidase 2 OS=Homo sapiens OX=9606 GN=ERAP2 PE=1 SV=2	ERAP2	5.8269	0.0168295	Up	110.462	9.6	9	9	95.6785	172.573	651.224		361.208	187.144	651.864				1031.66	722.062	198.933	82.4281	170.094	0.243352	0.438928	1.65634		0.918707	0.475988	1.65797				2.62396	1.83651	0.505973	0.20965	0.432621	mitochondria	K13723			GO:0000003 reproduction; GO:0000209 protein polyubiquitination; GO:0001525 angiogenesis; GO:0001568 blood vessel development; GO:0001655 urogenital system development; GO:0001822 kidney development; GO:0001944 vasculature development; GO:0001990 regulation of systemic arterial blood pressure by hormone; GO:0001991 regulation of systemic arterial blood pressure by circulatory renin-angiotensin; GO…	GO:0005576 extracellular region; GO:0005622 intracellular anatomical structure; GO:0005737 cytoplasm; GO:0005768 endosome; GO:0005769 early endosome; GO:0005783 endoplasmic reticulum; GO:0005788 endoplasmic reticulum lumen; GO:0005829 cytosol; GO:0005886 plasma membrane; GO:0005887 integral component of plasma membrane; GO:0005903 brush border; GO:0009897 external side of plasma membrane; GO:0009…	GO:0003824 catalytic activity; GO:0004175 endopeptidase activity; GO:0004177 aminopeptidase activity; GO:0005102 signaling receptor binding; GO:0005126 cytokine receptor binding; GO:0005138 interleukin-6 receptor binding; GO:0005149 interleukin-1 receptor binding; GO:0005151 interleukin-1, type II receptor binding; GO:0005488 binding; GO:0005515 protein binding; GO:0008233 peptidase activity; GO:…	PF17900; PF01433; PF11838	PF17900 Peptidase M1 N-terminal domain; PF01433 Peptidase family M1 domain; PF11838 ERAP1-like C-terminal domain	EO
Q8IWV2	Contactin-4 OS=Homo sapiens OX=9606 GN=CNTN4 PE=1 SV=1	CNTN4	0.542574	0.0071848	Down	113.454	7.1	9	8	884.89	680.234	968.258	720.118	624.531	636.616	660.207	895.66	1767.65	641.301	461.487	633.554	1017.5	1192.77	989.927	1.03903	0.798728	1.13692	0.84556	0.733322	0.747512	0.775213	1.05168	2.07556	0.753013	0.541876	0.743917	1.19474	1.40054	1.16237	extracellular	K06762			GO:0000902 cell morphogenesis; GO:0000904 cell morphogenesis involved in differentiation; GO:0003007 heart morphogenesis; GO:0006928 movement of cell or subcellular component; GO:0006935 chemotaxis; GO:0007043 cell-cell junction assembly; GO:0007155 cell adhesion; GO:0007158 neuron cell-cell adhesion; GO:0007163 establishment or maintenance of cell polarity; GO:0007272 ensheathment of neurons; GO…	GO:0005576 extracellular region; GO:0005622 intracellular anatomical structure; GO:0005737 cytoplasm; GO:0005829 cytosol; GO:0005886 plasma membrane; GO:0005911 cell-cell junction; GO:0005918 septate junction; GO:0016020 membrane; GO:0030054 cell junction; GO:0030424 axon; GO:0033268 node of Ranvier; GO:0042995 cell projection; GO:0043005 neuron projection; GO:0043209 myelin sheath; GO:0043296 ap…	GO:0005488 binding; GO:0005515 protein binding; GO:0042802 identical protein binding;	PF07679; PF13927; PF00041	PF07679 Immunoglobulin I-set domain; PF13927 Immunoglobulin domain; PF00041 Fibronectin type III domain	T
Q92496	Complement factor H-related protein 4 OS=Homo sapiens OX=9606 GN=CFHR4 PE=1 SV=3	CFHR4	0.518906	0.0480031	Down	65.3508	6.2	3	3	1870.52	3091.24	1483.69	3211.71	3869.8	1480.44	2604.62	6681.94	7012.88	2683.87	3036.94	1941	3296.34	5747.65	5721.33	0.522162	0.862928	0.414177	0.896558	1.08026	0.41327	0.727089	1.86528	1.95767	0.749211	0.847771	0.541836	0.920184	1.60447	1.59713	extracellular	K23816	CFHR4; complement factor H-related protein 4	hsa04610 Complement and coagulation cascades	GO:0002673 regulation of acute inflammatory response; GO:0002682 regulation of immune system process; GO:0002697 regulation of immune effector process; GO:0002920 regulation of humoral immune response; GO:0006810 transport; GO:0006869 lipid transport; GO:0010468 regulation of gene expression; GO:0010876 lipid localization; GO:0019222 regulation of metabolic process; GO:0030162 regulation of prote…	GO:0005576 extracellular region; GO:0005615 extracellular space;	GO:0005215 transporter activity; GO:0005319 lipid transporter activity;	PF00084	PF00084 Sushi repeat (SCR repeat)
Q96P63	Serpin B12 OS=Homo sapiens OX=9606 GN=SERPINB12 PE=1 SV=1	SERPINB12	0.358081	0.0238616	Down	46.2764	6.2	3	3	294.154	315.569	509.364	379.992	131.075	185.291	1620.45	290.923	263.051	83.2401		151.382	275.623	372.228	334.981	0.790841	0.848415	1.36944	1.02162	0.352398	0.498159	4.35661	0.782154	0.707219	0.223793		0.406994	0.741018	1.00074	0.900605	nucleus	K13966			GO:0001775 cell activation; GO:0001817 regulation of cytokine production; GO:0001819 positive regulation of cytokine production; GO:0001910 regulation of leukocyte mediated cytotoxicity; GO:0001911 negative regulation of leukocyte mediated cytotoxicity; GO:0001932 regulation of protein phosphorylation; GO:0001933 negative regulation of protein phosphorylation; GO:0002244 hematopoietic progenitor …	GO:0000323 lytic vacuole; GO:0005576 extracellular region; GO:0005615 extracellular space; GO:0005622 intracellular anatomical structure; GO:0005634 nucleus; GO:0005654 nucleoplasm; GO:0005737 cytoplasm; GO:0005764 lysosome; GO:0005766 primary lysosome; GO:0005773 vacuole; GO:0005775 vacuolar lumen; GO:0005794 Golgi apparatus; GO:0005829 cytosol; GO:0005886 plasma membrane; GO:0012505 endomembran…	GO:0001618 virus receptor activity; GO:0002020 protease binding; GO:0004857 enzyme inhibitor activity; GO:0004866 endopeptidase inhibitor activity; GO:0004867 serine-type endopeptidase inhibitor activity; GO:0004869 cysteine-type endopeptidase inhibitor activity; GO:0005488 binding; GO:0005515 protein binding; GO:0019899 enzyme binding; GO:0030234 enzyme regulator activity; GO:0030414 peptidase i…	PF00079	PF00079 Serpin (serine protease inhibitor)	V
P01718	Immunoglobulin lambda variable 3-27 OS=Homo sapiens OX=9606 GN=IGLV3-27 PE=1 SV=2	IGLV3-27	0.465604	0.0074014	Down	12.1648	8.8	1	1	970.738	4245.95	1183.92	3666.72	4940.55	9870.54	3857.18	2606.77	21497.7	2659.08	3112.99	2583.63	7243.42	6171.5	4531.01	0.183987	0.80475	0.224393	0.694965	0.936399	1.8708	0.731065	0.49407	4.07454	0.503984	0.590015	0.489684	1.37287	1.16971	0.858778	extracellular							PF07686	PF07686 Immunoglobulin V-set domain
Q8IUL8	Cartilage intermediate layer protein 2 OS=Homo sapiens OX=9606 GN=CILP2 PE=2 SV=2	CILP2	0.505229	0.0236395	Down	126.291	6.6	7	7	635.264	1228.48	767.701	254.426	68.6225		393.402	245.524	376.284	280.351	327.52	440.568	847.247	701.611	526.319	1.25381	2.42463	1.5152	0.502157	0.135439		0.776453	0.484589	0.742668	0.553327	0.646423	0.869544	1.6722	1.38476	1.03879	extracellular	K24436			GO:0009719 response to endogenous stimulus; GO:0009892 negative regulation of metabolic process; GO:0009966 regulation of signal transduction; GO:0009968 negative regulation of signal transduction; GO:0009987 cellular process; GO:0010033 response to organic substance; GO:0010468 regulation of gene expression; GO:0010605 negative regulation of macromolecule metabolic process; GO:0010629 negative r…	GO:0005576 extracellular region; GO:0005615 extracellular space; GO:0031012 extracellular matrix; GO:0062023 collagen-containing extracellular matrix;		PF00090; PF13620; PF13927	PF00090 Thrombospondin type 1 domain; PF13620 Carboxypeptidase regulatory-like domain; PF13927 Immunoglobulin domain
[truncated: 9 more columns]

## Sheet: NTMvsHD
Protein accession	Protein description	Gene name	NTM/HD Ratio	NTM/HD P value	Regulated Type	MW [kDa]	Coverage [%]	Peptides	Unique peptides	Intensity CPs_1	Intensity CPs_2	Intensity CPs_3	Intensity NTM_1	Intensity NTM_2	Intensity NTM_3	Intensity ATB_1	Intensity ATB_2	Intensity ATB_3	Intensity LTBI_1	Intensity LTBI_2	Intensity LTBI_3	Intensity HD_1	Intensity HD_2	Intensity HD_3	CPs_1	CPs_2	CPs_3	NTM_1	NTM_2	NTM_3	ATB_1	ATB_2	ATB_3	LTBI_1	LTBI_2	LTBI_3	HD_1	HD_2	HD_3	Subcellular localization	KEGG KO No.	KEGG Gene	KEGG pathway	Biological Process	Cellular Component	Molecular Function	Pfam ID	Domain description	KOG category
O75882	Attractin OS=Homo sapiens OX=9606 GN=ATRN PE=1 SV=2	ATRN	0.609838	0.00741219	Down	158.537	20.4	29	29	6871.06	10923.1	15849	7927.61	8110.39	7622.6	10628.7	22614	18959.6	15594.1	12399.9	14691.7	10990.7	12554.8	15252.7	0.53964	0.857883	1.24475	0.62262	0.636975	0.598665	0.834755	1.77606	1.48905	1.22473	0.973866	1.15386	0.863188	0.986034	1.19792	plasma membrane	K24332			GO:0006950 response to stress; GO:0006979 response to oxidative stress; GO:0007154 cell communication; GO:0007165 signal transduction; GO:0007272 ensheathment of neurons; GO:0007275 multicellular organism development; GO:0007399 nervous system development; GO:0007417 central nervous system development; GO:0007420 brain development; GO:0008037 cell recognition; GO:0008038 neuron recognition; GO:00…	GO:0005576 extracellular region; GO:0005615 extracellular space; GO:0005622 intracellular anatomical structure; GO:0005737 cytoplasm; GO:0005886 plasma membrane; GO:0005887 integral component of plasma membrane; GO:0016020 membrane; GO:0016021 integral component of membrane; GO:0031224 intrinsic component of membrane; GO:0031226 intrinsic component of plasma membrane; GO:0071944 cell periphery;	GO:0038023 signaling receptor activity; GO:0060089 molecular transducer activity;	PF00431; PF00059	PF00431 CUB domain; PF00059 Lectin C-type domain	TV
O95428	Papilin OS=Homo sapiens OX=9606 GN=PAPLN PE=2 SV=4	PAPLN	2.77278	0.0209981	Up	137.7	4.2	5	5	260.017	414.087		737.588	724.505	540.733	546.026	123.669		212.315	296.14	260.964	302.28		179.265	0.678661	1.08079		1.92515	1.89101	1.41135	1.42516	0.322783		0.554156	0.772943	0.681132	0.78897		0.467892	extracellular	K23624			GO:0009987 cellular process; GO:0016043 cellular component organization; GO:0030198 extracellular matrix organization; GO:0043062 extracellular structure organization; GO:0071840 cellular component organization or biogenesis;	GO:0005576 extracellular region; GO:0005604 basement membrane; GO:0031012 extracellular matrix; GO:0062023 collagen-containing extracellular matrix;	GO:0005198 structural molecule activity; GO:0005201 extracellular matrix structural constituent;	PF00090; PF19236; PF19030; PF00014; PF07679; PF08686	PF00090 Thrombospondin type 1 domain; PF19236 ADAMTS cysteine-rich domain; PF19030 Thrombospondin type 1 domain; PF00014 Kunitz/Bovine pancreatic trypsin inhibitor domain; PF07679 Immunoglobulin I-set domain; PF08686 PLAC (protease and lacunin) domain	O
O95497	Pantetheinase OS=Homo sapiens OX=9606 GN=VNN1 PE=1 SV=2	VNN1	0.248797	0.0286169	Down	57.0117	9.2	5	5	2343.84	1965.67	9077.31	2023.73	647.347	658.187	4744.82	773.071	2841	10834.9	6759.19	11610.9	2670.02	5885.41	4826	0.519611	0.435772	2.01237	0.448644	0.143512	0.145915	1.05189	0.171384	0.629828	2.40201	1.49846	2.57405	0.591922	1.30475	1.06988	extracellular	K08069	VNN; pantetheine hydrolase [EC:3.5.1.92]	hsa00770 Pantothenate and CoA biosynthesis; hsa01100 Metabolic pathways	GO:0001775 cell activation; GO:0002252 immune effector process; GO:0002263 cell activation involved in immune response; GO:0002274 myeloid leukocyte activation; GO:0002275 myeloid cell activation involved in immune response; GO:0002283 neutrophil activation involved in immune response; GO:0002366 leukocyte activation involved in immune response; GO:0002376 immune system process; GO:0002443 leukoc…	GO:0000323 lytic vacuole; GO:0005576 extracellular region; GO:0005615 extracellular space; GO:0005622 intracellular anatomical structure; GO:0005737 cytoplasm; GO:0005739 mitochondrion; GO:0005759 mitochondrial matrix; GO:0005764 lysosome; GO:0005765 lysosomal membrane; GO:0005766 primary lysosome; GO:0005773 vacuole; GO:0005774 vacuolar membrane; GO:0005886 plasma membrane; GO:0012505 endomembra…	GO:0003824 catalytic activity; GO:0005488 binding; GO:0005543 phospholipid binding; GO:0008289 lipid binding; GO:0016787 hydrolase activity; GO:0016810 hydrolase activity, acting on carbon-nitrogen (but not peptide) bonds; GO:0016811 hydrolase activity, acting on carbon-nitrogen (but not peptide) bonds, in linear amides; GO:0017159 pantetheine hydrolase activity; GO:0034235 GPI anchor binding; GO…	PF19018	PF19018 Vanin C-terminal domain	E
P00451	Coagulation factor VIII OS=Homo sapiens OX=9606 GN=F8 PE=1 SV=1	F8	1.9222	0.0168764	Up	267.009	1.9	4	4	503.308	269.892	148.292	611.963	835.093	670.956	263.83	928.203	782.184	925.298		279.727		397.65	336.929	0.940989	0.504593	0.277247	1.14413	1.5613	1.25443	0.493258	1.73538	1.46238	1.72995		0.52298		0.743451	0.629926	extracellular	K03899	F8; coagulation factor VIII	hsa04610 Complement and coagulation cascades	GO:0002576 platelet degranulation; GO:0006807 nitrogen compound metabolic process; GO:0006810 transport; GO:0006887 exocytosis; GO:0006888 endoplasmic reticulum to Golgi vesicle-mediated transport; GO:0006900 vesicle budding from membrane; GO:0006901 vesicle coating; GO:0006903 vesicle targeting; GO:0006950 response to stress; GO:0006996 organelle organization; GO:0007596 blood coagulation; GO:00…	GO:0005576 extracellular region; GO:0005615 extracellular space; GO:0005622 intracellular anatomical structure; GO:0005737 cytoplasm; GO:0005783 endoplasmic reticulum; GO:0005788 endoplasmic reticulum lumen; GO:0005793 endoplasmic reticulum-Golgi intermediate compartment; GO:0005798 Golgi-associated vesicle; GO:0005886 plasma membrane; GO:0012505 endomembrane system; GO:0016020 membrane; GO:00301…		PF07732; PF00394; PF07731; PF00754	PF07732 Multicopper oxidase; PF00394 Multicopper oxidase; PF07731 Multicopper oxidase; PF00754 F5/8 type C domain
P00738	Haptoglobin OS=Homo sapiens OX=9606 GN=HP PE=1 SV=1	HP	4.22467	0.0471309	Up	45.2053	50.2	22	10	11350.9	15151.6	11564.2	119520	84725.9	104765	16951.8	67567.9	52208.5	13204.8	67762.7	54901.7	25586.3	41825.8	5732.32	0.245755	0.328041	0.250372	2.58769	1.83437	2.26823	0.367018	1.46289	1.13035	0.285892	1.46711	1.18866	0.553961	0.905556	0.124109	extracellular	K16142			GO:0000003 reproduction; GO:0000302 response to reactive oxygen species; GO:0001101 response to acid chemical; GO:0001666 response to hypoxia; GO:0001775 cell activation; GO:0001889 liver development; GO:0002237 response to molecule of bacterial origin; GO:0002252 immune effector process; GO:0002263 cell activation involved in immune response; GO:0002274 myeloid leukocyte activation; GO:0002275 m…	GO:0005576 extracellular region; GO:0005615 extracellular space; GO:0005622 intracellular anatomical structure; GO:0005737 cytoplasm; GO:0005783 endoplasmic reticulum; GO:0005794 Golgi apparatus; GO:0012505 endomembrane system; GO:0030139 endocytic vesicle; GO:0030141 secretory granule; GO:0031410 cytoplasmic vesicle; GO:0031838 haptoglobin-hemoglobin complex; GO:0031974 membrane-enclosed lumen; …	GO:0005488 binding; GO:0005515 protein binding; GO:0030492 hemoglobin binding; GO:0042802 identical protein binding; GO:0042803 protein homodimerization activity; GO:0046983 protein dimerization activity;	PF00089	PF00089 Trypsin	E
P01040	Cystatin-A OS=Homo sapiens OX=9606 GN=CSTA PE=1 SV=1	CSTA	0.468581	0.00507644	Down	11.0065	7.1	3	3	3653.73	2986.97	3800.2		1614.85	2036.11	3383.32	1481.84		3825.5	1762.5	3248.66	3729.29	4240	3718.01	1.20307	0.983527	1.2513		0.531727	0.670435	1.11403	0.48793		1.25963	0.580344	1.06969	1.22795	1.39612	1.22424	cytoplasm	K13907			GO:0006464 cellular protein modification process; GO:0006807 nitrogen compound metabolic process; GO:0007155 cell adhesion; GO:0007275 multicellular organism development; GO:0008152 metabolic process; GO:0008219 cell death; GO:0008544 epidermis development; GO:0009888 tissue development; GO:0009892 negative regulation of metabolic process; GO:0009913 epidermal cell differentiation; GO:0009987 cel…	GO:0001533 cornified envelope; GO:0005576 extracellular region; GO:0005615 extracellular space; GO:0005622 intracellular anatomical structure; GO:0005634 nucleus; GO:0005737 cytoplasm; GO:0005829 cytosol; GO:0005886 plasma membrane; GO:0016020 membrane; GO:0043226 organelle; GO:0043227 membrane-bounded organelle; GO:0043229 intracellular organelle; GO:0043231 intracellular membrane-bounded organe…	GO:0002020 protease binding; GO:0004857 enzyme inhibitor activity; GO:0004866 endopeptidase inhibitor activity; GO:0004869 cysteine-type endopeptidase inhibitor activity; GO:0005198 structural molecule activity; GO:0005488 binding; GO:0005515 protein binding; GO:0019899 enzyme binding; GO:0030234 enzyme regulator activity; GO:0030414 peptidase inhibitor activity; GO:0030674 protein-macromolecule …	PF00031	PF00031 Cystatin domain
P02461	Collagen alpha-1(III) chain OS=Homo sapiens OX=9606 GN=COL3A1 PE=1 SV=4	COL3A1	0.507171	0.0159437	Down	138.564	3.1	6	6	960.486	986.507	876.635	477.921	493.847	771.429	243.502	2083.61	1818.9	1414.65	1105.37	742.174	1093.6	1016.34	1327.16	0.934802	0.960127	0.853193	0.465141	0.480641	0.750801	0.23699	2.02789	1.77026	1.37683	1.07581	0.722328	1.06436	0.989162	1.29167	extracellular	K19720	COL3A; collagen type III alpha	hsa04926 Relaxin signaling pathway; hsa05146 Amoebiasis; hsa04974 Protein digestion and absorption; hsa04611 Platelet activation; hsa05415 Diabetic cardiomyopathy; hsa04933 AGE-RAGE signaling pathway in diabetic complications	GO:0001101 response to acid chemical; GO:0001501 skeletal system development; GO:0001568 blood vessel development; GO:0001654 eye development; GO:0001775 cell activation; GO:0001944 vasculature development; GO:0002376 immune system process; GO:0002682 regulation of immune system process; GO:0002683 negative regulation of immune system process; GO:0003008 system process; GO:0006355 regulation of t…	GO:0005576 extracellular region; GO:0005581 collagen trimer; GO:0005583 fibrillar collagen trimer; GO:0005584 collagen type I trimer; GO:0005585 collagen type II trimer; GO:0005586 collagen type III trimer; GO:0005588 collagen type V trimer; GO:0005615 extracellular space; GO:0005622 intracellular anatomical structure; GO:0005737 cytoplasm; GO:0005783 endoplasmic reticulum; GO:0005788 endoplasmic…	GO:0002020 protease binding; GO:0005102 signaling receptor binding; GO:0005178 integrin binding; GO:0005198 structural molecule activity; GO:0005201 extracellular matrix structural constituent; GO:0005488 binding; GO:0005515 protein binding; GO:0019838 growth factor binding; GO:0019899 enzyme binding; GO:0042287 MHC protein binding; GO:0042289 MHC class II protein binding; GO:0042802 identical pr…	PF00093	PF00093 von Willebrand factor type C domain	W
P02675	Fibrinogen beta chain OS=Homo sapiens OX=9606 GN=FGB PE=1 SV=2	FGB	3.68649	0.0347797	Up	55.9282	39.3	22	22	37495.5	50907.2	27814.7	140713	105109	43838.2	22037	21215.2	18670.3	29188.4	37268.3	21362.7	31956.1	28307.5	18309.9	0.886847	1.20406	0.657876	3.32816	2.48605	1.03686	0.521222	0.501783	0.44159	0.690367	0.881472	0.505272	0.755829	0.669532	0.433068	extracellular	K03904	FGB; fibrinogen beta chain	hsa04610 Complement and coagulation cascades; hsa04613 Neutrophil extracellular trap formation; hsa04611 Platelet activation; hsa05171 Coronavirus disease - COVID-19	GO:0001775 cell activation; GO:0001932 regulation of protein phosphorylation; GO:0001934 positive regulation of protein phosphorylation; GO:0002218 activation of innate immune response; GO:0002221 pattern recognition receptor signaling pathway; GO:0002224 toll-like receptor signaling pathway; GO:0002253 activation of immune response; GO:0002376 immune system process; GO:0002576 platelet degranula…	GO:0005576 extracellular region; GO:0005577 fibrinogen complex; GO:0005615 extracellular space; GO:0005622 intracellular anatomical structure; GO:0005737 cytoplasm; GO:0005783 endoplasmic reticulum; GO:0005886 plasma membrane; GO:0005938 cell cortex; GO:0009897 external side of plasma membrane; GO:0009986 cell surface; GO:0012505 endomembrane system; GO:0016020 membrane; GO:0030141 secretory gran…	GO:0005198 structural molecule activity; GO:0005488 binding; GO:0005515 protein binding; GO:0030674 protein-macromolecule adaptor activity; GO:0051087 chaperone binding; GO:0060090 molecular adaptor activity;	PF00147	PF00147 Fibrinogen beta and gamma chains, C-terminal globular domain	R
P02679	Fibrinogen gamma chain OS=Homo sapiens OX=9606 GN=FGG PE=1 SV=3	FGG	3.29031	0.0352709	Up	51.5117	48.3	22	22	20297.5	26286.4	14949.6	76731.9	60042	25308.3	12238.8	22590.1	20067.6	22629.8	19859.4	11017.4	18204.3	17836.2	13220	0.798527	1.03414	0.588135	3.01873	2.36213	0.99566	0.481491	0.888721	0.789483	0.890285	0.781293	0.433437	0.716178	0.7017	0.520093	mitochondria	K03905	FGG; fibrinogen gamma chain	hsa04610 Complement and coagulation cascades; hsa05150 Staphylococcus aureus infection; hsa04613 Neutrophil extracellular trap formation; hsa04611 Platelet activation; hsa05171 Coronavirus disease - COVID-19	GO:0001775 cell activation; GO:0001932 regulation of protein phosphorylation; GO:0001934 positive regulation of protein phosphorylation; GO:0002218 activation of innate immune response; GO:0002221 pattern recognition receptor signaling pathway; GO:0002224 toll-like receptor signaling pathway; GO:0002253 activation of immune response; GO:0002376 immune system process; GO:0002576 platelet degranula…	GO:0005576 extracellular region; GO:0005577 fibrinogen complex; GO:0005615 extracellular space; GO:0005622 intracellular anatomical structure; GO:0005737 cytoplasm; GO:0005783 endoplasmic reticulum; GO:0005788 endoplasmic reticulum lumen; GO:0005886 plasma membrane; GO:0005938 cell cortex; GO:0009897 external side of plasma membrane; GO:0009986 cell surface; GO:0012505 endomembrane system; GO:001…	GO:0005102 signaling receptor binding; GO:0005198 structural molecule activity; GO:0005488 binding; GO:0005515 protein binding; GO:0042802 identical protein binding; GO:0042803 protein homodimerization activity; GO:0046983 protein dimerization activity; GO:0050839 cell adhesion molecule binding;	PF00147	PF00147 Fibrinogen beta and gamma chains, C-terminal globular domain	R
P02766	Transthyretin OS=Homo sapiens OX=9606 GN=TTR PE=1 SV=1	TTR	0.463617	0.035371	Down	15.887	9.5	2	2	710362	522844	1.00216e+06	241584	341953	399082	533371	1.63517e+06	1.07334e+06	1.0252e+06	730199	618497	466007	825541	827913	0.972811	0.716013	1.37242	0.330839	0.46829	0.546527	0.73043	2.2393	1.4699	1.40397	0.999978	0.847006	0.638177	1.13055	1.13379	extracellular	K20731	TTR; transthyretin	hsa04918 Thyroid hormone synthesis	GO:0000003 reproduction; GO:0001523 retinoid metabolic process; GO:0001555 oocyte growth; GO:0001775 cell activation; GO:0002252 immune effector process; GO:0002263 cell activation involved in immune response; GO:0002274 myeloid leukocyte activation; GO:0002275 myeloid cell activation involved in immune response; GO:0002283 neutrophil activation involved in immune response; GO:0002366 leukocyte a…	GO:0000323 lytic vacuole; GO:0005576 extracellular region; GO:0005615 extracellular space; GO:0005622 intracellular anatomical structure; GO:0005737 cytoplasm; GO:0005764 lysosome; GO:0005766 primary lysosome; GO:0005773 vacuole; GO:0005775 vacuolar lumen; GO:0012505 endomembrane system; GO:0030135 coated vesicle; GO:0030136 clathrin-coated vesicle; GO:0030141 secretory granule; GO:0031410 cytopl…	GO:0005488 binding; GO:0005515 protein binding; GO:0019904 protein domain specific binding; GO:0036094 small molecule binding; GO:0042562 hormone binding; GO:0042802 identical protein binding; GO:0046982 protein heterodimerization activity; GO:0046983 protein dimerization activity; GO:0070324 thyroid hormone binding;	PF00576	PF00576 HIUase/Transthyretin family	I
P04003	C4b-binding protein alpha chain OS=Homo sapiens OX=9606 GN=C4BPA PE=1 SV=2	C4BPA	2.00148	0.0177772	Up	67.0332	41.5	26	26	50260.3	36798.7	55082.7	94703.7	67021.3	62152	37386.7	48178.5	18265.1	35902.2	62812.2	46965	29065.6	39068.1	43722.2	1.03646	0.758856	1.13591	1.95296	1.3821	1.28169	0.770982	0.993529	0.376659	0.74037	1.2953	0.968506	0.599385	0.805657	0.901632	plasma membrane	K04002	C4BPA; complement component 4 binding protein alpha	hsa05133 Pertussis; hsa04610 Complement and coagulation cascades	GO:0002376 immune system process; GO:0002673 regulation of acute inflammatory response; GO:0002682 regulation of immune system process; GO:0002683 negative regulation of immune system process; GO:0002697 regulation of immune effector process; GO:0002698 negative regulation of immune effector process; GO:0002703 regulation of leukocyte mediated immunity; GO:0002704 negative regulation of leukocyte…	GO:0005576 extracellular region; GO:0005615 extracellular space; GO:0005886 plasma membrane; GO:0016020 membrane; GO:0044217 other organism part; GO:0071944 cell periphery;	GO:0001848 complement binding; GO:0005488 binding; GO:0005515 protein binding;	PF00084; PF18453	PF00084 Sushi repeat (SCR repeat); PF18453 Oligomerization domain of C4b-binding protein alpha
P04275	von Willebrand factor OS=Homo sapiens OX=9606 GN=VWF PE=1 SV=4	VWF	7.62105	0.00953034	Up	309.265	9.8	66	66	10024.9	12019.1	2675.28	7098.67	17202.8	11800.4	4790.88	390.643	141.735	514.114	2247.52	4092.33	2062.24	679.335	1995.54	1.93443	2.31924	0.516226	1.36977	3.31948	2.27703	0.924457	0.0753792	0.0273495	0.0992045	0.433685	0.789663	0.397934	0.131086	0.385064	extracellular	K03900	VWF; von Willebrand factor	hsa04510 Focal adhesion; hsa04610 Complement and coagulation cascades; hsa04613 Neutrophil extracellular trap formation; hsa05165 Human papillomavirus infection; hsa04512 ECM-receptor interaction; hsa04151 PI3K-Akt signaling pathway; hsa04611 Platelet activation; hsa05171 Coronavirus disease - COVID-19	GO:0000003 reproduction; GO:0001101 response to acid chemical; GO:0001775 cell activation; GO:0001889 liver development; GO:0001890 placenta development; GO:0002218 activation of innate immune response; GO:0002220 innate immune response activating cell surface receptor signaling pathway; GO:0002223 stimulatory C-type lectin receptor signaling pathway; GO:0002237 response to molecule of bacterial …	GO:0005576 extracellular region; GO:0005615 extracellular space; GO:0005622 intracellular anatomical structure; GO:0005737 cytoplasm; GO:0005783 endoplasmic reticulum; GO:0005794 Golgi apparatus; GO:0005796 Golgi lumen; GO:0005886 plasma membrane; GO:0009897 external side of plasma membrane; GO:0009986 cell surface; GO:0012505 endomembrane system; GO:0016020 membrane; GO:0030135 coated vesicle; G…	GO:0002020 protease binding; GO:0005102 signaling receptor binding; GO:0005178 integrin binding; GO:0005198 structural molecule activity; GO:0005201 extracellular matrix structural constituent; GO:0005488 binding; GO:0005515 protein binding; GO:0005518 collagen binding; GO:0019865 immunoglobulin binding; GO:0019899 enzyme binding; GO:0042802 identical protein binding; GO:0042803 protein homodimer…	PF00094; PF08742; PF01826; PF00092; PF00093	PF00094 von Willebrand factor type D domain; PF08742 C8 domain; PF01826 Trypsin Inhibitor like cysteine rich domain; PF00092 von Willebrand factor type A domain; PF00093 von Willebrand factor type C domain	WV
P04746	Pancreatic alpha-amylase OS=Homo sapiens OX=9606 GN=AMY2A PE=1 SV=2	AMY2A	1.80904	0.0246037	Up	57.7069	9	5	1	3262.73	951.468	1088.7	2190.45	2291.44	2158.48	2599.11	1402.16		1006.84	721.269	527.435	1147.42	888.65	1634.6	2.08855	0.609058	0.696904	1.40216	1.46681	1.3817	1.66375	0.897555		0.6445	0.461702	0.337624	0.734493	0.568847	1.04635	extracellular	K01176	AMY; alpha-amylase [EC:3.2.1.1]	hsa00500 Starch and sucrose metabolism; hsa04972 Pancreatic secretion; hsa04973 Carbohydrate digestion and absorption; hsa04970 Salivary secretion; hsa01100 Metabolic pathways	GO:0005975 carbohydrate metabolic process; GO:0007586 digestion; GO:0008152 metabolic process; GO:0009056 catabolic process; GO:0009605 response to external stimulus; GO:0009607 response to biotic stimulus; GO:0009617 response to bacterium; GO:0016052 carbohydrate catabolic process; GO:0032501 multicellular organismal process; GO:0043207 response to external biotic stimulus; GO:0044238 primary me…	GO:0005576 extracellular region; GO:0005615 extracellular space;	GO:0003824 catalytic activity; GO:0004553 hydrolase activity, hydrolyzing O-glycosyl compounds; GO:0004556 alpha-amylase activity; GO:0005488 binding; GO:0005509 calcium ion binding; GO:0016160 amylase activity; GO:0016787 hydrolase activity; GO:0016798 hydrolase activity, acting on glycosyl bonds; GO:0031404 chloride ion binding; GO:0043167 ion binding; GO:0043168 anion binding; GO:0043169 catio…	PF00128; PF02806	PF00128 Alpha amylase, catalytic domain; PF02806 Alpha amylase, C-terminal all-beta domain	G
P05452	Tetranectin OS=Homo sapiens OX=9606 GN=CLEC3B PE=1 SV=3	CLEC3B	0.575094	0.0222075	Down	22.5368	40.1	8	8	85865.8	110910	90320.6	65677	46565.2	66257.2	82767	91961.9	50418.4	117268	98186.6	100701	103546	85687.5	121149	0.977761	1.26295	1.02849	0.74787	0.530242	0.754476	0.942474	1.04718	0.574118	1.33534	1.11806	1.1467	1.17909	0.97573	1.37954	extracellular	K17520			GO:0001501 skeletal system development; GO:0001503 ossification; GO:0002576 platelet degranulation; GO:0006810 transport; GO:0006887 exocytosis; GO:0007275 multicellular organism development; GO:0009719 response to endogenous stimulus; GO:0009888 tissue development; GO:0009893 positive regulation of metabolic process; GO:0009987 cellular process; GO:0010033 response to organic substance; GO:00104…	GO:0001652 granular component; GO:0005576 extracellular region; GO:0005615 extracellular space; GO:0005622 intracellular anatomical structure; GO:0005634 nucleus; GO:0005730 nucleolus; GO:0005737 cytoplasm; GO:0012505 endomembrane system; GO:0030141 secretory granule; GO:0031012 extracellular matrix; GO:0031089 platelet dense granule lumen; GO:0031410 cytoplasmic vesicle; GO:0031974 membrane-encl…	GO:0005488 binding; GO:0005509 calcium ion binding; GO:0005515 protein binding; GO:0005539 glycosaminoglycan binding; GO:0008201 heparin binding; GO:0019904 protein domain specific binding; GO:0030246 carbohydrate binding; GO:0036143 kringle domain binding; GO:0043167 ion binding; GO:0043168 anion binding; GO:0043169 cation binding; GO:0046872 metal ion binding; GO:0097367 carbohydrate derivative…	PF00059	PF00059 Lectin C-type domain	TV
P06576	ATP synthase subunit beta, mitochondrial OS=Homo sapiens OX=9606 GN=ATP5F1B PE=1 SV=3	ATP5F1B	0.431876	0.0319233	Down	56.5599	5.7	4	4	502.612		796.962	456.57		576.716	710.031	440.117	1202.32	525.368	455.888	977.925	946.11	1069.4	1573.31	0.638497		1.01243	0.580007		0.732635	0.901994	0.559106	1.52738	0.667405	0.579141	1.24232	1.2019	1.35853	1.99867	mitochondria	K02133	ATPeF1B; F-type H+-transporting ATPase subunit beta [EC:7.1.2.2]	hsa05208 Chemical carcinogenesis - reactive oxygen species; hsa05016 Huntington disease; hsa00190 Oxidative phosphorylation; hsa05415 Diabetic cardiomyopathy; hsa05012 Parkinson disease; hsa05010 Alzheimer disease; hsa04714 Thermogenesis; hsa05022 Pathways of neurodegeneration - multiple diseases; hsa05014 Amyotrophic lateral sclerosis; hsa05020 Prion disease; hsa01100 Metabolic pathways	GO:0000003 reproduction; GO:0001525 angiogenesis; GO:0001568 blood vessel development; GO:0001944 vasculature development; GO:0002119 nematode larval development; GO:0002164 larval development; GO:0003006 developmental process involved in reproduction; GO:0003008 system process; GO:0006091 generation of precursor metabolites and energy; GO:0006119 oxidative phosphorylation; GO:0006139 nucleobase-…	GO:0000275 mitochondrial proton-transporting ATP synthase complex, catalytic sector F(1); GO:0005622 intracellular anatomical structure; GO:0005737 cytoplasm; GO:0005739 mitochondrion; GO:0005740 mitochondrial envelope; GO:0005743 mitochondrial inner membrane; GO:0005753 mitochondrial proton-transporting ATP synthase complex; GO:0005754 mitochondrial proton-transporting ATP synthase, catalytic co…	GO:0000166 nucleotide binding; GO:0003824 catalytic activity; GO:0005102 signaling receptor binding; GO:0005215 transporter activity; GO:0005488 binding; GO:0005509 calcium ion binding; GO:0005515 protein binding; GO:0005524 ATP binding; GO:0008324 cation transmembrane transporter activity; GO:0015075 ion transmembrane transporter activity; GO:0015078 proton transmembrane transporter activity; GO…	PF02874; PF00006	PF02874 ATP synthase alpha/beta family, beta-barrel domain; PF00006 ATP synthase alpha/beta family, nucleotide-binding domain	C
P07237	Protein disulfide-isomerase OS=Homo sapiens OX=9606 GN=P4HB PE=1 SV=3	P4HB	1.51989	0.0189966	Up	57.1164	25.2	13	13	935.04	1304.65	1401.34	1840.8	1815.33	1785.56	914.836	3329.77	1511.37	657.63	1252.14	2525	1451.65	984.676	1143.99	0.613711	0.856304	0.919767	1.2082	1.19149	1.17194	0.60045	2.18548	0.991981	0.431633	0.821841	1.65728	0.952785	0.646289	0.750854	extracellular	K09580	PDIA1; protein disulfide-isomerase A1 [EC:5.3.4.1]	hsa04141 Protein processing in endoplasmic reticulum	GO:0001666 response to hypoxia; GO:0006082 organic acid metabolic process; GO:0006457 protein folding; GO:0006464 cellular protein modification process; GO:0006520 cellular amino acid metabolic process; GO:0006575 cellular modified amino acid metabolic process; GO:0006807 nitrogen compound metabolic process; GO:0006950 response to stress; GO:0007154 cell communication; GO:0007165 signal transduct…	GO:0005576 extracellular region; GO:0005622 intracellular anatomical structure; GO:0005737 cytoplasm; GO:0005783 endoplasmic reticulum; GO:0005788 endoplasmic reticulum lumen; GO:0005793 endoplasmic reticulum-Golgi intermediate compartment; GO:0005886 plasma membrane; GO:0009897 external side of plasma membrane; GO:0009986 cell surface; GO:0012505 endomembrane system; GO:0016020 membrane; GO:0016…	GO:0003756 protein disulfide isomerase activity; GO:0003810 protein-glutamine gamma-glutamyltransferase activity; GO:0003824 catalytic activity; GO:0004656 procollagen-proline 4-dioxygenase activity; GO:0005102 signaling receptor binding; GO:0005178 integrin binding; GO:0005488 binding; GO:0005515 protein binding; GO:0015036 disulfide oxidoreductase activity; GO:0016491 oxidoreductase activity; G…	PF00085; PF13848	PF00085 Thioredoxin; PF13848 Thioredoxin-like domain	O
P07355	Annexin A2 OS=Homo sapiens OX=9606 GN=ANXA2 PE=1 SV=2	ANXA2	0.389072	0.0133454	Down	38.604	9.1	7	1	326.654	410.861	333.69	377.4	272.609	254.064	239.852	1526.43	222.355	654.269	340.478		866.71		682.4	0.652527	0.82074	0.666582	0.753899	0.544567	0.507521	0.479131	3.04922	0.444179	1.30697	0.680143		1.73135		1.36317	cytoplasm	K17092	ANXA2; annexin A2	hsa05132 Salmonella infection	GO:0001501 skeletal system development; GO:0001503 ossification; GO:0001525 angiogenesis; GO:0001568 blood vessel development; GO:0001765 membrane raft assembly; GO:0001775 cell activation; GO:0001816 cytokine production; GO:0001919 regulation of receptor recycling; GO:0001921 positive regulation of receptor recycling; GO:0001932 regulation of protein phosphorylation; GO:0001934 positive regulati…	GO:0000323 lytic vacuole; GO:0001726 ruffle; GO:0005576 extracellular region; GO:0005604 basement membrane; GO:0005615 extracellular space; GO:0005622 intracellular anatomical structure; GO:0005634 nucleus; GO:0005737 cytoplasm; GO:0005764 lysosome; GO:0005765 lysosomal membrane; GO:0005766 primary lysosome; GO:0005768 endosome; GO:0005769 early endosome; GO:0005770 late endosome; GO:0005773 vacu…	GO:0001786 phosphatidylserine binding; GO:0002020 protease binding; GO:0003779 actin binding; GO:0004857 enzyme inhibitor activity; GO:0004859 phospholipase inhibitor activity; GO:0005215 transporter activity; GO:0005216 ion channel activity; GO:0005244 voltage-gated ion channel activity; GO:0005245 voltage-gated calcium channel activity; GO:0005261 cation channel activity; GO:0005262 calcium cha…	PF00191	PF00191 Annexin	U
P08575	Receptor-type tyrosine-protein phosphatase C OS=Homo sapiens OX=9606 GN=PTPRC PE=1 SV=3	PTPRC	0.345953	0.0262307	Down	147.486	3.2	4	4	539.63	397.437	781.621	212.826	480.408	551.217	399.601	637.216	335.012	1283.1	580.864	1439.41	930.85	1482.97	1183.35	0.720434	0.530599	1.04351	0.284134	0.64137	0.735904	0.533489	0.850718	0.447259	1.713	0.775484	1.92169	1.24273	1.97985	1.57983	peroxisome	K06478	PTPRC; receptor-type tyrosine-protein phosphatase C [EC:3.1.3.48]	hsa04666 Fc gamma R-mediated phagocytosis; hsa05132 Salmonella infection; hsa04514 Cell adhesion molecules; hsa05340 Primary immunodeficiency; hsa04660 T cell receptor signaling pathway	GO:0000018 regulation of DNA recombination; GO:0001501 skeletal system development; GO:0001775 cell activation; GO:0001910 regulation of leukocyte mediated cytotoxicity; GO:0001911 negative regulation of leukocyte mediated cytotoxicity; GO:0001912 positive regulation of leukocyte mediated cytotoxicity; GO:0001914 regulation of T cell mediated cytotoxicity; GO:0001915 negative regulation of T cell…	GO:0005622 intracellular anatomical structure; GO:0005737 cytoplasm; GO:0005886 plasma membrane; GO:0005887 integral component of plasma membrane; GO:0005912 adherens junction; GO:0005925 focal adhesion; GO:0009897 external side of plasma membrane; GO:0009898 cytoplasmic side of plasma membrane; GO:0009986 cell surface; GO:0012505 endomembrane system; GO:0012506 vesicle membrane; GO:0016020 membr…	GO:0003824 catalytic activity; GO:0004721 phosphoprotein phosphatase activity; GO:0004725 protein tyrosine phosphatase activity; GO:0004888 transmembrane signaling receptor activity; GO:0005001 transmembrane receptor protein tyrosine phosphatase activity; GO:0005488 binding; GO:0005515 protein binding; GO:0005539 glycosaminoglycan binding; GO:0008201 heparin binding; GO:0016787 hydrolase activity…	PF00041; PF00102	PF00041 Fibronectin type III domain; PF00102 Protein-tyrosine phosphatase	T
P0C0L4	Complement C4-A OS=Homo sapiens OX=9606 GN=C4A PE=1 SV=2	C4A	2.11424	0.0311523	Up	192.785	32.6	73	3	129261	173173	171357	210724	161478	209430	102456	53940.7	6186.45	36803.9	121504	281683	104156	55953.6	114993	1.00301	1.34374	1.32966	1.63512	1.253	1.62509	0.795015	0.418556	0.0480042	0.285582	0.942815	2.18574	0.808203	0.434176	0.892293	extracellular	K03989	C4; complement component 4	hsa05322 Systemic lupus erythematosus; hsa04936 Alcoholic liver disease; hsa05133 Pertussis; hsa04610 Complement and coagulation cascades; hsa05150 Staphylococcus aureus infection; hsa05171 Coronavirus disease - COVID-19	GO:0001775 cell activation; GO:0001817 regulation of cytokine production; GO:0001819 positive regulation of cytokine production; GO:0001932 regulation of protein phosphorylation; GO:0001934 positive regulation of protein phosphorylation; GO:0002237 response to molecule of bacterial origin; GO:0002250 adaptive immune response; GO:0002252 immune effector process; GO:0002253 activation of immune res…	GO:0000323 lytic vacuole; GO:0005576 extracellular region; GO:0005579 membrane attack complex; GO:0005615 extracellular space; GO:0005622 intracellular anatomical structure; GO:0005737 cytoplasm; GO:0005764 lysosome; GO:0005766 primary lysosome; GO:0005773 vacuole; GO:0005775 vacuolar lumen; GO:0005783 endoplasmic reticulum; GO:0005788 endoplasmic reticulum lumen; GO:0005886 plasma membrane; GO:0…	GO:0001664 G protein-coupled receptor binding; GO:0001846 opsonin binding; GO:0001848 complement binding; GO:0001849 complement component C1q complex binding; GO:0003824 catalytic activity; GO:0004175 endopeptidase activity; GO:0004252 serine-type endopeptidase activity; GO:0005102 signaling receptor binding; GO:0005125 cytokine activity; GO:0005126 cytokine receptor binding; GO:0005488 binding; …	PF01835; PF17791; PF17789; PF07703; PF01821; PF07677; PF01759	PF01835 MG2 domain; PF17791 Macroglobulin domain MG3; PF17789 Macroglobulin domain MG4; PF07703 Alpha-2-macroglobulin bait region domain; PF01821 Anaphylotoxin-like domain; PF07677 A-macroglobulin receptor binding domain; PF01759 UNC-6/NTR/C345C module	O
P0DJI8	Serum amyloid A-1 protein OS=Homo sapiens OX=9606 GN=SAA1 PE=1 SV=1	SAA1	9.01588	0.0227167	Up	13.532	48.4	6	3	457.267	238.055	2396.08	11769.7	2432.15	2669.59	1671.12	1208.52	3023.5	2939.02	4929.65	3656.87	633.41	435.641	802.252	0.174695	0.0909467	0.9154	4.49651	0.929181	1.01989	0.638437	0.461703	1.1551	1.12283	1.88333	1.39707	0.241988	0.166433	0.306493	extracellular	K17310			GO:0001775 cell activation; GO:0001817 regulation of cytokine production; GO:0001819 positive regulation of cytokine production; GO:0001932 regulation of protein phosphorylation; GO:0001934 positive regulation of protein phosphorylation; GO:0002376 immune system process; GO:0002526 acute inflammatory response; GO:0002791 regulation of peptide secretion; GO:0002793 positive regulation of peptide s…	GO:0005576 extracellular region; GO:0005615 extracellular space; GO:0005622 intracellular anatomical structure; GO:0005737 cytoplasm; GO:0005856 cytoskeleton; GO:0005874 microtubule; GO:0005881 cytoplasmic microtubule; GO:0015630 microtubule cytoskeleton; GO:0030139 endocytic vesicle; GO:0031410 cytoplasmic vesicle; GO:0031974 membrane-enclosed lumen; GO:0031982 vesicle; GO:0031983 vesicle lumen;…	GO:0001664 G protein-coupled receptor binding; GO:0005102 signaling receptor binding; GO:0005488 binding; GO:0005515 protein binding; GO:0030545 signaling receptor regulator activity; GO:0042056 chemoattractant activity; GO:0048018 receptor ligand activity; GO:0098772 molecular function regulator;
P11226	Mannose-binding protein C OS=Homo sapiens OX=9606 GN=MBL2 PE=1 SV=2	MBL2	0.343746	0.0396064	Down	26.1435	29.8	8	8	141601	51178.4	34856.8	32776.8	51454.7	17603.8	46591.9	88048.4	583326	36362.2	18972.6	39830.4	65288	131969	98994.2	1.47618	0.533533	0.36338	0.341697	0.536413	0.183519	0.485719	0.917901	6.08115	0.379074	0.197789	0.41523	0.680625	1.37578	1.03201	extracellular	K03991	MBL; mannose-binding lectin	hsa04145 Phagosome; hsa04610 Complement and coagulation cascades; hsa05150 Staphylococcus aureus infection; hsa05171 Coronavirus disease - COVID-19	GO:0001867 complement activation, lectin pathway; GO:0001906 cell killing; GO:0002252 immune effector process; GO:0002253 activation of immune response; GO:0002376 immune system process; GO:0002526 acute inflammatory response; GO:0002673 regulation of acute inflammatory response; GO:0002682 regulation of immune system process; GO:0002684 positive regulation of immune system process; GO:0002697 re…	GO:0005576 extracellular region; GO:0005615 extracellular space; GO:0009986 cell surface;	GO:0002020 protease binding; GO:0003824 catalytic activity; GO:0004175 endopeptidase activity; GO:0004252 serine-type endopeptidase activity; GO:0005102 signaling receptor binding; GO:0005488 binding; GO:0005509 calcium ion binding; GO:0005515 protein binding; GO:0005534 galactose binding; GO:0005537 mannose binding; GO:0005543 phospholipid binding; GO:0008233 peptidase activity; GO:0008236 serin…	PF00059	PF00059 Lectin C-type domain	TV
P12821	Angiotensin-converting enzyme OS=Homo sapiens OX=9606 GN=ACE PE=1 SV=1	ACE	0.494404	0.0192811	Down	149.715	9	16	16	1288.25	2373.1	3262.25	1474.57	1274.57	1836.7	2565.86	2559.75	4133.24	2047.8	2190.49	2621.12	3941.66	2353.28	2980.54	0.523633	0.964591	1.326	0.599367	0.518074	0.746562	1.04294	1.04046	1.68004	0.832365	0.890366	1.0654	1.60216	0.956536	1.2115	extracellular	K01283	ACE; peptidyl-dipeptidase A [EC:3.4.15.1]	hsa05410 Hypertrophic cardiomyopathy; hsa05142 Chagas disease; hsa04924 Renin secretion; hsa05415 Diabetic cardiomyopathy; hsa04614 Renin-angiotensin system; hsa05171 Coronavirus disease - COVID-19	GO:0000003 reproduction; GO:0001525 angiogenesis; GO:0001568 blood vessel development; GO:0001655 urogenital system development; GO:0001666 response to hypoxia; GO:0001678 cellular glucose homeostasis; GO:0001822 kidney development; GO:0001932 regulation of protein phosphorylation; GO:0001934 positive regulation of protein phosphorylation; GO:0001944 vasculature development; GO:0001974 blood vess…	GO:0000323 lytic vacuole; GO:0005576 extracellular region; GO:0005615 extracellular space; GO:0005622 intracellular anatomical structure; GO:0005737 cytoplasm; GO:0005764 lysosome; GO:0005768 endosome; GO:0005773 vacuole; GO:0005886 plasma membrane; GO:0005903 brush border; GO:0005929 cilium; GO:0009897 external side of plasma membrane; GO:0009925 basal plasma membrane; GO:0009986 cell surface; G…	GO:0001664 G protein-coupled receptor binding; GO:0003779 actin binding; GO:0003824 catalytic activity; GO:0004175 endopeptidase activity; GO:0004177 aminopeptidase activity; GO:0005102 signaling receptor binding; GO:0005488 binding; GO:0005515 protein binding; GO:0008092 cytoskeletal protein binding; GO:0008233 peptidase activity; GO:0008235 metalloexopeptidase activity; GO:0008236 serine-type p…			E
P13667	Protein disulfide-isomerase A4 OS=Homo sapiens OX=9606 GN=PDIA4 PE=1 SV=2	PDIA4	1.76673	0.00088722	Up	72.9325	8.5	8	8	740.803	733.867	608.254	1629.26	1747.03	1476.31	900.219	1956.38	1098.02	607.485	1129.9	2378.26	962.041	842.196	942.42	0.625944	0.620083	0.513946	1.37665	1.47616	1.24741	0.760643	1.65305	0.927778	0.513297	0.954712	2.00952	0.81288	0.711617	0.796301	extracellular	K09582	PDIA4; protein disulfide-isomerase A4 [EC:5.3.4.1]	hsa04918 Thyroid hormone synthesis; hsa05110 Vibrio cholerae infection; hsa04141 Protein processing in endoplasmic reticulum	GO:0002790 peptide secretion; GO:0006457 protein folding; GO:0006810 transport; GO:0006950 response to stress; GO:0008104 protein localization; GO:0008152 metabolic process; GO:0009306 protein secretion; GO:0009987 cellular process; GO:0015031 protein transport; GO:0015833 peptide transport; GO:0032940 secretion by cell; GO:0033036 macromolecule localization; GO:0033554 cellular response to stres…	GO:0005576 extracellular region; GO:0005615 extracellular space; GO:0005622 intracellular anatomical structure; GO:0005737 cytoplasm; GO:0005783 endoplasmic reticulum; GO:0005788 endoplasmic reticulum lumen; GO:0005790 smooth endoplasmic reticulum; GO:0009986 cell surface; GO:0012505 endomembrane system; GO:0031974 membrane-enclosed lumen; GO:0032991 protein-containing complex; GO:0034663 endopla…	GO:0003756 protein disulfide isomerase activity; GO:0003824 catalytic activity; GO:0015036 disulfide oxidoreductase activity; GO:0016491 oxidoreductase activity; GO:0016667 oxidoreductase activity, acting on a sulfur group of donors; GO:0016853 isomerase activity; GO:0016860 intramolecular oxidoreductase activity; GO:0016864 intramolecular oxidoreductase activity, transposing S-S bonds; GO:014009…	PF00085; PF13848	PF00085 Thioredoxin; PF13848 Thioredoxin-like domain	O
P14625	Endoplasmin OS=Homo sapiens OX=9606 GN=HSP90B1 PE=1 SV=1	HSP90B1	1.83254	0.0241558	Up	92.4689	20.4	16	11	1932.14	2332.94	1595.42	2195.07	2551.51	2492.91	1831.75	1180.97	1108.26	633.458	2019.82	2691.25	1788.73	1005.77	1156.03	1.093	1.31973	0.902522	1.24174	1.44338	1.41023	1.03621	0.66807	0.626937	0.358344	1.1426	1.52243	1.01187	0.568961	0.65396	endoplasmic reticulum	K09487	HSP90B; heat shock protein 90kDa beta	hsa05215 Prostate cancer; hsa04918 Thyroid hormone synthesis; hsa05200 Pathways in cancer; hsa05207 Chemical carcinogenesis - receptor activation; hsa05418 Fluid shear stress and atherosclerosis; hsa05132 Salmonella infection; hsa04657 IL-17 signaling pathway; hsa04151 PI3K-Akt signaling pathway; hsa05417 Lipid and atherosclerosis; hsa04915 Estrogen signaling pathway; hsa04141 Protein processing …	GO:0001666 response to hypoxia; GO:0002218 activation of innate immune response; GO:0002221 pattern recognition receptor signaling pathway; GO:0002224 toll-like receptor signaling pathway; GO:0002253 activation of immune response; GO:0002376 immune system process; GO:0002682 regulation of immune system process; GO:0002684 positive regulation of immune system process; GO:0002757 immune response-ac…	GO:0005576 extracellular region; GO:0005615 extracellular space; GO:0005622 intracellular anatomical structure; GO:0005737 cytoplasm; GO:0005783 endoplasmic reticulum; GO:0005788 endoplasmic reticulum lumen; GO:0005789 endoplasmic reticulum membrane; GO:0005790 smooth endoplasmic reticulum; GO:0005829 cytosol; GO:0005886 plasma membrane; GO:0012505 endomembrane system; GO:0016020 membrane; GO:003…	GO:0003676 nucleic acid binding; GO:0003723 RNA binding; GO:0005102 signaling receptor binding; GO:0005488 binding; GO:0005509 calcium ion binding; GO:0005515 protein binding; GO:0019899 enzyme binding; GO:0019902 phosphatase binding; GO:0019903 protein phosphatase binding; GO:0043167 ion binding; GO:0043169 cation binding; GO:0046872 metal ion binding; GO:0050750 low-density lipoprotein particle…	PF02518	PF02518 Histidine kinase-, DNA gyrase B-, and HSP90-like ATPase	O
P17936	Insulin-like growth factor-binding protein 3 OS=Homo sapiens OX=9606 GN=IGFBP3 PE=1 SV=2	IGFBP3	0.638292	0.0174426	Down	31.6742	36.1	12	12	43037.4	26938.4	20268.2	15403.2	20278.9	20637.1	32411.8	20174.3	11233.3	14713.2	34819.5	31834.1	31706.5	30895.5	25632.3	1.69892	1.0634	0.800093	0.608046	0.800518	0.814659	1.27947	0.79639	0.443438	0.58081	1.37451	1.25666	1.25163	1.21961	1.01184	extracellular	K10138	IGFBP3; insulin-like growth factor-binding protein 3	hsa04115 p53 signaling pathway; hsa04218 Cellular senescence; hsa04935 Growth hormone synthesis, secretion and action; hsa05202 Transcriptional misregulation in cancer	GO:0000003 reproduction; GO:0001503 ossification; GO:0001558 regulation of cell growth; GO:0001649 osteoblast differentiation; GO:0001666 response to hypoxia; GO:0001932 regulation of protein phosphorylation; GO:0001933 negative regulation of protein phosphorylation; GO:0001934 positive regulation of protein phosphorylation; GO:0002237 response to molecule of bacterial origin; GO:0006109 regulati…	GO:0000228 nuclear chromosome; GO:0000785 chromatin; GO:0000792 heterochromatin; GO:0005576 extracellular region; GO:0005615 extracellular space; GO:0005622 intracellular anatomical structure; GO:0005634 nucleus; GO:0005694 chromosome; GO:0005737 cytoplasm; GO:0005783 endoplasmic reticulum; GO:0005788 endoplasmic reticulum lumen; GO:0012505 endomembrane system; GO:0016942 insulin-like growth fact…	GO:0001968 fibronectin binding; GO:0005488 binding; GO:0005515 protein binding; GO:0005520 insulin-like growth factor binding; GO:0008047 enzyme activator activity; GO:0008160 protein tyrosine phosphatase activator activity; GO:0019208 phosphatase regulator activity; GO:0019211 phosphatase activator activity; GO:0019838 growth factor binding; GO:0019888 protein phosphatase regulator activity; GO:…	PF00219; PF00086	PF00219 Insulin-like growth factor binding protein; PF00086 Thyroglobulin type-1 repeat
P18085	ADP-ribosylation factor 4 OS=Homo sapiens OX=9606 GN=ARF4 PE=1 SV=3	ARF4	2.82249	0.0204469	Up	20.5108	6.1	2	1	320.249	898.043	368.39	1935.06	1191.21	1702.8	1116.89	642.661	1254.45	175.681	907.627	1353.8	696.399	327.461	687.063	0.353794	0.99211	0.406978	2.13775	1.31598	1.88116	1.23388	0.709978	1.38585	0.194083	1.0027	1.49561	0.769345	0.361762	0.759031	cytoplasm	K07939	ARF4; ADP-ribosylation factor 4	hsa04144 Endocytosis	GO:0000003 reproduction; GO:0001505 regulation of neurotransmitter levels; GO:0001654 eye development; GO:0003006 developmental process involved in reproduction; GO:0003008 system process; GO:0006355 regulation of transcription, DNA-templated; GO:0006357 regulation of transcription by RNA polymerase II; GO:0006464 cellular protein modification process; GO:0006471 protein ADP-ribosylation; GO:0006…	GO:0001726 ruffle; GO:0005622 intracellular anatomical structure; GO:0005737 cytoplasm; GO:0005794 Golgi apparatus; GO:0005829 cytosol; GO:0005886 plasma membrane; GO:0012505 endomembrane system; GO:0016020 membrane; GO:0030425 dendrite; GO:0031252 cell leading edge; GO:0031253 cell projection membrane; GO:0031256 leading edge membrane; GO:0032587 ruffle membrane; GO:0036477 somatodendritic compa…	GO:0000166 nucleotide binding; GO:0001882 nucleoside binding; GO:0001883 purine nucleoside binding; GO:0003824 catalytic activity; GO:0003924 GTPase activity; GO:0003956 NAD(P)+-protein-arginine ADP-ribosyltransferase activity; GO:0005085 guanyl-nucleotide exchange factor activity; GO:0005102 signaling receptor binding; GO:0005154 epidermal growth factor receptor binding; GO:0005488 binding; GO:0…	PF00025	PF00025 ADP-ribosylation factor family	U
P19652	Alpha-1-acid glycoprotein 2 OS=Homo sapiens OX=9606 GN=ORM2 PE=1 SV=2	ORM2	4.50835	0.0285357	Up	23.6026	22.9	4	4	15782.8	149287	51708	612032	236580	315690	69575	108611	143067	30483.3	228699	258104	112903	108045	37306.5	0.0955425	0.903721	0.313018	3.70498	1.43216	1.91105	0.421178	0.657485	0.866068	0.184533	1.38445	1.56245	0.683468	0.654059	0.225838	extracellular	K17308			GO:0001101 response to acid chemical; GO:0001775 cell activation; GO:0001817 regulation of cytokine production; GO:0001818 negative regulation of cytokine production; GO:0001819 positive regulation of cytokine production; GO:0002237 response to molecule of bacterial origin; GO:0002252 immune effector process; GO:0002263 cell activation involved in immune response; GO:0002274 myeloid leukocyte act…	GO:0000323 lytic vacuole; GO:0005576 extracellular region; GO:0005615 extracellular space; GO:0005622 intracellular anatomical structure; GO:0005737 cytoplasm; GO:0005764 lysosome; GO:0005766 primary lysosome; GO:0005773 vacuole; GO:0005775 vacuolar lumen; GO:0012505 endomembrane system; GO:0030141 secretory granule; GO:0031091 platelet alpha granule; GO:0031093 platelet alpha granule lumen; GO:0…	GO:0005488 binding;	PF00061	PF00061 Lipocalin / cytosolic fatty-acid binding protein family
P20023	Complement receptor type 2 OS=Homo sapiens OX=9606 GN=CR2 PE=1 SV=2	CR2	0.292577	0.0137364	Down	112.916	7.8	10	10	2578.91	832.5	3969.38	351.109	799.092	629.337	661.739	2200.64	1273.43	1131.26	564.789	1273.57	1937.25	1471.43	2673.61	1.73097	0.558774	2.66425	0.235664	0.53635	0.422411	0.444159	1.47707	0.854723	0.759304	0.379086	0.854819	1.30028	0.987626	1.79452	endoplasmic reticulum	K04012	CR2; complement receptor type 2	hsa04662 B cell receptor signaling pathway; hsa04610 Complement and coagulation cascades; hsa04640 Hematopoietic cell lineage; hsa05169 Epstein-Barr virus infection	GO:0001701 in utero embryonic development; GO:0001775 cell activation; GO:0002252 immune effector process; GO:0002253 activation of immune response; GO:0002263 cell activation involved in immune response; GO:0002274 myeloid leukocyte activation; GO:0002275 myeloid cell activation involved in immune response; GO:0002283 neutrophil activation involved in immune response; GO:0002366 leukocyte activa…	GO:0005622 intracellular anatomical structure; GO:0005737 cytoplasm; GO:0005886 plasma membrane; GO:0005887 integral component of plasma membrane; GO:0009897 external side of plasma membrane; GO:0009986 cell surface; GO:0012505 endomembrane system; GO:0012506 vesicle membrane; GO:0016020 membrane; GO:0016021 integral component of membrane; GO:0030141 secretory granule; GO:0030659 cytoplasmic vesi…	GO:0001846 opsonin binding; GO:0001847 opsonin receptor activity; GO:0001848 complement binding; GO:0001851 complement component C3b binding; GO:0001855 complement component C4b binding; GO:0001861 complement component C4b receptor activity; GO:0003676 nucleic acid binding; GO:0003677 DNA binding; GO:0004875 complement receptor activity; GO:0004877 complement component C3b receptor activity; GO:0…	PF00084	PF00084 Sushi repeat (SCR repeat)	TV
P20061	Transcobalamin-1 OS=Homo sapiens OX=9606 GN=TCN1 PE=1 SV=2	TCN1	0.40528	0.00857715	Down	48.2067	1.6	1	1	1231.77	550.771	1134.86	559.739	509.666	529.024	1665.83	1577.68	4569.65	1565.49	1155.36	631.924	1791.58	1172.95	979.487	0.941439	0.420955	0.867376	0.427809	0.389538	0.404333	1.27319	1.20583	3.49259	1.19651	0.883045	0.48298	1.3693	0.896488	0.748623	extracellular	K25741			GO:0001775 cell activation; GO:0002252 immune effector process; GO:0002263 cell activation involved in immune response; GO:0002274 myeloid leukocyte activation; GO:0002275 myeloid cell activation involved in immune response; GO:0002283 neutrophil activation involved in immune response; GO:0002366 leukocyte activation involved in immune response; GO:0002376 immune system process; GO:0002443 leukoc…	GO:0005576 extracellular region; GO:0005622 intracellular anatomical structure; GO:0005737 cytoplasm; GO:0012505 endomembrane system; GO:0030141 secretory granule; GO:0031410 cytoplasmic vesicle; GO:0031974 membrane-enclosed lumen; GO:0031982 vesicle; GO:0031983 vesicle lumen; GO:0034774 secretory granule lumen; GO:0035580 specific granule lumen; GO:0042581 specific granule; GO:0043226 organelle;…		PF14478	PF14478 Domain of unknown function (DUF4430)
P20851	C4b-binding protein beta chain OS=Homo sapiens OX=9606 GN=C4BPB PE=1 SV=1	C4BPB	1.88915	0.0189052	Up	28.3574	27.8	7	7	2551.13	2683.74	3224.35	6106.87	5040.66	4190.74	3189.5	3063.39	1583.37	3352.78	3866.04	5395.72	2311.86	3438.33	2368.96	0.73074	0.768723	0.923575	1.74924	1.44383	1.20039	0.913592	0.87747	0.453536	0.960363	1.10738	1.54554	0.662204	0.984866	0.678558	extracellular	K04003	C4BPB; complement component 4 binding protein beta	hsa05133 Pertussis; hsa04610 Complement and coagulation cascades	GO:0002673 regulation of acute inflammatory response; GO:0002682 regulation of immune system process; GO:0002683 negative regulation of immune system process; GO:0002697 regulation of immune effector process; GO:0002698 negative regulation of immune effector process; GO:0002703 regulation of leukocyte mediated immunity; GO:0002704 negative regulation of leukocyte mediated immunity; GO:0002706 reg…	GO:0005576 extracellular region; GO:0005615 extracellular space; GO:0005886 plasma membrane; GO:0016020 membrane; GO:0044217 other organism part; GO:0071944 cell periphery;		PF00084	PF00084 Sushi repeat (SCR repeat)	TV
P24557	Thromboxane-A synthase OS=Homo sapiens OX=9606 GN=TBXAS1 PE=1 SV=3	TBXAS1	0.335599	0.0274627	Down	60.5183	1.3	1	1	19371.2	31714.1	24521.3	14181.6	21883.5	21877.5	21545	55833.4	62925.8	23157.3	36558.5	24313.6	59479.2	80992.5	32182.8	0.547686	0.896659	0.693296	0.400961	0.618717	0.618546	0.609147	1.57859	1.77912	0.65473	1.03363	0.687424	1.68167	2.28992	0.909911	plasma membrane	K01832	TBXAS1; thromboxane-A synthase [EC:5.3.99.5]	hsa00590 Arachidonic acid metabolism; hsa04611 Platelet activation; hsa01100 Metabolic pathways	GO:0001101 response to acid chemical; GO:0001516 prostaglandin biosynthetic process; GO:0001676 long-chain fatty acid metabolic process; GO:0003008 system process; GO:0003013 circulatory system process; GO:0003018 vascular process in circulatory system; GO:0006082 organic acid metabolic process; GO:0006629 lipid metabolic process; GO:0006631 fatty acid metabolic process; GO:0006633 fatty acid bio…	GO:0005622 intracellular anatomical structure; GO:0005737 cytoplasm; GO:0005783 endoplasmic reticulum; GO:0005789 endoplasmic reticulum membrane; GO:0012505 endomembrane system; GO:0016020 membrane; GO:0031984 organelle subcompartment; GO:0042175 nuclear outer membrane-endoplasmic reticulum membrane network; GO:0043226 organelle; GO:0043227 membrane-bounded organelle; GO:0043229 intracellular org…	GO:0003824 catalytic activity; GO:0004796 thromboxane-A synthase activity; GO:0016491 oxidoreductase activity; GO:0016627 oxidoreductase activity, acting on the CH-CH group of donors; GO:0016628 oxidoreductase activity, acting on the CH-CH group of donors, NAD or NADP as acceptor; GO:0016853 isomerase activity; GO:0016860 intramolecular oxidoreductase activity; GO:0036134 12-hydroxyheptadecatrien…	PF00067	PF00067 Cytochrome P450	Q
P26572	Alpha-1,3-mannosyl-glycoprotein 2-beta-N-acetylglucosaminyltransferase OS=Homo sapiens OX=9606 GN=MGAT1 PE=1 SV=2	MGAT1	1.6596	0.0152314	Up	50.8784	5.6	2	2	645.49	897.802	1677.31	1430.84	1355.22	1150.83	1070.32				466.804	1120.85	732.86		848.602	0.62301	0.866534	1.6189	1.381	1.30802	1.11075	1.03304				0.450547	1.08182	0.707336		0.819048	extracellular	K00726	MGAT1; alpha-1,3-mannosyl-glycoprotein beta-1,2-N-acetylglucosaminyltransferase [EC:2.4.1.101]	hsa00510 N-Glycan biosynthesis; hsa00513 Various types of N-glycan biosynthesis; hsa01100 Metabolic pathways	GO:0001701 in utero embryonic development; GO:0002252 immune effector process; GO:0002376 immune system process; GO:0003002 regionalization; GO:0005975 carbohydrate metabolic process; GO:0006040 amino sugar metabolic process; GO:0006047 UDP-N-acetylglucosamine metabolic process; GO:0006049 UDP-N-acetylglucosamine catabolic process; GO:0006139 nucleobase-containing compound metabolic process; GO:0…	GO:0000139 Golgi membrane; GO:0005622 intracellular anatomical structure; GO:0005737 cytoplasm; GO:0005794 Golgi apparatus; GO:0005795 Golgi stack; GO:0005797 Golgi medial cisterna; GO:0012505 endomembrane system; GO:0016020 membrane; GO:0016021 integral component of membrane; GO:0031090 organelle membrane; GO:0031224 intrinsic component of membrane; GO:0031984 organelle subcompartment; GO:003198…	GO:0003824 catalytic activity; GO:0003827 alpha-1,3-mannosylglycoprotein 2-beta-N-acetylglucosaminyltransferase activity; GO:0008194 UDP-glycosyltransferase activity; GO:0008375 acetylglucosaminyltransferase activity; GO:0016740 transferase activity; GO:0016757 glycosyltransferase activity; GO:0016758 hexosyltransferase activity; GO:0140096 catalytic activity, acting on a protein; GO:0140103 cata…			G
P28072	Proteasome subunit beta type-6 OS=Homo sapiens OX=9606 GN=PSMB6 PE=1 SV=4	PSMB6	1.70535	0.0462205	Up	25.3577	8.4	2	2	2363.78	1713.38	1601.16	1215.84	1854.67	1546.27	2189.44	5843.03	3150.34	1059.17	1177.74	1686.51		908.634	896.184	1.21638	0.881685	0.823942	0.625656	0.954394	0.795696	1.12666	3.00676	1.62113	0.545038	0.606052	0.867863		0.467573	0.461167	cytoplasm,nucleus	K02738	PSMB6; 20S proteasome subunit beta 1 [EC:3.4.25.1]	hsa05017 Spinocerebellar ataxia; hsa05016 Huntington disease; hsa03050 Proteasome; hsa05012 Parkinson disease; hsa05010 Alzheimer disease; hsa05022 Pathways of neurodegeneration - multiple diseases; hsa05014 Amyotrophic lateral sclerosis; hsa05020 Prion disease	GO:0006464 cellular protein modification process; GO:0006508 proteolysis; GO:0006511 ubiquitin-dependent protein catabolic process; GO:0006807 nitrogen compound metabolic process; GO:0008152 metabolic process; GO:0009056 catabolic process; GO:0009057 macromolecule catabolic process; GO:0009987 cellular process; GO:0010498 proteasomal protein catabolic process; GO:0016579 protein deubiquitination;…	GO:0000502 proteasome complex; GO:0005622 intracellular anatomical structure; GO:0005634 nucleus; GO:0005654 nucleoplasm; GO:0005737 cytoplasm; GO:0005829 cytosol; GO:0005839 proteasome core complex; GO:0019774 proteasome core complex, beta-subunit complex; GO:0031974 membrane-enclosed lumen; GO:0031981 nuclear lumen; GO:0032991 protein-containing complex; GO:0043226 organelle; GO:0043227 membran…	GO:0003824 catalytic activity; GO:0004175 endopeptidase activity; GO:0008233 peptidase activity; GO:0016787 hydrolase activity; GO:0140096 catalytic activity, acting on a protein;	PF00227	PF00227 Proteasome subunit	O
P28074	Proteasome subunit beta type-5 OS=Homo sapiens OX=9606 GN=PSMB5 PE=1 SV=3	PSMB5	1.72451	0.00606522	Up	28.4803	8	3	3	1081.57	985.776	1157	628.237	683.426	591.097	1138.25		1441.13	605.004	1004.59	506.937	339.971		395.604	1.33165	1.21371	1.42452	0.773501	0.841451	0.727773	1.40144		1.77436	0.744896	1.23688	0.624153	0.418581		0.487077	nucleus	K02737	PSMB5; 20S proteasome subunit beta 5 [EC:3.4.25.1]	hsa05017 Spinocerebellar ataxia; hsa05016 Huntington disease; hsa03050 Proteasome; hsa05012 Parkinson disease; hsa05010 Alzheimer disease; hsa05022 Pathways of neurodegeneration - multiple diseases; hsa05014 Amyotrophic lateral sclerosis; hsa05020 Prion disease	GO:0000226 microtubule cytoskeleton organization; GO:0006464 cellular protein modification process; GO:0006508 proteolysis; GO:0006511 ubiquitin-dependent protein catabolic process; GO:0006807 nitrogen compound metabolic process; GO:0006950 response to stress; GO:0006979 response to oxidative stress; GO:0006996 organelle organization; GO:0007010 cytoskeleton organization; GO:0007017 microtubule-b…	GO:0000502 proteasome complex; GO:0005622 intracellular anatomical structure; GO:0005634 nucleus; GO:0005654 nucleoplasm; GO:0005737 cytoplasm; GO:0005813 centrosome; GO:0005815 microtubule organizing center; GO:0005829 cytosol; GO:0005839 proteasome core complex; GO:0005856 cytoskeleton; GO:0015630 microtubule cytoskeleton; GO:0019774 proteasome core complex, beta-subunit complex; GO:0031974 mem…	GO:0003824 catalytic activity; GO:0004175 endopeptidase activity; GO:0008233 peptidase activity; GO:0016787 hydrolase activity; GO:0140096 catalytic activity, acting on a protein;	PF00227	PF00227 Proteasome subunit	O
P30040	Endoplasmic reticulum resident protein 29 OS=Homo sapiens OX=9606 GN=ERP29 PE=1 SV=4	ERP29	2.57309	0.0238656	Up	28.9934	8.4	2	2		272.044	235.452	1075.93	861.423	670.727	169.336	247.573	366.016		77.4547	1006.33	398.293	277.439			0.576974	0.499366	2.28192	1.82698	1.42253	0.359143	0.525073	0.776277		0.164272	2.13432	0.844732	0.588415		extracellular	K09586	ERP29; endoplasmic reticulum protein 29	hsa04141 Protein processing in endoplasmic reticulum	GO:0000003 reproduction; GO:0001932 regulation of protein phosphorylation; GO:0001934 positive regulation of protein phosphorylation; GO:0002791 regulation of peptide secretion; GO:0002792 negative regulation of peptide secretion; GO:0003002 regionalization; GO:0003006 developmental process involved in reproduction; GO:0006457 protein folding; GO:0006508 proteolysis; GO:0006807 nitrogen compound …	GO:0005622 intracellular anatomical structure; GO:0005737 cytoplasm; GO:0005783 endoplasmic reticulum; GO:0005788 endoplasmic reticulum lumen; GO:0005790 smooth endoplasmic reticulum; GO:0009986 cell surface; GO:0012505 endomembrane system; GO:0030133 transport vesicle; GO:0031410 cytoplasmic vesicle; GO:0031974 membrane-enclosed lumen; GO:0031982 vesicle; GO:0042470 melanosome; GO:0043226 organe…	GO:0005488 binding; GO:0005515 protein binding; GO:0042802 identical protein binding; GO:0042803 protein homodimerization activity; GO:0046983 protein dimerization activity; GO:0051087 chaperone binding;	PF07912; PF07749	PF07912 ERp29, N-terminal domain; PF07749 Endoplasmic reticulum protein ERp29, C-terminal domain
P30101	Protein disulfide-isomerase A3 OS=Homo sapiens OX=9606 GN=PDIA3 PE=1 SV=4	PDIA3	2.01345	0.0344815	Up	56.7824	9.5	9	9	1852.59	2711.66	1512.75	5223.2	5242.97	5068.41	1935.15	19108.8	5036.27	1882.15	3358.69	8014.84	3725.33	2366.48	1623.6	0.404713	0.592386	0.330472	1.14105	1.14537	1.10724	0.422749	4.17449	1.10022	0.411171	0.733735	1.75091	0.813831	0.516977	0.35469	endoplasmic reticulum	K08056	PDIA3; protein disulfide-isomerase A3 [EC:5.3.4.1]	hsa05168 Herpes simplex virus 1 infection; hsa04612 Antigen processing and presentation; hsa05170 Human immunodeficiency virus 1 infection; hsa05169 Epstein-Barr virus infection; hsa04141 Protein processing in endoplasmic reticulum; hsa05163 Human cytomegalovirus infection	GO:0000003 reproduction; GO:0001666 response to hypoxia; GO:0002376 immune system process; GO:0002474 antigen processing and presentation of peptide antigen via MHC class I; GO:0002478 antigen processing and presentation of exogenous peptide antigen; GO:0002479 antigen processing and presentation of exogenous peptide antigen via MHC class I, TAP-dependent; GO:0002931 response to ischemia; GO:0003…	GO:0001669 acrosomal vesicle; GO:0005576 extracellular region; GO:0005615 extracellular space; GO:0005622 intracellular anatomical structure; GO:0005634 nucleus; GO:0005737 cytoplasm; GO:0005739 mitochondrion; GO:0005740 mitochondrial envelope; GO:0005758 mitochondrial intermembrane space; GO:0005768 endosome; GO:0005783 endoplasmic reticulum; GO:0005788 endoplasmic reticulum lumen; GO:0005789 en…	GO:0003756 protein disulfide isomerase activity; GO:0003810 protein-glutamine gamma-glutamyltransferase activity; GO:0003824 catalytic activity; GO:0004175 endopeptidase activity; GO:0004197 cysteine-type endopeptidase activity; GO:0004620 phospholipase activity; GO:0004629 phospholipase C activity; GO:0005102 signaling receptor binding; GO:0005488 binding; GO:0005515 protein binding; GO:0008081 …	PF00085; PF13848	PF00085 Thioredoxin; PF13848 Thioredoxin-like domain	O
P35916	Vascular endothelial growth factor receptor 3 OS=Homo sapiens OX=9606 GN=FLT4 PE=1 SV=3	FLT4	1.59116	0.0147984	Up	152.757	7.5	9	9	818.767	687.232	1111.29	962.727	1048.65	987.17	1120.51	886.288	54.5459	733.588	632.379	743.107	738.663	501.694	644.153	1.05233	0.883273	1.4283	1.23736	1.34779	1.26877	1.44015	1.13911	0.0701059	0.942853	0.812774	0.955088	0.949376	0.644809	0.827907	plasma membrane	K05097	FLT4; FMS-like tyrosine kinase 4 [EC:2.7.10.1]	hsa04510 Focal adhesion; hsa04014 Ras signaling pathway; hsa05224 Breast cancer; hsa04020 Calcium signaling pathway; hsa05200 Pathways in cancer; hsa04151 PI3K-Akt signaling pathway; hsa04015 Rap1 signaling pathway; hsa04010 MAPK signaling pathway	GO:0000003 reproduction; GO:0000165 MAPK cascade; GO:0000902 cell morphogenesis; GO:0000904 cell morphogenesis involved in differentiation; GO:0001101 response to acid chemical; GO:0001525 angiogenesis; GO:0001558 regulation of cell growth; GO:0001568 blood vessel development; GO:0001570 vasculogenesis; GO:0001655 urogenital system development; GO:0001667 ameboidal-type cell migration; GO:0001817…	GO:0005576 extracellular region; GO:0005615 extracellular space; GO:0005622 intracellular anatomical structure; GO:0005634 nucleus; GO:0005654 nucleoplasm; GO:0005737 cytoplasm; GO:0005768 endosome; GO:0005769 early endosome; GO:0005783 endoplasmic reticulum; GO:0005794 Golgi apparatus; GO:0005856 cytoskeleton; GO:0005886 plasma membrane; GO:0005887 integral component of plasma membrane; GO:00125…	GO:0003824 catalytic activity; GO:0004672 protein kinase activity; GO:0004713 protein tyrosine kinase activity; GO:0004714 transmembrane receptor protein tyrosine kinase activity; GO:0004888 transmembrane signaling receptor activity; GO:0005021 vascular endothelial growth factor-activated receptor activity; GO:0005102 signaling receptor binding; GO:0005178 integrin binding; GO:0005488 binding; GO…	PF13927; PF07679; PF17988; PF07714	PF13927 Immunoglobulin domain; PF07679 Immunoglobulin I-set domain; PF17988 VEGFR-2 Transmembrane domain; PF07714 Protein tyrosine and serine/threonine kinase	T
P36980	Complement factor H-related protein 2 OS=Homo sapiens OX=9606 GN=CFHR2 PE=1 SV=1	CFHR2	0.195247	0.0145489	Down	30.6507	9.6	4	4	30060	26783.7	10848.1	9716.2	14196.1	11005.1	30855.5	31767.9	90128.8	36870.1	33856.5	9238.71	26517.7	68089.2	84230	0.876958	0.781377	0.316478	0.283457	0.414151	0.321058	0.900166	0.926783	2.62938	1.07563	0.987716	0.269527	0.773618	1.98641	2.45729	extracellular	K23815	CFHR1_2_3; complement factor H-related protein 1/2/3	hsa04610 Complement and coagulation cascades	GO:0002252 immune effector process; GO:0002253 activation of immune response; GO:0002376 immune system process; GO:0002673 regulation of acute inflammatory response; GO:0002682 regulation of immune system process; GO:0002684 positive regulation of immune system process; GO:0002697 regulation of immune effector process; GO:0002920 regulation of humoral immune response; GO:0006807 nitrogen compound…	GO:0005576 extracellular region; GO:0005615 extracellular space; GO:0032991 protein-containing complex;	GO:0005488 binding; GO:0005515 protein binding; GO:0042802 identical protein binding; GO:0042803 protein homodimerization activity; GO:0046982 protein heterodimerization activity; GO:0046983 protein dimerization activity;	PF00084	PF00084 Sushi repeat (SCR repeat)
P37802	Transgelin-2 OS=Homo sapiens OX=9606 GN=TAGLN2 PE=1 SV=3	TAGLN2	3.439	0.0404647	Up	22.3914	9.5	12	11	252.277	1230.15	244.298	3419.99	3776.65	2469.01	812.692	3426.78	2393.18	815.389	2459.56	5667.47	1721.16	737.72	351.721	0.127079	0.61966	0.12306	1.72274	1.9024	1.24371	0.409375	1.72616	1.20551	0.410734	1.23894	2.85486	0.866993	0.37161	0.177172	cytoplasm,nucleus	K20526			GO:0002576 platelet degranulation; GO:0006810 transport; GO:0006887 exocytosis; GO:0009888 tissue development; GO:0009987 cellular process; GO:0016192 vesicle-mediated transport; GO:0030154 cell differentiation; GO:0030855 epithelial cell differentiation; GO:0032502 developmental process; GO:0032940 secretion by cell; GO:0045055 regulated exocytosis; GO:0046903 secretion; GO:0048856 anatomical st…	GO:0005576 extracellular region; GO:0005622 intracellular anatomical structure; GO:0005737 cytoplasm; GO:0005829 cytosol;		PF00307	PF00307 Calponin homology (CH) domain	Z
P37840	Alpha-synuclein OS=Homo sapiens OX=9606 GN=SNCA PE=1 SV=1	SNCA	3.68298	0.0196853	Up	14.4602	6.4	3	2	7112.29	6054.68	1495.61	5441.2	4065.54	3361.18	5383.03	29472.5	11075.1	2018.86	4859.1	8422.94	1056.89	1868.82	568.179	1.1564	0.984438	0.243172	0.884691	0.661021	0.546499	0.875232	4.79196	1.80072	0.328248	0.790046	1.3695	0.171841	0.303854	0.0923809	extracellular	K04528	SNCA; alpha-synuclein	hsa05022 Pathways of neurodegeneration - multiple diseases; hsa05012 Parkinson disease; hsa05010 Alzheimer disease	GO:0000122 negative regulation of transcription by RNA polymerase II; GO:0001504 neurotransmitter uptake; GO:0001505 regulation of neurotransmitter levels; GO:0001774 microglial cell activation; GO:0001775 cell activation; GO:0001919 regulation of receptor recycling; GO:0001921 positive regulation of receptor recycling; GO:0001932 regulation of protein phosphorylation; GO:0001933 negative regulat…	GO:0000323 lytic vacuole; GO:0005576 extracellular region; GO:0005615 extracellular space; GO:0005622 intracellular anatomical structure; GO:0005634 nucleus; GO:0005635 nuclear envelope; GO:0005640 nuclear outer membrane; GO:0005737 cytoplasm; GO:0005739 mitochondrion; GO:0005740 mitochondrial envelope; GO:0005741 mitochondrial outer membrane; GO:0005743 mitochondrial inner membrane; GO:0005758 m…	GO:0000287 magnesium ion binding; GO:0001067 transcription regulatory region nucleic acid binding; GO:0003676 nucleic acid binding; GO:0003677 DNA binding; GO:0003779 actin binding; GO:0003824 catalytic activity; GO:0004857 enzyme inhibitor activity; GO:0004866 endopeptidase inhibitor activity; GO:0004869 cysteine-type endopeptidase inhibitor activity; GO:0005488 binding; GO:0005504 fatty acid bi…
P41250	Glycine--tRNA ligase OS=Homo sapiens OX=9606 GN=GARS1 PE=1 SV=3	GARS1	1.85685	0.00846531	Up	83.1656	2	2	2		224.57		318.79	374.224	346.268	218.037		443.822		246.159	322.841	224.536	187.919	147.247		0.808754		1.14807	1.34771	1.24703	0.785228		1.59836		0.886506	1.16266	0.80863	0.676761	0.530288	mitochondria	K01880	GARS; glycyl-tRNA synthetase [EC:6.1.1.14]	hsa00970 Aminoacyl-tRNA biosynthesis	GO:0000902 cell morphogenesis; GO:0000904 cell morphogenesis involved in differentiation; GO:0000959 mitochondrial RNA metabolic process; GO:0002164 larval development; GO:0002376 immune system process; GO:0002520 immune system development; GO:0006082 organic acid metabolic process; GO:0006139 nucleobase-containing compound metabolic process; GO:0006399 tRNA metabolic process; GO:0006412 translat…	GO:0005576 extracellular region; GO:0005615 extracellular space; GO:0005622 intracellular anatomical structure; GO:0005737 cytoplasm; GO:0005739 mitochondrion; GO:0005759 mitochondrial matrix; GO:0005829 cytosol; GO:0012505 endomembrane system; GO:0030141 secretory granule; GO:0030424 axon; GO:0031410 cytoplasmic vesicle; GO:0031974 membrane-enclosed lumen; GO:0031982 vesicle; GO:0042995 cell pro…	GO:0003824 catalytic activity; GO:0004081 bis(5'-nucleosyl)-tetraphosphatase (asymmetrical) activity; GO:0004551 nucleotide diphosphatase activity; GO:0004812 aminoacyl-tRNA ligase activity; GO:0004820 glycine-tRNA ligase activity; GO:0005488 binding; GO:0005515 protein binding; GO:0008796 bis(5'-nucleosyl)-tetraphosphatase activity; GO:0016462 pyrophosphatase activity; GO:0016787 hydrolase activ…	PF00458; PF00587; PF03129	PF00458 WHEP-TRS domain; PF00587 tRNA synthetase class II core domain (G, H, P, S and T); PF03129 Anticodon binding domain	J
P48059	LIM and senescent cell antigen-like-containing domain protein 1 OS=Homo sapiens OX=9606 GN=LIMS1 PE=1 SV=4	LIMS1	2.37788	0.0484192	Up	37.2513	7.4	3	2		620.302		1832.95	1330	1165.66	641.49	1865.02		1215.41	1566.74	1755.55	776.373		437.203		0.516657		1.52668	1.10777	0.970892	0.534304	1.55339		1.01233	1.30495	1.46222	0.64665		0.364151	nucleus	K23354			GO:0001700 embryonic development via the syncytial blastoderm; GO:0001932 regulation of protein phosphorylation; GO:0001933 negative regulation of protein phosphorylation; GO:0001952 regulation of cell-matrix adhesion; GO:0001954 positive regulation of cell-matrix adhesion; GO:0002009 morphogenesis of an epithelium; GO:0002165 instar larval or pupal development; GO:0003008 system process; GO:0006…	GO:0005622 intracellular anatomical structure; GO:0005634 nucleus; GO:0005654 nucleoplasm; GO:0005737 cytoplasm; GO:0005829 cytosol; GO:0005886 plasma membrane; GO:0005911 cell-cell junction; GO:0005912 adherens junction; GO:0005925 focal adhesion; GO:0009925 basal plasma membrane; GO:0016020 membrane; GO:0016323 basolateral plasma membrane; GO:0030016 myofibril; GO:0030017 sarcomere; GO:0030054 …	GO:0005488 binding; GO:0005515 protein binding; GO:0008092 cytoskeletal protein binding; GO:0008270 zinc ion binding; GO:0017022 myosin binding; GO:0019899 enzyme binding; GO:0019900 kinase binding; GO:0019901 protein kinase binding; GO:0043167 ion binding; GO:0043169 cation binding; GO:0046872 metal ion binding; GO:0046914 transition metal ion binding;	PF00412	PF00412 LIM domain	TZ
P54289	Voltage-dependent calcium channel subunit alpha-2/delta-1 OS=Homo sapiens OX=9606 GN=CACNA2D1 PE=1 SV=3	CACNA2D1	0.441351	0.0325152	Down	124.568	13.8	17	15	3274.64	2508.99	2561.33	1005.58	1005.65	1655.01	2464.7	2635.78	2941.27	3283.09	2379.59	2449.16	3551.52	1861.45	2893.9	1.34679	1.03189	1.05342	0.413573	0.413604	0.68067	1.01368	1.08404	1.20968	1.35026	0.978675	1.00728	1.46066	0.765573	1.1902	plasma membrane	K04858	CACNA2D1; voltage-dependent calcium channel alpha-2/delta-1	hsa04260 Cardiac muscle contraction; hsa05410 Hypertrophic cardiomyopathy; hsa04921 Oxytocin signaling pathway; hsa05412 Arrhythmogenic right ventricular cardiomyopathy; hsa05414 Dilated cardiomyopathy; hsa04261 Adrenergic signaling in cardiomyocytes; hsa04010 MAPK signaling pathway	GO:0001508 action potential; GO:0002027 regulation of heart rate; GO:0003008 system process; GO:0003012 muscle system process; GO:0003013 circulatory system process; GO:0003015 heart process; GO:0006810 transport; GO:0006811 ion transport; GO:0006812 cation transport; GO:0006816 calcium ion transport; GO:0006873 cellular ion homeostasis; GO:0006874 cellular calcium ion homeostasis; GO:0006875 cel…	GO:0005622 intracellular anatomical structure; GO:0005737 cytoplasm; GO:0005783 endoplasmic reticulum; GO:0005886 plasma membrane; GO:0005891 voltage-gated calcium channel complex; GO:0012505 endomembrane system; GO:0016020 membrane; GO:0016021 integral component of membrane; GO:0016528 sarcoplasm; GO:0016529 sarcoplasmic reticulum; GO:0030315 T-tubule; GO:0031224 intrinsic component of membrane;…	GO:0005215 transporter activity; GO:0005216 ion channel activity; GO:0005244 voltage-gated ion channel activity; GO:0005245 voltage-gated calcium channel activity; GO:0005261 cation channel activity; GO:0005262 calcium channel activity; GO:0008324 cation transmembrane transporter activity; GO:0015075 ion transmembrane transporter activity; GO:0015085 calcium ion transmembrane transporter activity…	PF13768	PF13768 von Willebrand factor type A domain	PT
P55072	Transitional endoplasmic reticulum ATPase OS=Homo sapiens OX=9606 GN=VCP PE=1 SV=4	VCP	2.47071	0.0409293	Up	89.3218	6.2	6	6	517.417	786.066	152.996	912.476	1004.56	738.042	313.993	1012.11	662.895		364.782	1062.66	580.683	304.103	189.834	0.842051	1.27925	0.248988	1.48497	1.63483	1.2011	0.510997	1.64712	1.0788		0.593651	1.72938	0.94501	0.494901	0.308938	cytoplasm,nucleus	K13525	VCP; transitional endoplasmic reticulum ATPase	hsa05134 Legionellosis; hsa05022 Pathways of neurodegeneration - multiple diseases; hsa05014 Amyotrophic lateral sclerosis; hsa04141 Protein processing in endoplasmic reticulum	GO:0000003 reproduction; GO:0000226 microtubule cytoskeleton organization; GO:0000731 DNA synthesis involved in DNA repair; GO:0000902 cell morphogenesis; GO:0000904 cell morphogenesis involved in differentiation; GO:0001775 cell activation; GO:0002082 regulation of oxidative phosphorylation; GO:0002165 instar larval or pupal development; GO:0002252 immune effector process; GO:0002263 cell activa…	GO:0000323 lytic vacuole; GO:0000502 proteasome complex; GO:0000785 chromatin; GO:0005576 extracellular region; GO:0005622 intracellular anatomical structure; GO:0005634 nucleus; GO:0005654 nucleoplasm; GO:0005694 chromosome; GO:0005737 cytoplasm; GO:0005764 lysosome; GO:0005766 primary lysosome; GO:0005767 secondary lysosome; GO:0005773 vacuole; GO:0005775 vacuolar lumen; GO:0005776 autophagosom…	GO:0000166 nucleotide binding; GO:0002020 protease binding; GO:0003824 catalytic activity; GO:0005102 signaling receptor binding; GO:0005488 binding; GO:0005515 protein binding; GO:0005524 ATP binding; GO:0008047 enzyme activator activity; GO:0016462 pyrophosphatase activity; GO:0016504 peptidase activator activity; GO:0016787 hydrolase activity; GO:0016817 hydrolase activity, acting on acid anhy…	PF02359; PF02933; PF00004; PF17862; PF09336	PF02359 Cell division protein 48 (CDC48), N-terminal domain; PF02933 Cell division protein 48 (CDC48), domain 2; PF00004 ATPase family associated with various cellular activities (AAA); PF17862 AAA+ lid domain; PF09336 Vps4 C terminal oligomerisation domain	O
P59190	Ras-related protein Rab-15 OS=Homo sapiens OX=9606 GN=RAB15 PE=1 SV=1	RAB15	2.66769	0.0400072	Up	24.3906	5.2	1	1	2847.37	4612.63	2492.15	10364.2	14067.2	10588.2	5909.58	10273.7	5568.06	886.876	9359.28	20530.7	7693.65	2410.26	3023.41	0.386076	0.625429	0.337912	1.40528	1.90738	1.43566	0.801283	1.39301	0.754977	0.120252	1.26903	2.78377	1.04319	0.326809	0.409946	cytoplasm	K07908			GO:0001505 regulation of neurotransmitter levels; GO:0002790 peptide secretion; GO:0006810 transport; GO:0006836 neurotransmitter transport; GO:0006887 exocytosis; GO:0006904 vesicle docking involved in exocytosis; GO:0007154 cell communication; GO:0007267 cell-cell signaling; GO:0007268 chemical synaptic transmission; GO:0007269 neurotransmitter secretion; GO:0008104 protein localization; GO:000…	GO:0016020 membrane;	GO:0000166 nucleotide binding; GO:0001882 nucleoside binding; GO:0001883 purine nucleoside binding; GO:0005488 binding; GO:0005525 GTP binding; GO:0017076 purine nucleotide binding; GO:0019001 guanyl nucleotide binding; GO:0032549 ribonucleoside binding; GO:0032550 purine ribonucleoside binding; GO:0032553 ribonucleotide binding; GO:0032555 purine ribonucleotide binding; GO:0032561 guanyl ribonuc…	PF00071	PF00071 Ras family	TU
P61224	Ras-related protein Rap-1b OS=Homo sapiens OX=9606 GN=RAP1B PE=1 SV=1	RAP1B	5.46298	0.0259757	Up	20.8248	8.2	5	0	392.797	1409.52	473.004	7310.1	5948.4	3230.2	961.911	13956.4	773.597	397.708	2880.19	6699.81	2070.1	510.055	438.108	0.124167	0.445563	0.149521	2.31079	1.88035	1.0211	0.30407	4.41174	0.244541	0.125719	0.910457	2.11788	0.654379	0.161233	0.13849	cytoplasm	K07836	RAP1B; Ras-related protein Rap-1B	hsa04062 Chemokine signaling pathway; hsa04510 Focal adhesion; hsa04014 Ras signaling pathway; hsa04972 Pancreatic secretion; hsa05211 Renal cell carcinoma; hsa04722 Neurotrophin signaling pathway; hsa04024 cAMP signaling pathway; hsa04670 Leukocyte transendothelial migration; hsa04720 Long-term potentiation; hsa04015 Rap1 signaling pathway; hsa04611 Platelet activation; hsa04934 Cushing syndrome…	GO:0000003 reproduction; GO:0000165 MAPK cascade; GO:0000578 embryonic axis specification; GO:0000902 cell morphogenesis; GO:0000904 cell morphogenesis involved in differentiation; GO:0001501 skeletal system development; GO:0001505 regulation of neurotransmitter levels; GO:0001654 eye development; GO:0001700 embryonic development via the syncytial blastoderm; GO:0001736 establishment of planar po…	GO:0000323 lytic vacuole; GO:0005622 intracellular anatomical structure; GO:0005737 cytoplasm; GO:0005764 lysosome; GO:0005765 lysosomal membrane; GO:0005766 primary lysosome; GO:0005773 vacuole; GO:0005774 vacuolar membrane; GO:0005811 lipid droplet; GO:0005829 cytosol; GO:0005886 plasma membrane; GO:0005911 cell-cell junction; GO:0012505 endomembrane system; GO:0012506 vesicle membrane; GO:0016…	GO:0000166 nucleotide binding; GO:0001882 nucleoside binding; GO:0001883 purine nucleoside binding; GO:0003824 catalytic activity; GO:0003924 GTPase activity; GO:0004672 protein kinase activity; GO:0004708 MAP kinase kinase activity; GO:0004712 protein serine/threonine/tyrosine kinase activity; GO:0005488 binding; GO:0005515 protein binding; GO:0005525 GTP binding; GO:0016301 kinase activity; GO:…	PF00071	PF00071 Ras family	R
P61769	Beta-2-microglobulin OS=Homo sapiens OX=9606 GN=B2M PE=1 SV=1	B2M	0.333801	0.0236646	Down	13.7146	8.4	2	2	18990.7	13915.7	20996.4	3285.7	5885.47	1931.39	5103.98	5328.76	16726.1	19106.9	2968.64	2118.69	9140.13	12172.9	11947.9	1.9039	1.39511	2.10498	0.329406	0.590044	0.19363	0.511697	0.534232	1.67686	1.91555	0.297619	0.212408	0.916338	1.22039	1.19783	extracellular	K08055	B2M; beta-2-microglobulin	hsa05168 Herpes simplex virus 1 infection; hsa04612 Antigen processing and presentation; hsa05170 Human immunodeficiency virus 1 infection; hsa05166 Human T-cell leukemia virus 1 infection; hsa05169 Epstein-Barr virus infection; hsa05163 Human cytomegalovirus infection	GO:0000041 transition metal ion transport; GO:0001775 cell activation; GO:0001817 regulation of cytokine production; GO:0001819 positive regulation of cytokine production; GO:0001910 regulation of leukocyte mediated cytotoxicity; GO:0001912 positive regulation of leukocyte mediated cytotoxicity; GO:0001914 regulation of T cell mediated cytotoxicity; GO:0001916 positive regulation of T cell mediat…	GO:0000139 Golgi membrane; GO:0005576 extracellular region; GO:0005615 extracellular space; GO:0005622 intracellular anatomical structure; GO:0005737 cytoplasm; GO:0005768 endosome; GO:0005769 early endosome; GO:0005783 endoplasmic reticulum; GO:0005788 endoplasmic reticulum lumen; GO:0005794 Golgi apparatus; GO:0005798 Golgi-associated vesicle; GO:0005829 cytosol; GO:0005886 plasma membrane; GO:…	GO:0005488 binding; GO:0005515 protein binding; GO:0042802 identical protein binding;	PF07654	PF07654 Immunoglobulin C1-set domain
Q12860	Contactin-1 OS=Homo sapiens OX=9606 GN=CNTN1 PE=1 SV=1	CNTN1	0.510191	0.0173628	Down	113.32	9.7	16	16	4545.57	1840.96	2835.19	2071.39	1231.55	1799.99	2949.38	2368.94	947.004	3123.6	2389.26	1914.06	3863.22	2904.94	3233.83	1.79341	0.726335	1.1186	0.817247	0.485898	0.710168	1.16365	0.934643	0.373632	1.23239	0.942662	0.755176	1.5242	1.14612	1.27588	plasma membrane	K06759	CNTN1; contactin 1	hsa04514 Cell adhesion molecules	GO:0001932 regulation of protein phosphorylation; GO:0001934 positive regulation of protein phosphorylation; GO:0002028 regulation of sodium ion transport; GO:0003007 heart morphogenesis; GO:0007043 cell-cell junction assembly; GO:0007155 cell adhesion; GO:0007163 establishment or maintenance of cell polarity; GO:0007272 ensheathment of neurons; GO:0007275 multicellular organism development; GO:0…	GO:0005886 plasma membrane; GO:0005911 cell-cell junction; GO:0005918 septate junction; GO:0016020 membrane; GO:0030054 cell junction; GO:0043209 myelin sheath; GO:0043296 apical junction complex; GO:0045121 membrane raft; GO:0070160 tight junction; GO:0071944 cell periphery; GO:0098857 membrane microdomain;	GO:0005488 binding; GO:0030246 carbohydrate binding;	PF13927; PF07679; PF00041	PF13927 Immunoglobulin domain; PF07679 Immunoglobulin I-set domain; PF00041 Fibronectin type III domain	T
Q14210	Lymphocyte antigen 6D OS=Homo sapiens OX=9606 GN=LY6D PE=1 SV=1	LY6D	0.428869	0.0207113	Down	13.2864	7	1	1	1106.79	695.729	602.506	398.35	458.051	427.738	450.421	1492.16	1476.53		338.927	304.897	624.803	1216.08	1153.37	1.44189	0.906374	0.784926	0.518958	0.596735	0.557244	0.586795	1.94394	1.92357		0.441543	0.39721	0.813973	1.58427	1.50257	extracellular	K06846			GO:0001775 cell activation; GO:0002376 immune system process; GO:0002520 immune system development; GO:0002521 leukocyte differentiation; GO:0007155 cell adhesion; GO:0007275 multicellular organism development; GO:0009987 cellular process; GO:0010033 response to organic substance; GO:0014070 response to organic cyclic compound; GO:0022610 biological adhesion; GO:0030097 hemopoiesis; GO:0030098 ly…	GO:0005576 extracellular region; GO:0005886 plasma membrane; GO:0009986 cell surface; GO:0016020 membrane; GO:0071944 cell periphery;		PF00021	PF00021 u-PAR/Ly-6 domain
Q14247	Src substrate cortactin OS=Homo sapiens OX=9606 GN=CTTN PE=1 SV=2	CTTN	3.51265	0.0227057	Up	61.5861	9.1	11	11		461.637		1068.32	1159.4	622.035	1475.06	3459.1	998.068	229.563	498.262	652.651	318.551	222.306			0.496164		1.14823	1.24611	0.668558	1.58538	3.71781	1.07271	0.246733	0.535528	0.701463	0.342375	0.238932		cytoplasm	K06106	CTTN; cortactin	hsa05100 Bacterial invasion of epithelial cells; hsa05130 Pathogenic Escherichia coli infection; hsa05205 Proteoglycans in cancer; hsa04530 Tight junction; hsa05131 Shigellosis	GO:0000003 reproduction; GO:0000902 cell morphogenesis; GO:0001558 regulation of cell growth; GO:0001667 ameboidal-type cell migration; GO:0002064 epithelial cell development; GO:0002065 columnar/cuboidal epithelial cell differentiation; GO:0002066 columnar/cuboidal epithelial cell development; GO:0003006 developmental process involved in reproduction; GO:0006810 transport; GO:0006886 intracellul…	GO:0001726 ruffle; GO:0002102 podosome; GO:0005622 intracellular anatomical structure; GO:0005737 cytoplasm; GO:0005794 Golgi apparatus; GO:0005819 spindle; GO:0005829 cytosol; GO:0005856 cytoskeleton; GO:0005886 plasma membrane; GO:0005905 clathrin-coated pit; GO:0005938 cell cortex; GO:0012505 endomembrane system; GO:0015629 actin cytoskeleton; GO:0015630 microtubule cytoskeleton; GO:0016020 me…	GO:0005488 binding; GO:0005515 protein binding; GO:0005522 profilin binding; GO:0044877 protein-containing complex binding; GO:0070064 proline-rich region binding; GO:0071933 Arp2/3 complex binding;	PF14604	PF14604 Variant SH3 domain
Q15848	Adiponectin OS=Homo sapiens OX=9606 GN=ADIPOQ PE=1 SV=1	ADIPOQ	0.488466	0.00454758	Down	26.4136	9.8	3	3	34213.1	12644.4	18840.7	13353.5	19620.4	16097.9	5520.29	43881.4	42458.7	30067	7755.82	11123.2	29695.8	34533.7	36231.4	1.44141	0.532714	0.793766	0.56259	0.826614	0.678209	0.232572	1.84874	1.7888	1.26674	0.326756	0.468624	1.2511	1.45492	1.52645	extracellular	K07296	ADIPOQ; adiponectin	hsa04936 Alcoholic liver disease; hsa04932 Non-alcoholic fatty liver disease; hsa03320 PPAR signaling pathway; hsa04211 Longevity regulating pathway; hsa04920 Adipocytokine signaling pathway; hsa04930 Type II diabetes mellitus; hsa04152 AMPK signaling pathway	GO:0001655 urogenital system development; GO:0001656 metanephros development; GO:0001817 regulation of cytokine production; GO:0001818 negative regulation of cytokine production; GO:0001819 positive regulation of cytokine production; GO:0001822 kidney development; GO:0001932 regulation of protein phosphorylation; GO:0001933 negative regulation of protein phosphorylation; GO:0001934 positive regul…	GO:0005576 extracellular region; GO:0005615 extracellular space; GO:0005622 intracellular anatomical structure; GO:0005737 cytoplasm; GO:0005783 endoplasmic reticulum; GO:0009986 cell surface; GO:0012505 endomembrane system; GO:0032991 protein-containing complex; GO:0043226 organelle; GO:0043227 membrane-bounded organelle; GO:0043229 intracellular organelle; GO:0043231 intracellular membrane-boun…	GO:0005102 signaling receptor binding; GO:0005125 cytokine activity; GO:0005179 hormone activity; GO:0005488 binding; GO:0005515 protein binding; GO:0030545 signaling receptor regulator activity; GO:0031406 carboxylic acid binding; GO:0033691 sialic acid binding; GO:0036094 small molecule binding; GO:0042802 identical protein binding; GO:0042803 protein homodimerization activity; GO:0043167 ion b…	PF00386	PF00386 C1q domain
Q4LDE5	Sushi, von Willebrand factor type A, EGF and pentraxin domain-containing protein 1 OS=Homo sapiens OX=9606 GN=SVEP1 PE=1 SV=3	SVEP1	2.73497	0.0392187	Up	390.17	1.6	7	7	216.765	476.088	250.852	678.233	483.5	364.112	345.646		923.657	581.105	287.401	371.866	226.295		145.64	0.526604	1.1566	0.609415	1.64769	1.1746	0.884567	0.839705		2.24391	1.41173	0.698206	0.903404	0.549756		0.353814	extracellular	K24469				GO:0005576 extracellular region;	GO:0003682 chromatin binding; GO:0005488 binding;	PF00092; PF00084; PF02494; PF00008; PF12661; PF00354; PF07645	PF00092 von Willebrand factor type A domain; PF00084 Sushi repeat (SCR repeat); PF02494 HYR domain; PF00008 EGF-like domain; PF12661 Human growth factor-like EGF; PF00354 Pentaxin family; PF07645 Calcium-binding EGF domain	TV
Q6UXB8	Peptidase inhibitor 16 OS=Homo sapiens OX=9606 GN=PI16 PE=1 SV=1	PI16	0.438202	0.00327489	Down	49.471	18.8	8	8	4114.73	3155.83	2656.57	1504.26	2158.46	2219.29	2206.7	3592.81	2751.26	3610.98	3679.4	2832.48	4450.7	4131.64	4840.74	1.28838	0.988134	0.83181	0.471006	0.675846	0.694891	0.690948	1.12496	0.861458	1.13065	1.15207	0.886889	1.39358	1.29368	1.5157	extracellular	K20412			GO:0001775 cell activation; GO:0002252 immune effector process; GO:0002263 cell activation involved in immune response; GO:0002274 myeloid leukocyte activation; GO:0002275 myeloid cell activation involved in immune response; GO:0002283 neutrophil activation involved in immune response; GO:0002366 leukocyte activation involved in immune response; GO:0002376 immune system process; GO:0002443 leukoc…	GO:0000323 lytic vacuole; GO:0005622 intracellular anatomical structure; GO:0005737 cytoplasm; GO:0005764 lysosome; GO:0005765 lysosomal membrane; GO:0005766 primary lysosome; GO:0005773 vacuole; GO:0005774 vacuolar membrane; GO:0005886 plasma membrane; GO:0012505 endomembrane system; GO:0012506 vesicle membrane; GO:0016020 membrane; GO:0030141 secretory granule; GO:0030659 cytoplasmic vesicle me…		PF00188	PF00188 Cysteine-rich secretory protein family	S
Q7KZF4	Staphylococcal nuclease domain-containing protein 1 OS=Homo sapiens OX=9606 GN=SND1 PE=1 SV=1	SND1	2.41665	0.0328967	Up	101.997	5.9	7	7	350.075	655.222	280.327	721.692	1255.76	847.419	375.222	521.197			401.669	1004.1	583.17	309.727	276.02	0.600266	1.1235	0.480671	1.23747	2.15322	1.45305	0.643386	0.893686			0.688734	1.7217	0.999949	0.531083	0.473286	cytoplasm	K15979	SND1; staphylococcal nuclease domain-containing protein 1	hsa05203 Viral carcinogenesis	GO:0000003 reproduction; GO:0006139 nucleobase-containing compound metabolic process; GO:0006401 RNA catabolic process; GO:0006725 cellular aromatic compound metabolic process; GO:0006807 nitrogen compound metabolic process; GO:0007276 gamete generation; GO:0007283 spermatogenesis; GO:0008152 metabolic process; GO:0009056 catabolic process; GO:0009057 macromolecule catabolic process; GO:0009889 r…	GO:0005622 intracellular anatomical structure; GO:0005634 nucleus; GO:0005737 cytoplasm; GO:0005829 cytosol; GO:0016442 RISC complex; GO:0031332 RNAi effector complex; GO:0032991 protein-containing complex; GO:0043226 organelle; GO:0043227 membrane-bounded organelle; GO:0043229 intracellular organelle; GO:0043231 intracellular membrane-bounded organelle; GO:0097433 dense body; GO:1990904 ribonucl…	GO:0003712 transcription coregulator activity; GO:0003713 transcription coactivator activity; GO:0003824 catalytic activity; GO:0004518 nuclease activity; GO:0005488 binding; GO:0005515 protein binding; GO:0016787 hydrolase activity; GO:0016788 hydrolase activity, acting on ester bonds; GO:0140110 transcription regulator activity;	PF00565; PF00567	PF00565 Staphylococcal nuclease homologue; PF00567 Tudor domain	K
Q7Z5N4	Protein sidekick-1 OS=Homo sapiens OX=9606 GN=SDK1 PE=2 SV=3	SDK1	0.60992	9.84679e-05	Down	242.112	2.5	6	6	585.256	821.231	710.752	411.023	422.833	423.361	543.178	333.192			421.709	515.007	698.499		675.689	1.07031	1.50186	1.29981	0.751673	0.773272	0.774237	0.993356	0.609337			0.771216	0.941837	1.2774		1.23569	cytoplasm	K16353			GO:0001654 eye development; GO:0001745 compound eye morphogenesis; GO:0001754 eye photoreceptor cell differentiation; GO:0003407 neural retina development; GO:0007155 cell adhesion; GO:0007156 homophilic cell adhesion via plasma membrane adhesion molecules; GO:0007275 multicellular organism development; GO:0007399 nervous system development; GO:0007416 synapse assembly; GO:0007423 sensory organ d…	GO:0005886 plasma membrane; GO:0005887 integral component of plasma membrane; GO:0016020 membrane; GO:0016021 integral component of membrane; GO:0031224 intrinsic component of membrane; GO:0031226 intrinsic component of plasma membrane; GO:0045202 synapse; GO:0071944 cell periphery;	GO:0005488 binding; GO:0005515 protein binding; GO:0042802 identical protein binding;	PF13927; PF07679; PF00041	PF13927 Immunoglobulin domain; PF07679 Immunoglobulin I-set domain; PF00041 Fibronectin type III domain	T
Q86WI1	Fibrocystin-L OS=Homo sapiens OX=9606 GN=PKHD1L1 PE=2 SV=2	PKHD1L1	0.604575	0.00738759	Down	465.734	1.9	10	10	393.996	460.25	636.291	253.069	294.026	332.918	191.908	484.693		407.844	256.765	596.341	543.834	440.516	471.241	0.957015	1.11795	1.54555	0.614705	0.714188	0.808658	0.466143	1.17732		0.990653	0.623681	1.44851	1.32097	1.07001	1.14464	plasma membrane				GO:0002376 immune system process; GO:0006955 immune response; GO:0007154 cell communication; GO:0007165 signal transduction; GO:0009987 cellular process; GO:0023052 signaling; GO:0050789 regulation of biological process; GO:0050794 regulation of cellular process; GO:0050896 response to stimulus; GO:0051716 cellular response to stimulus; GO:0065007 biological regulation;	GO:0005576 extracellular region; GO:0005615 extracellular space; GO:0005622 intracellular anatomical structure; GO:0005737 cytoplasm; GO:0005829 cytosol; GO:0005929 cilium; GO:0016020 membrane; GO:0016021 integral component of membrane; GO:0031224 intrinsic component of membrane; GO:0042995 cell projection; GO:0043226 organelle; GO:0120025 plasma membrane bounded cell projection;	GO:0038023 signaling receptor activity; GO:0060089 molecular transducer activity;	PF01833; PF07691; PF10162	PF01833 IPT/TIG domain; PF07691 PA14 domain; PF10162 G8 domain	T
Q8IWV2	Contactin-4 OS=Homo sapiens OX=9606 GN=CNTN4 PE=1 SV=1	CNTN4	0.619108	0.00284777	Down	113.454	7.1	9	8	884.89	680.234	968.258	720.118	624.531	636.616	660.207	895.66	1767.65	641.301	461.487	633.554	1017.5	1192.77	989.927	1.03903	0.798728	1.13692	0.84556	0.733322	0.747512	0.775213	1.05168	2.07556	0.753013	0.541876	0.743917	1.19474	1.40054	1.16237	extracellular	K06762			GO:0000902 cell morphogenesis; GO:0000904 cell morphogenesis involved in differentiation; GO:0003007 heart morphogenesis; GO:0006928 movement of cell or subcellular component; GO:0006935 chemotaxis; GO:0007043 cell-cell junction assembly; GO:0007155 cell adhesion; GO:0007158 neuron cell-cell adhesion; GO:0007163 establishment or maintenance of cell polarity; GO:0007272 ensheathment of neurons; GO…	GO:0005576 extracellular region; GO:0005622 intracellular anatomical structure; GO:0005737 cytoplasm; GO:0005829 cytosol; GO:0005886 plasma membrane; GO:0005911 cell-cell junction; GO:0005918 septate junction; GO:0016020 membrane; GO:0030054 cell junction; GO:0030424 axon; GO:0033268 node of Ranvier; GO:0042995 cell projection; GO:0043005 neuron projection; GO:0043209 myelin sheath; GO:0043296 ap…	GO:0005488 binding; GO:0005515 protein binding; GO:0042802 identical protein binding;	PF07679; PF13927; PF00041	PF07679 Immunoglobulin I-set domain; PF13927 Immunoglobulin domain; PF00041 Fibronectin type III domain	T
Q9BR76	Coronin-1B OS=Homo sapiens OX=9606 GN=CORO1B PE=1 SV=1	CORO1B	2.73531	0.0314953	Up	54.2347	9.4	5	4	267.353	374.042	195.844	1153.64	744.791	831.158	420.347	268.943	397.937	12530.4	848.677	1750.75	554.236	205.51	238.161	0.192972	0.269978	0.141358	0.832679	0.53758	0.599918	0.3034	0.194119	0.287225	9.04427	0.612563	1.26367	0.400039	0.148334	0.171901	mitochondria	K13886			GO:0001667 ameboidal-type cell migration; GO:0006928 movement of cell or subcellular component; GO:0006935 chemotaxis; GO:0006950 response to stress; GO:0006952 defense response; GO:0006996 organelle organization; GO:0007010 cytoskeleton organization; GO:0007015 actin filament organization; GO:0007154 cell communication; GO:0007165 signal transduction; GO:0007525 somatic muscle development; GO:00…	GO:0001725 stress fiber; GO:0005622 intracellular anatomical structure; GO:0005737 cytoplasm; GO:0005829 cytosol; GO:0005856 cytoskeleton; GO:0005884 actin filament; GO:0005886 plasma membrane; GO:0015629 actin cytoskeleton; GO:0016020 membrane; GO:0030027 lamellipodium; GO:0031252 cell leading edge; GO:0032432 actin filament bundle; GO:0042641 actomyosin; GO:0042995 cell projection; GO:0043226 o…	GO:0003779 actin binding; GO:0005488 binding; GO:0005515 protein binding; GO:0008092 cytoskeletal protein binding; GO:0042802 identical protein binding; GO:0044877 protein-containing complex binding; GO:0051015 actin filament binding; GO:0071933 Arp2/3 complex binding;	PF08953	PF08953 Domain of unknown function (DUF1899)	Z
Q9BS26	Endoplasmic reticulum resident protein 44 OS=Homo sapiens OX=9606 GN=ERP44 PE=1 SV=1	ERP44	2.02894	0.0193186	Up	46.9712	7.6	4	4	297.976	859.001	346.47	621.045	436.994	671.503	308.99				403.043	941.104	218.066	342.596	291.773	0.623102	1.79627	0.724509	1.29868	0.913805	1.40419	0.646134				0.842809	1.96796	0.456001	0.716409	0.610131	extracellular	K17264			GO:0001775 cell activation; GO:0002252 immune effector process; GO:0002263 cell activation involved in immune response; GO:0002274 myeloid leukocyte activation; GO:0002275 myeloid cell activation involved in immune response; GO:0002283 neutrophil activation involved in immune response; GO:0002366 leukocyte activation involved in immune response; GO:0002376 immune system process; GO:0002443 leukoc…	GO:0005576 extracellular region; GO:0005622 intracellular anatomical structure; GO:0005737 cytoplasm; GO:0005783 endoplasmic reticulum; GO:0005788 endoplasmic reticulum lumen; GO:0005789 endoplasmic reticulum membrane; GO:0005793 endoplasmic reticulum-Golgi intermediate compartment; GO:0009986 cell surface; GO:0012505 endomembrane system; GO:0016020 membrane; GO:0030141 secretory granule; GO:0031…	GO:0003756 protein disulfide isomerase activity; GO:0003824 catalytic activity; GO:0015036 disulfide oxidoreductase activity; GO:0016491 oxidoreductase activity; GO:0016667 oxidoreductase activity, acting on a sulfur group of donors; GO:0016853 isomerase activity; GO:0016860 intramolecular oxidoreductase activity; GO:0016864 intramolecular oxidoreductase activity, transposing S-S bonds; GO:014009…	PF00085; PF13848	PF00085 Thioredoxin; PF13848 Thioredoxin-like domain	OC
Q9BY67	Cell adhesion molecule 1 OS=Homo sapiens OX=9606 GN=CADM1 PE=1 SV=2	CADM1	0.490302	0.0488361	Down	48.5091	6.8	4	4	7141.34	3548.78	4684.75	2051.74	2877.51	2279.33	3724.33	3886.97	4980.72	3650.83	3217.26	4490.55	4158.12	3426.13	7118.06	1.74929	0.869282	1.14754	0.502578	0.704852	0.558326	0.912283	0.952122	1.22004	0.894279	0.788074	1.09997	1.01854	0.839239	1.74359	plasma membrane	K06781	CADM1; cell adhesion molecule 1	hsa04514 Cell adhesion molecules	GO:0000902 cell morphogenesis; GO:0001501 skeletal system development; GO:0001817 regulation of cytokine production; GO:0001819 positive regulation of cytokine production; GO:0001889 liver development; GO:0001910 regulation of leukocyte mediated cytotoxicity; GO:0001912 positive regulation of leukocyte mediated cytotoxicity; GO:0002682 regulation of immune system process; GO:0002684 positive regu…	GO:0005622 intracellular anatomical structure; GO:0005737 cytoplasm; GO:0005886 plasma membrane; GO:0005887 integral component of plasma membrane; GO:0005911 cell-cell junction; GO:0005912 adherens junction; GO:0008021 synaptic vesicle; GO:0012505 endomembrane system; GO:0014069 postsynaptic density; GO:0016020 membrane; GO:0016021 integral component of membrane; GO:0016323 basolateral plasma mem…	GO:0005102 signaling receptor binding; GO:0005488 binding; GO:0005515 protein binding; GO:0019904 protein domain specific binding; GO:0030165 PDZ domain binding; GO:0042802 identical protein binding; GO:0042803 protein homodimerization activity; GO:0046983 protein dimerization activity; GO:0050839 cell adhesion molecule binding;	PF07686; PF08205; PF13927	PF07686 Immunoglobulin V-set domain; PF08205 CD80-like C2-set immunoglobulin domain ; PF13927 Immunoglobulin domain
Q9NPY3	Complement component C1q receptor OS=Homo sapiens OX=9606 GN=CD93 PE=1 SV=3	CD93	0.566838	0.0478289	Down	68.56	9.4	5	5	9991.06	9172.47	9979.78	4628.93	6458.02	4259.34	5727.81	11073.3	7994.21	9637.07	5644.71	8207.46	7274.9	7888.91	11909.7	1.25047	1.14802	1.24906	0.579352	0.808279	0.533095	0.716886	1.38592	1.00055	1.20616	0.706485	1.02724	0.910519	0.987368	1.4906	plasma membrane	K06702			GO:0001775 cell activation; GO:0002252 immune effector process; GO:0002263 cell activation involved in immune response; GO:0002274 myeloid leukocyte activation; GO:0002275 myeloid cell activation involved in immune response; GO:0002283 neutrophil activation involved in immune response; GO:0002366 leukocyte activation involved in immune response; GO:0002376 immune system process; GO:0002443 leukoc…	GO:0005622 intracellular anatomical structure; GO:0005737 cytoplasm; GO:0005886 plasma membrane; GO:0009986 cell surface; GO:0012505 endomembrane system; GO:0012506 vesicle membrane; GO:0016020 membrane; GO:0030141 secretory granule; GO:0030659 cytoplasmic vesicle membrane; GO:0030667 secretory granule membrane; GO:0031090 organelle membrane; GO:0031410 cytoplasmic vesicle; GO:0031982 vesicle; GO…	GO:0001846 opsonin binding; GO:0001848 complement binding; GO:0001849 complement component C1q complex binding; GO:0005488 binding; GO:0005515 protein binding; GO:0038023 signaling receptor activity; GO:0060089 molecular transducer activity;	PF00059; PF12662; PF07645	PF00059 Lectin C-type domain; PF12662 Complement Clr-like EGF-like; PF07645 Calcium-binding EGF domain
Q9NZK5	Adenosine deaminase 2 OS=Homo sapiens OX=9606 GN=ADA2 PE=1 SV=2	ADA2	1.69299	0.0138839	Up	58.9336	23.1	11	11	1811.55	989.706	1432.09	1614.06	2272.98	2262.29	1665.17	2207.1	5497.99	2279.7	897.087	910.06	1331.23	1137.8	1163.21	0.989123	0.54039	0.781935	0.881295	1.24107	1.23523	0.909199	1.2051	3.00196	1.24474	0.489819	0.496902	0.726864	0.62125	0.635122	endoplasmic reticulum	K19572	CECR1; adenosine deaminase CECR1 [EC:3.5.4.4]	hsa01232 Nucleotide metabolism; hsa00230 Purine metabolism; hsa01100 Metabolic pathways	GO:0000003 reproduction; GO:0001775 cell activation; GO:0002164 larval development; GO:0002252 immune effector process; GO:0002263 cell activation involved in immune response; GO:0002274 myeloid leukocyte activation; GO:0002275 myeloid cell activation involved in immune response; GO:0002283 neutrophil activation involved in immune response; GO:0002366 leukocyte activation involved in immune respo…	GO:0000323 lytic vacuole; GO:0005576 extracellular region; GO:0005615 extracellular space; GO:0005622 intracellular anatomical structure; GO:0005737 cytoplasm; GO:0005764 lysosome; GO:0005766 primary lysosome; GO:0005773 vacuole; GO:0005775 vacuolar lumen; GO:0012505 endomembrane system; GO:0016020 membrane; GO:0016021 integral component of membrane; GO:0030141 secretory granule; GO:0031224 intri…	GO:0001664 G protein-coupled receptor binding; GO:0003824 catalytic activity; GO:0004000 adenosine deaminase activity; GO:0005102 signaling receptor binding; GO:0005488 binding; GO:0005515 protein binding; GO:0008083 growth factor activity; GO:0008270 zinc ion binding; GO:0016787 hydrolase activity; GO:0016810 hydrolase activity, acting on carbon-nitrogen (but not peptide) bonds; GO:0016814 hydro…	PF00962	PF00962 Adenosine deaminase	F
Q9Y251	Heparanase OS=Homo sapiens OX=9606 GN=HPSE PE=1 SV=2	HPSE	4.13807	0.0284709	Up	61.1488	7.9	6	6		279.803		1054.45	754.711	529.622	182.105	1080.43	410.77		360.33	559.285	250.49	126.302			0.550765		2.07559	1.48557	1.04251	0.358455	2.12671	0.808558		0.709273	1.1009	0.493064	0.248613		extracellular	K07964	HPSE; heparanase [EC:3.2.1.166]	hsa00531 Glycosaminoglycan degradation; hsa05205 Proteoglycans in cancer; hsa01100 Metabolic pathways	GO:0001525 angiogenesis; GO:0001568 blood vessel development; GO:0001775 cell activation; GO:0001817 regulation of cytokine production; GO:0001819 positive regulation of cytokine production; GO:0001944 vasculature development; GO:0002252 immune effector process; GO:0002263 cell activation involved in immune response; GO:0002274 myeloid leukocyte activation; GO:0002275 myeloid cell activation invo…	GO:0000323 lytic vacuole; GO:0005576 extracellular region; GO:0005622 intracellular anatomical structure; GO:0005634 nucleus; GO:0005654 nucleoplasm; GO:0005737 cytoplasm; GO:0005764 lysosome; GO:0005765 lysosomal membrane; GO:0005773 vacuole; GO:0005774 vacuolar membrane; GO:0005775 vacuolar lumen; GO:0005886 plasma membrane; GO:0012505 endomembrane system; GO:0016020 membrane; GO:0030141 secret…	GO:0003824 catalytic activity; GO:0004553 hydrolase activity, hydrolyzing O-glycosyl compounds; GO:0004566 beta-glucuronidase activity; GO:0005488 binding; GO:0005515 protein binding; GO:0016787 hydrolase activity; GO:0016798 hydrolase activity, acting on glycosyl bonds; GO:0030305 heparanase activity; GO:0043167 ion binding; GO:0043168 anion binding; GO:0043394 proteoglycan binding; GO:0043395 h…	PF03662	PF03662 Glycosyl hydrolase family 79, N-terminal domain
Q9Y5C1	Angiopoietin-related protein 3 OS=Homo sapiens OX=9606 GN=ANGPTL3 PE=1 SV=1	ANGPTL3	1.60788	0.0198496	Up	53.6375	9.1	9	9	2110.08	1522.01	2010.69	2299.25	1982.24	2098.68	1153.76	1436.22	345.278	1577.76	1813.69	2070.4	1323.64	1046.32	1598.09	1.29781	0.936117	1.23668	1.41416	1.21919	1.2908	0.709626	0.88335	0.212365	0.970407	1.11552	1.27341	0.814112	0.643542	0.982914	endoplasmic reticulum	K22288	ANGPTL3; angiopoietin-like 3	hsa04979 Cholesterol metabolism	GO:0001568 blood vessel development; GO:0001944 vasculature development; GO:0005975 carbohydrate metabolic process; GO:0006066 alcohol metabolic process; GO:0006071 glycerol metabolic process; GO:0006082 organic acid metabolic process; GO:0006629 lipid metabolic process; GO:0006631 fatty acid metabolic process; GO:0006638 neutral lipid metabolic process; GO:0006639 acylglycerol metabolic process;…	GO:0005576 extracellular region; GO:0005615 extracellular space; GO:0005622 intracellular anatomical structure; GO:0005737 cytoplasm; GO:0005768 endosome; GO:0005769 early endosome; GO:0005794 Golgi apparatus; GO:0009986 cell surface; GO:0012505 endomembrane system; GO:0031410 cytoplasmic vesicle; GO:0031982 vesicle; GO:0043226 organelle; GO:0043227 membrane-bounded organelle; GO:0043229 intracel…	GO:0004857 enzyme inhibitor activity; GO:0004859 phospholipase inhibitor activity; GO:0005102 signaling receptor binding; GO:0005178 integrin binding; GO:0005488 binding; GO:0005515 protein binding; GO:0008083 growth factor activity; GO:0030234 enzyme regulator activity; GO:0030545 signaling receptor regulator activity; GO:0044877 protein-containing complex binding; GO:0048018 receptor ligand act…	PF00147	PF00147 Fibrinogen beta and gamma chains, C-terminal globular domain	R
P01714	Immunoglobulin lambda variable 3-19 OS=Homo sapiens OX=9606 GN=IGLV3-19 PE=1 SV=2	IGLV3-19	0.294193	0.0306942	Down	12.0424	8	2	2		8679.41		12897.6	7266.42	7028.64	5890.8	5056.27	59170.3	52283.5	25225.8	7378.04	23033.1	38588			0.41249		0.612962	0.345338	0.334037	0.279961	0.2403	2.81208	2.48478	1.19886	0.350643	1.09465	1.8339		extracellular				GO:0002250 adaptive immune response; GO:0002252 immune effector process; GO:0002253 activation of immune response; GO:0002376 immune system process; GO:0002443 leukocyte mediated immunity; GO:0002449 lymphocyte mediated immunity; GO:0002455 humoral immune response mediated by circulating immunoglobulin; GO:0002460 adaptive immune response based on somatic recombination of immune receptors built f…	GO:0005576 extracellular region;		PF07686	PF07686 Immunoglobulin V-set domain
Q6UXK5	Leucine-rich repeat neuronal protein 1 OS=Homo sapiens OX=9606 GN=LRRN1 PE=1 SV=1	LRRN1	0.382155	0.037254	Down	80.7164	4.1	3	3	741.77	475.794	782.281	286.777	148.363	244.218	358.337	197.068			293.891	409.451	510.79		674.343	1.73748	1.11447	1.83237	0.671728	0.347516	0.572043	0.839347	0.461599			0.688392	0.959075	1.19644		1.57954	plasma membrane	K24492			GO:0044087 regulation of cellular component biogenesis; GO:0044089 positive regulation of cellular component biogenesis; GO:0048518 positive regulation of biological process; GO:0048522 positive regulation of cellular process; GO:0050789 regulation of biological process; GO:0050793 regulation of developmental process; GO:0050794 regulation of cellular process; GO:0050803 regulation of synapse str…	GO:0005576 extracellular region; GO:0005615 extracellular space;		PF07679	PF07679 Immunoglobulin I-set domain	R
Q96CM4	Nucleoredoxin-like protein 1 OS=Homo sapiens OX=9606 GN=NXNL1 PE=1 SV=1	NXNL1	0.31547	0.0133125	Down	23.943	3.8	1	1	781.451	925.952	2388.25	793.17	1170.61	1112.54	1371.38	1232.91	340.241	1118.1	1883.36	2340.6	1963.79	3505.67	4282.07	0.464963	0.550941	1.42101	0.471936	0.696511	0.661959	0.81597	0.733583	0.202443	0.665269	1.1206	1.39266	1.16845	2.08587	2.54783	extracellular				GO:0008152 metabolic process; GO:0009636 response to toxic substance; GO:0009987 cellular process; GO:0042221 response to chemical; GO:0050896 response to stimulus; GO:0051716 cellular response to stimulus; GO:0070887 cellular response to chemical stimulus; GO:0097237 cellular response to toxic substance; GO:0098754 detoxification; GO:0098869 cellular oxidant detoxification; GO:1990748 cellular d…	GO:0005622 intracellular anatomical structure; GO:0005737 cytoplasm;	GO:0003824 catalytic activity; GO:0004791 thioredoxin-disulfide reductase activity; GO:0015036 disulfide oxidoreductase activity; GO:0016209 antioxidant activity; GO:0016491 oxidoreductase activity; GO:0016651 oxidoreductase activity, acting on NAD(P)H; GO:0016667 oxidoreductase activity, acting on a sulfur group of donors; GO:0016668 oxidoreductase activity, acting on a sulfur group of donors, N…	PF13905	PF13905 Thioredoxin-like	R
Q9NTU7	Cerebellin-4 OS=Homo sapiens OX=9606 GN=CBLN4 PE=1 SV=1	CBLN4	0.400906	0.00736283	Down	21.8081	6	3	3	731.328	626.094	401.283	248.246	206.611	197.369	407.296	464.685	319.213	442.848	422.075	366.967	644.048	382.243	600.588	1.69789	1.45358	0.931643	0.576343	0.47968	0.458223	0.945602	1.07884	0.741104	1.02814	0.979915	0.851973	1.49526	0.887438	1.39436	extracellular	K24235			GO:0002790 peptide secretion; GO:0006810 transport; GO:0008104 protein localization; GO:0009306 protein secretion; GO:0009987 cellular process; GO:0015031 protein transport; GO:0015833 peptide transport; GO:0032940 secretion by cell; GO:0033036 macromolecule localization; GO:0042886 amide transport; GO:0045184 establishment of protein localization; GO:0046903 secretion; GO:0051179 localization; G…	GO:0005576 extracellular region; GO:0005615 extracellular space; GO:0045202 synapse;		PF00386	PF00386 C1q domain
Q86UD1	Out at first protein homolog OS=Homo sapiens OX=9606 GN=OAF PE=2 SV=1	OAF	1.91585	0.0487148	Up	30.6883	7.3	3	3	767.773	1521.52	972.402	1931.72	1598.12	1664.19	1218.79	559.893	120.829	618.182	1406.44	2475.35	1378.62	616.345	716.123	0.655608	1.29924	0.830341	1.64951	1.36465	1.42107	1.04074	0.478097	0.103177	0.527871	1.20097	2.11372	1.17722	0.526301	0.611503	extracellular
[truncated: 9 more columns]

## Sheet: ATBvsNTM
Protein accession	Protein description	Gene name	ATB/NTM Ratio	ATB/NTM P value	Regulated Type	MW [kDa]	Coverage [%]	Peptides	Unique peptides	Intensity CPs_1	Intensity CPs_2	Intensity CPs_3	Intensity NTM_1	Intensity NTM_2	Intensity NTM_3	Intensity ATB_1	Intensity ATB_2	Intensity ATB_3	Intensity LTBI_1	Intensity LTBI_2	Intensity LTBI_3	Intensity HD_1	Intensity HD_2	Intensity HD_3	CPs_1	CPs_2	CPs_3	NTM_1	NTM_2	NTM_3	ATB_1	ATB_2	ATB_3	LTBI_1	LTBI_2	LTBI_3	HD_1	HD_2	HD_3	Subcellular localization	KEGG KO No.	KEGG Gene	KEGG pathway	Biological Process	Cellular Component	Molecular Function	Pfam ID	Domain description	KOG category
O00429	Dynamin-1-like protein OS=Homo sapiens OX=9606 GN=DNM1L PE=1 SV=2	DNM1L	0.377026	0.00319151	Down	81.8772	5.3	4	4				196.55	167.762	225.948	73.5558	74.8065			131.015	426.597	173.99		64.7999				1.15239	0.983605	1.32476	0.431265	0.438598			0.768154	2.50118	1.02012		0.379928	cytoplasm	K17065	DNM1L; dynamin 1-like protein [EC:3.6.5.5]	hsa04621 NOD-like receptor signaling pathway; hsa04668 TNF signaling pathway; hsa04217 Necroptosis	GO:0000266 mitochondrial fission; GO:0000278 mitotic cell cycle; GO:0000281 mitotic cytokinesis; GO:0000910 cytokinesis; GO:0001505 regulation of neurotransmitter levels; GO:0001666 response to hypoxia; GO:0001703 gastrulation with mouth forming first; GO:0001836 release of cytochrome c from mitochondria; GO:0001956 positive regulation of neurotransmitter secretion; GO:0002791 regulation of pepti…	GO:0000139 Golgi membrane; GO:0005622 intracellular anatomical structure; GO:0005737 cytoplasm; GO:0005739 mitochondrion; GO:0005740 mitochondrial envelope; GO:0005741 mitochondrial outer membrane; GO:0005777 peroxisome; GO:0005783 endoplasmic reticulum; GO:0005789 endoplasmic reticulum membrane; GO:0005794 Golgi apparatus; GO:0005829 cytosol; GO:0005856 cytoskeleton; GO:0005874 microtubule; GO:0…	GO:0000166 nucleotide binding; GO:0001882 nucleoside binding; GO:0001883 purine nucleoside binding; GO:0003824 catalytic activity; GO:0003924 GTPase activity; GO:0005096 GTPase activator activity; GO:0005488 binding; GO:0005515 protein binding; GO:0005525 GTP binding; GO:0008017 microtubule binding; GO:0008047 enzyme activator activity; GO:0008092 cytoskeletal protein binding; GO:0015631 tubulin …	PF00350	PF00350 Dynamin family	UR
O15145	Actin-related protein 2/3 complex subunit 3 OS=Homo sapiens OX=9606 GN=ARPC3 PE=1 SV=3	ARPC3	0.292168	0.000388066	Down	20.5467	3.9	2	2	1167.44	5374.76	705.933	7584.46	6961.54	7430.72	2030.37	2601.3	1789.22		7256.54	20180.9	14182.9	1323.24	766.981	0.20596	0.948213	0.12454	1.33805	1.22815	1.31092	0.358196	0.45892	0.315654		1.28019	3.5603	2.50215	0.233445	0.13531	cytoplasm	K05756	ARPC3; actin related protein 2/3 complex, subunit 3	hsa04666 Fc gamma R-mediated phagocytosis; hsa04530 Tight junction; hsa05131 Shigellosis; hsa05100 Bacterial invasion of epithelial cells; hsa05132 Salmonella infection; hsa04810 Regulation of actin cytoskeleton; hsa05130 Pathogenic Escherichia coli infection; hsa04144 Endocytosis; hsa05135 Yersinia infection	GO:0001667 ameboidal-type cell migration; GO:0002009 morphogenesis of an epithelium; GO:0002252 immune effector process; GO:0002253 activation of immune response; GO:0002376 immune system process; GO:0002429 immune response-activating cell surface receptor signaling pathway; GO:0002431 Fc receptor mediated stimulatory signaling pathway; GO:0002433 immune response-regulating cell surface receptor …	GO:0005622 intracellular anatomical structure; GO:0005737 cytoplasm; GO:0005829 cytosol; GO:0005856 cytoskeleton; GO:0005884 actin filament; GO:0005885 Arp2/3 protein complex; GO:0015629 actin cytoskeleton; GO:0030027 lamellipodium; GO:0030424 axon; GO:0030426 growth cone; GO:0030427 site of polarized growth; GO:0031252 cell leading edge; GO:0031941 filamentous actin; GO:0032991 protein-containin…	GO:0003779 actin binding; GO:0005198 structural molecule activity; GO:0005200 structural constituent of cytoskeleton; GO:0005488 binding; GO:0005515 protein binding; GO:0008092 cytoskeletal protein binding;			Z
O43175	D-3-phosphoglycerate dehydrogenase OS=Homo sapiens OX=9606 GN=PHGDH PE=1 SV=4	PHGDH	0.496959	0.0345995	Down	56.6505	1.5	1	1		952.174	480.476	583.394	514.771	758.15	356.321	258.687			781.146	436.414	490.79	646.144			1.67356	0.844493	1.02538	0.904771	1.33254	0.626277	0.454673			1.37296	0.767049	0.862622	1.13567		cytoplasm	K00058	serA; D-3-phosphoglycerate dehydrogenase / 2-oxoglutarate reductase [EC:1.1.1.95 1.1.1.399]	hsa00260 Glycine, serine and threonine metabolism; hsa00270 Cysteine and methionine metabolism; hsa01200 Carbon metabolism; hsa01230 Biosynthesis of amino acids; hsa01100 Metabolic pathways	GO:0001505 regulation of neurotransmitter levels; GO:0006082 organic acid metabolic process; GO:0006091 generation of precursor metabolites and energy; GO:0006520 cellular amino acid metabolic process; GO:0006541 glutamine metabolic process; GO:0006544 glycine metabolic process; GO:0006563 L-serine metabolic process; GO:0006564 L-serine biosynthetic process; GO:0006566 threonine metabolic process…	GO:0005622 intracellular anatomical structure; GO:0005737 cytoplasm; GO:0005829 cytosol; GO:0043209 myelin sheath;	GO:0003824 catalytic activity; GO:0004617 phosphoglycerate dehydrogenase activity; GO:0009055 electron transfer activity; GO:0016491 oxidoreductase activity; GO:0016614 oxidoreductase activity, acting on CH-OH group of donors; GO:0016616 oxidoreductase activity, acting on the CH-OH group of donors, NAD or NADP as acceptor;	PF19304	PF19304 D-3-phosphoglycerate dehydrogenase intervening domain	E
O43707	Alpha-actinin-4 OS=Homo sapiens OX=9606 GN=ACTN4 PE=1 SV=2	ACTN4	0.361762	0.0147904	Down	104.854	4.5	5	4	63.8499	430.135	86.7973	1277.81	714.075	1255.27	507.628	367.781	299.287		712.643	1735.1	1221.5			0.0883544	0.595213	0.120109	1.76821	0.988125	1.73702	0.702447	0.50893	0.414148		0.986144	2.401	1.6903			cytoplasm	K05699	ACTN1_4; actinin alpha 1/4	hsa04510 Focal adhesion; hsa05146 Amoebiasis; hsa05203 Viral carcinogenesis; hsa04530 Tight junction; hsa05131 Shigellosis; hsa04810 Regulation of actin cytoskeleton; hsa05322 Systemic lupus erythematosus; hsa04520 Adherens junction; hsa04670 Leukocyte transendothelial migration	GO:0001666 response to hypoxia; GO:0002028 regulation of sodium ion transport; GO:0002576 platelet degranulation; GO:0006810 transport; GO:0006887 exocytosis; GO:0006928 movement of cell or subcellular component; GO:0006950 response to stress; GO:0006996 organelle organization; GO:0007010 cytoskeleton organization; GO:0007015 actin filament organization; GO:0007043 cell-cell junction assembly; GO…	GO:0001725 stress fiber; GO:0005576 extracellular region; GO:0005622 intracellular anatomical structure; GO:0005634 nucleus; GO:0005654 nucleoplasm; GO:0005737 cytoplasm; GO:0005829 cytosol; GO:0005856 cytoskeleton; GO:0005911 cell-cell junction; GO:0005938 cell cortex; GO:0012505 endomembrane system; GO:0015629 actin cytoskeleton; GO:0016604 nuclear body; GO:0030016 myofibril; GO:0030017 sarcome…	GO:0000976 transcription cis-regulatory region binding; GO:0000977 RNA polymerase II transcription regulatory region sequence-specific DNA binding; GO:0001067 transcription regulatory region nucleic acid binding; GO:0001882 nucleoside binding; GO:0003676 nucleic acid binding; GO:0003677 DNA binding; GO:0003682 chromatin binding; GO:0003690 double-stranded DNA binding; GO:0003712 transcription cor…	PF00307; PF00435; PF08726	PF00307 Calponin homology (CH) domain; PF00435 Spectrin repeat; PF08726 Ca2+ insensitive EF hand	Z
O43866	CD5 antigen-like OS=Homo sapiens OX=9606 GN=CD5L PE=1 SV=1	CD5L	2.7205	0.0488179	Up	38.0878	19.9	6	6	31716.5	13112.3	10909	13607.3	14781.7	7827.93	48212	18342.9	31973.2	32660.6	21029.9	6116.24	16782.2	51859.6	13168.8	1.43254	0.592243	0.492729	0.614602	0.667647	0.353565	2.17759	0.828494	1.44414	1.47518	0.94986	0.276253	0.758004	2.34235	0.594797	extracellular	K25412			GO:0006950 response to stress; GO:0006952 defense response; GO:0006968 cellular defense response; GO:0050896 response to stimulus;	GO:0005576 extracellular region; GO:0005615 extracellular space;		PF00530	PF00530 Scavenger receptor cysteine-rich domain
O75882	Attractin OS=Homo sapiens OX=9606 GN=ATRN PE=1 SV=2	ATRN	2.20629	0.0314025	Up	158.537	20.4	29	29	6871.06	10923.1	15849	7927.61	8110.39	7622.6	10628.7	22614	18959.6	15594.1	12399.9	14691.7	10990.7	12554.8	15252.7	0.53964	0.857883	1.24475	0.62262	0.636975	0.598665	0.834755	1.77606	1.48905	1.22473	0.973866	1.15386	0.863188	0.986034	1.19792	plasma membrane	K24332			GO:0006950 response to stress; GO:0006979 response to oxidative stress; GO:0007154 cell communication; GO:0007165 signal transduction; GO:0007272 ensheathment of neurons; GO:0007275 multicellular organism development; GO:0007399 nervous system development; GO:0007417 central nervous system development; GO:0007420 brain development; GO:0008037 cell recognition; GO:0008038 neuron recognition; GO:00…	GO:0005576 extracellular region; GO:0005615 extracellular space; GO:0005622 intracellular anatomical structure; GO:0005737 cytoplasm; GO:0005886 plasma membrane; GO:0005887 integral component of plasma membrane; GO:0016020 membrane; GO:0016021 integral component of membrane; GO:0031224 intrinsic component of membrane; GO:0031226 intrinsic component of plasma membrane; GO:0071944 cell periphery;	GO:0038023 signaling receptor activity; GO:0060089 molecular transducer activity;	PF00431; PF00059	PF00431 CUB domain; PF00059 Lectin C-type domain	TV
P00739	Haptoglobin-related protein OS=Homo sapiens OX=9606 GN=HPR PE=2 SV=2	HPR	5.4673	0.0119875	Up	39.0296	7.8	5	5	1507.75	673.797	4838.94	2908.02	1333.8	872.227	6147.68	12527.8	9284.57		12775.8	1446.03		2142.1	4449.67	0.321808	0.143813	1.0328	0.620676	0.284681	0.186165	1.31214	2.67388	1.98166		2.72682	0.308636		0.457202	0.94972	mitochondria	K14477	HPR; haptoglobin-related protein	hsa05143 African trypanosomiasis	GO:0000003 reproduction; GO:0000302 response to reactive oxygen species; GO:0001101 response to acid chemical; GO:0001666 response to hypoxia; GO:0001775 cell activation; GO:0001889 liver development; GO:0002237 response to molecule of bacterial origin; GO:0002252 immune effector process; GO:0002263 cell activation involved in immune response; GO:0002274 myeloid leukocyte activation; GO:0002275 m…	GO:0005576 extracellular region; GO:0005615 extracellular space; GO:0005622 intracellular anatomical structure; GO:0005737 cytoplasm; GO:0005783 endoplasmic reticulum; GO:0005794 Golgi apparatus; GO:0012505 endomembrane system; GO:0030139 endocytic vesicle; GO:0030141 secretory granule; GO:0031410 cytoplasmic vesicle; GO:0031838 haptoglobin-hemoglobin complex; GO:0031974 membrane-enclosed lumen; …	GO:0005488 binding; GO:0005515 protein binding; GO:0030492 hemoglobin binding; GO:0042802 identical protein binding; GO:0042803 protein homodimerization activity; GO:0046983 protein dimerization activity;	PF00089	PF00089 Trypsin	E
P00748	Coagulation factor XII OS=Homo sapiens OX=9606 GN=F12 PE=1 SV=3	F12	0.314351	0.0154628	Down	67.7921	28.3	15	15	19649.3	13816.7	20467.4	12055.9	8527.99	5752.53	3010.42	3408.74	1859.73	8075.63	4451.76	7160.43	4132.13	4281.47	12839.8	2.27615	1.60052	2.37093	1.39655	0.987875	0.666368	0.348725	0.394866	0.21543	0.935474	0.515688	0.829458	0.478662	0.495962	1.48735	extracellular	K01328	F12; coagulation factor XII (Hageman factor) [EC:3.4.21.38]	hsa04610 Complement and coagulation cascades	GO:0002254 kinin cascade; GO:0002353 plasma kallikrein-kinin cascade; GO:0002376 immune system process; GO:0002526 acute inflammatory response; GO:0002542 Factor XII activation; GO:0002673 regulation of acute inflammatory response; GO:0002675 positive regulation of acute inflammatory response; GO:0006508 proteolysis; GO:0006807 nitrogen compound metabolic process; GO:0006950 response to stress; G…	GO:0005576 extracellular region; GO:0005615 extracellular space; GO:0005622 intracellular anatomical structure; GO:0005737 cytoplasm; GO:0005829 cytosol; GO:0005886 plasma membrane; GO:0016020 membrane; GO:0071944 cell periphery;	GO:0003824 catalytic activity; GO:0004175 endopeptidase activity; GO:0004252 serine-type endopeptidase activity; GO:0005488 binding; GO:0005515 protein binding; GO:0008233 peptidase activity; GO:0008236 serine-type peptidase activity; GO:0016787 hydrolase activity; GO:0017171 serine hydrolase activity; GO:0051787 misfolded protein binding; GO:0140096 catalytic activity, acting on a protein;	PF00040; PF00008; PF00039; PF00051; PF00089	PF00040 Fibronectin type II domain; PF00008 EGF-like domain; PF00039 Fibronectin type I domain; PF00051 Kringle domain; PF00089 Trypsin	E
P01602	Immunoglobulin kappa variable 1-5 OS=Homo sapiens OX=9606 GN=IGKV1-5 PE=1 SV=2	IGKV1-5	5.46802	0.0207327	Up	12.7815	9.4	1	1	30592.9	303774	153485	99943.7	55316.5	134490	321371	327056	935932	172895	377471	85352.1	299696	12458.5	87484.8	0.135075	1.34124	0.677675	0.441276	0.244236	0.593805	1.41893	1.44403	4.13237	0.763374	1.66663	0.376851	1.32323	0.0550073	0.386267	extracellular							PF07686	PF07686 Immunoglobulin V-set domain
P01706	Immunoglobulin lambda variable 2-11 OS=Homo sapiens OX=9606 GN=IGLV2-11 PE=1 SV=2	IGLV2-11	6.82467	0.0222922	Up	12.644	6.7	1	1	766.145	10051.3	8978.23	4373.07	3900.55	2282.84	12816.7	12317.5	46910.2	1540.94	4425.37		3475.32	10388.3	4738.57	0.0844802	1.10832	0.989999	0.482203	0.4301	0.251721	1.41325	1.35821	5.17263	0.169914	0.487971		0.383212	1.14548	0.522507	extracellular							PF07686	PF07686 Immunoglobulin V-set domain
P02675	Fibrinogen beta chain OS=Homo sapiens OX=9606 GN=FGB PE=1 SV=2	FGB	0.213776	0.0153889	Down	55.9282	39.3	22	22	37495.5	50907.2	27814.7	140713	105109	43838.2	22037	21215.2	18670.3	29188.4	37268.3	21362.7	31956.1	28307.5	18309.9	0.886847	1.20406	0.657876	3.32816	2.48605	1.03686	0.521222	0.501783	0.44159	0.690367	0.881472	0.505272	0.755829	0.669532	0.433068	extracellular	K03904	FGB; fibrinogen beta chain	hsa04610 Complement and coagulation cascades; hsa04613 Neutrophil extracellular trap formation; hsa04611 Platelet activation; hsa05171 Coronavirus disease - COVID-19	GO:0001775 cell activation; GO:0001932 regulation of protein phosphorylation; GO:0001934 positive regulation of protein phosphorylation; GO:0002218 activation of innate immune response; GO:0002221 pattern recognition receptor signaling pathway; GO:0002224 toll-like receptor signaling pathway; GO:0002253 activation of immune response; GO:0002376 immune system process; GO:0002576 platelet degranula…	GO:0005576 extracellular region; GO:0005577 fibrinogen complex; GO:0005615 extracellular space; GO:0005622 intracellular anatomical structure; GO:0005737 cytoplasm; GO:0005783 endoplasmic reticulum; GO:0005886 plasma membrane; GO:0005938 cell cortex; GO:0009897 external side of plasma membrane; GO:0009986 cell surface; GO:0012505 endomembrane system; GO:0016020 membrane; GO:0030141 secretory gran…	GO:0005198 structural molecule activity; GO:0005488 binding; GO:0005515 protein binding; GO:0030674 protein-macromolecule adaptor activity; GO:0051087 chaperone binding; GO:0060090 molecular adaptor activity;	PF00147	PF00147 Fibrinogen beta and gamma chains, C-terminal globular domain	R
P02751	Fibronectin OS=Homo sapiens OX=9606 GN=FN1 PE=1 SV=5	FN1	0.0116153	0.0477787	Down	272.32	3.6	68	68	25663	26971.1	4927.04	20610.6	25765.1	583.85	343.69	172.273	29.4871	134.993	3000.66	208.434	296.387	333.656	251.256	3.52219	3.70171	0.676224	2.82876	3.5362	0.080132	0.0471706	0.023644	0.00404703	0.0185275	0.411833	0.0286071	0.0406783	0.0457934	0.0344843	extracellular	K05717	FN1; fibronectin 1	hsa04510 Focal adhesion; hsa05146 Amoebiasis; hsa05200 Pathways in cancer; hsa05222 Small cell lung cancer; hsa05100 Bacterial invasion of epithelial cells; hsa04810 Regulation of actin cytoskeleton; hsa04512 ECM-receptor interaction; hsa05165 Human papillomavirus infection; hsa05205 Proteoglycans in cancer; hsa04151 PI3K-Akt signaling pathway; hsa04933 AGE-RAGE signaling pathway in diabetic comp…	GO:0000302 response to reactive oxygen species; GO:0000902 cell morphogenesis; GO:0000904 cell morphogenesis involved in differentiation; GO:0001101 response to acid chemical; GO:0001503 ossification; GO:0001558 regulation of cell growth; GO:0001667 ameboidal-type cell migration; GO:0001678 cellular glucose homeostasis; GO:0001704 formation of primary germ layer; GO:0001706 endoderm formation; GO…	GO:0005576 extracellular region; GO:0005577 fibrinogen complex; GO:0005604 basement membrane; GO:0005615 extracellular space; GO:0005622 intracellular anatomical structure; GO:0005737 cytoplasm; GO:0005783 endoplasmic reticulum; GO:0005788 endoplasmic reticulum lumen; GO:0005793 endoplasmic reticulum-Golgi intermediate compartment; GO:0005886 plasma membrane; GO:0012505 endomembrane system; GO:00…	GO:0002020 protease binding; GO:0005102 signaling receptor binding; GO:0005178 integrin binding; GO:0005198 structural molecule activity; GO:0005201 extracellular matrix structural constituent; GO:0005488 binding; GO:0005515 protein binding; GO:0005518 collagen binding; GO:0005539 glycosaminoglycan binding; GO:0008022 protein C-terminus binding; GO:0008047 enzyme activator activity; GO:0008201 he…	PF00039; PF00040; PF00041	PF00039 Fibronectin type I domain; PF00040 Fibronectin type II domain; PF00041 Fibronectin type III domain
P02766	Transthyretin OS=Homo sapiens OX=9606 GN=TTR PE=1 SV=1	TTR	3.29923	0.0359307	Up	15.887	9.5	2	2	710362	522844	1.00216e+06	241584	341953	399082	533371	1.63517e+06	1.07334e+06	1.0252e+06	730199	618497	466007	825541	827913	0.972811	0.716013	1.37242	0.330839	0.46829	0.546527	0.73043	2.2393	1.4699	1.40397	0.999978	0.847006	0.638177	1.13055	1.13379	extracellular	K20731	TTR; transthyretin	hsa04918 Thyroid hormone synthesis	GO:0000003 reproduction; GO:0001523 retinoid metabolic process; GO:0001555 oocyte growth; GO:0001775 cell activation; GO:0002252 immune effector process; GO:0002263 cell activation involved in immune response; GO:0002274 myeloid leukocyte activation; GO:0002275 myeloid cell activation involved in immune response; GO:0002283 neutrophil activation involved in immune response; GO:0002366 leukocyte a…	GO:0000323 lytic vacuole; GO:0005576 extracellular region; GO:0005615 extracellular space; GO:0005622 intracellular anatomical structure; GO:0005737 cytoplasm; GO:0005764 lysosome; GO:0005766 primary lysosome; GO:0005773 vacuole; GO:0005775 vacuolar lumen; GO:0012505 endomembrane system; GO:0030135 coated vesicle; GO:0030136 clathrin-coated vesicle; GO:0030141 secretory granule; GO:0031410 cytopl…	GO:0005488 binding; GO:0005515 protein binding; GO:0019904 protein domain specific binding; GO:0036094 small molecule binding; GO:0042562 hormone binding; GO:0042802 identical protein binding; GO:0046982 protein heterodimerization activity; GO:0046983 protein dimerization activity; GO:0070324 thyroid hormone binding;	PF00576	PF00576 HIUase/Transthyretin family	I
P02774	Vitamin D-binding protein OS=Homo sapiens OX=9606 GN=GC PE=1 SV=2	GC	1.85614	0.00863792	Up	52.9175	46.8	28	28	78510	57367.3	73289.7	51343.1	50828.5	64590.5	83414.7	112879	113241	84958.8	64245.8	50941.9	59672.1	60633.1	67927.5	1.09667	0.801336	1.02375	0.717188	0.709999	0.902234	1.16518	1.57675	1.58181	1.18675	0.897419	0.711584	0.833531	0.846955	0.948846	extracellular	K12258			GO:0000003 reproduction; GO:0006629 lipid metabolic process; GO:0006766 vitamin metabolic process; GO:0006775 fat-soluble vitamin metabolic process; GO:0006810 transport; GO:0007275 multicellular organism development; GO:0007565 female pregnancy; GO:0007589 body fluid secretion; GO:0007595 lactation; GO:0008152 metabolic process; GO:0008202 steroid metabolic process; GO:0009605 response to extern…	GO:0000323 lytic vacuole; GO:0005576 extracellular region; GO:0005615 extracellular space; GO:0005622 intracellular anatomical structure; GO:0005737 cytoplasm; GO:0005764 lysosome; GO:0005773 vacuole; GO:0005775 vacuolar lumen; GO:0005829 cytosol; GO:0030424 axon; GO:0031974 membrane-enclosed lumen; GO:0042995 cell projection; GO:0043005 neuron projection; GO:0043202 lysosomal lumen; GO:0043226 o…	GO:0003779 actin binding; GO:0005488 binding; GO:0005496 steroid binding; GO:0005499 vitamin D binding; GO:0005515 protein binding; GO:0008092 cytoskeletal protein binding; GO:0008289 lipid binding; GO:0019842 vitamin binding; GO:0036094 small molecule binding; GO:0097159 organic cyclic compound binding; GO:1902118 calcidiol binding; GO:1902271 D3 vitamins binding;	PF00273; PF09164	PF00273 Serum albumin family; PF09164 Vitamin D binding protein, domain III
P05109	Protein S100-A8 OS=Homo sapiens OX=9606 GN=S100A8 PE=1 SV=1	S100A8	3.59075	0.0346706	Up	10.8345	39.8	4	4	9183.45	14864.3	9004.4	13906.2	11987.4	4999.02	57890.1	27118	25919.7	18935.3	17871.9	18791.7	19349.3	6914.17	8118.8	0.520105	0.84184	0.509965	0.787579	0.678909	0.28312	3.27861	1.53583	1.46797	1.0724	1.01217	1.06427	1.09585	0.391584	0.459808	mitochondria	K21127	S100A8; protein S100-A8	hsa04657 IL-17 signaling pathway	GO:0001558 regulation of cell growth; GO:0001775 cell activation; GO:0001816 cytokine production; GO:0002218 activation of innate immune response; GO:0002221 pattern recognition receptor signaling pathway; GO:0002224 toll-like receptor signaling pathway; GO:0002237 response to molecule of bacterial origin; GO:0002252 immune effector process; GO:0002253 activation of immune response; GO:0002263 ce…	GO:0005576 extracellular region; GO:0005615 extracellular space; GO:0005622 intracellular anatomical structure; GO:0005737 cytoplasm; GO:0005829 cytosol; GO:0005856 cytoskeleton; GO:0005886 plasma membrane; GO:0012505 endomembrane system; GO:0016020 membrane; GO:0030141 secretory granule; GO:0031410 cytoplasmic vesicle; GO:0031974 membrane-enclosed lumen; GO:0031982 vesicle; GO:0031983 vesicle lu…	GO:0005102 signaling receptor binding; GO:0005488 binding; GO:0005504 fatty acid binding; GO:0005509 calcium ion binding; GO:0005515 protein binding; GO:0008017 microtubule binding; GO:0008092 cytoskeletal protein binding; GO:0008270 zinc ion binding; GO:0008289 lipid binding; GO:0015631 tubulin binding; GO:0031406 carboxylic acid binding; GO:0033293 monocarboxylic acid binding; GO:0035325 Toll-l…	PF01023	PF01023 S-100/ICaBP type calcium binding domain
P05543	Thyroxine-binding globulin OS=Homo sapiens OX=9606 GN=SERPINA7 PE=1 SV=2	SERPINA7	1.9415	0.0405669	Up	46.3245	22.4	10	10	125890	85932.5	92559.3	60276.4	69935.6	93715.3	104906	137717	192133	150485	58674.4	92713.4	114763	84678.9	135524	1.18029	0.805666	0.867796	0.565125	0.655686	0.878634	0.98355	1.29117	1.80135	1.41089	0.550106	0.869241	1.07596	0.793912	1.27062	extracellular	K20734	SERPINA7; thyroxine-binding globulin	hsa04918 Thyroid hormone synthesis	GO:0001101 response to acid chemical; GO:0006810 transport; GO:0007275 multicellular organism development; GO:0007568 aging; GO:0007584 response to nutrient; GO:0009605 response to external stimulus; GO:0009719 response to endogenous stimulus; GO:0009725 response to hormone; GO:0009791 post-embryonic development; GO:0009892 negative regulation of metabolic process; GO:0009914 hormone transport; G…	GO:0005576 extracellular region; GO:0005615 extracellular space;	GO:0004857 enzyme inhibitor activity; GO:0004866 endopeptidase inhibitor activity; GO:0004867 serine-type endopeptidase inhibitor activity; GO:0005215 transporter activity; GO:0005488 binding; GO:0015291 secondary active transmembrane transporter activity; GO:0015349 thyroid hormone transmembrane transporter activity; GO:0022804 active transmembrane transporter activity; GO:0022857 transmembrane …	PF00079	PF00079 Serpin (serine protease inhibitor)	V
P06744	Glucose-6-phosphate isomerase OS=Homo sapiens OX=9606 GN=GPI PE=1 SV=4	GPI	2.85747	0.037762	Up	63.1471	9.3	9	9	489.164	1073.04	589.654	1292.01	1339.53	1098.78	2026.63	5758.81	2873.82	797.453	810.85	2037.29	1478.3	577.69	309.829	0.325345	0.713682	0.392181	0.859319	0.890929	0.730805	1.34792	3.83021	1.91139	0.530389	0.5393	1.35501	0.983221	0.384224	0.206068	cytoplasm	K01810	GPI; glucose-6-phosphate isomerase [EC:5.3.1.9]	hsa00500 Starch and sucrose metabolism; hsa01250 Biosynthesis of nucleotide sugars; hsa00010 Glycolysis / Gluconeogenesis; hsa01200 Carbon metabolism; hsa00030 Pentose phosphate pathway; hsa00520 Amino sugar and nucleotide sugar metabolism; hsa01100 Metabolic pathways	GO:0001701 in utero embryonic development; GO:0001704 formation of primary germ layer; GO:0001707 mesoderm formation; GO:0001775 cell activation; GO:0002252 immune effector process; GO:0002262 myeloid cell homeostasis; GO:0002263 cell activation involved in immune response; GO:0002274 myeloid leukocyte activation; GO:0002275 myeloid cell activation involved in immune response; GO:0002283 neutroph…	GO:0005576 extracellular region; GO:0005622 intracellular anatomical structure; GO:0005634 nucleus; GO:0005654 nucleoplasm; GO:0005737 cytoplasm; GO:0005829 cytosol; GO:0005886 plasma membrane; GO:0005929 cilium; GO:0012505 endomembrane system; GO:0016020 membrane; GO:0030141 secretory granule; GO:0031090 organelle membrane; GO:0031253 cell projection membrane; GO:0031410 cytoplasmic vesicle; GO:…	GO:0003824 catalytic activity; GO:0004347 glucose-6-phosphate isomerase activity; GO:0005488 binding; GO:0005515 protein binding; GO:0016853 isomerase activity; GO:0016860 intramolecular oxidoreductase activity; GO:0016861 intramolecular oxidoreductase activity, interconverting aldoses and ketoses; GO:0016866 intramolecular transferase activity; GO:0019899 enzyme binding; GO:0030246 carbohydrate …	PF00342	PF00342 Phosphoglucose isomerase	G
P07478	Trypsin-2 OS=Homo sapiens OX=9606 GN=PRSS2 PE=1 SV=1	PRSS2	3.54236	0.0160179	Up	26.4878	8.1	3	2	661.484	385.481	1088.16	134.894	223.064	329.785	561.242	1093.4	781.589	681.254	202.306	270.505	295.696	685.643	576.724	1.24476	0.725386	2.04766	0.253839	0.419754	0.620579	1.05613	2.05752	1.47077	1.28196	0.380693	0.509027	0.556432	1.29022	1.08526	extracellular	K01312	PRSS1_2_3; trypsin [EC:3.4.21.4]	hsa04080 Neuroactive ligand-receptor interaction; hsa04972 Pancreatic secretion; hsa04974 Protein digestion and absorption; hsa05164 Influenza A	GO:0001558 regulation of cell growth; GO:0001667 ameboidal-type cell migration; GO:0001775 cell activation; GO:0002252 immune effector process; GO:0002263 cell activation involved in immune response; GO:0002274 myeloid leukocyte activation; GO:0002275 myeloid cell activation involved in immune response; GO:0002283 neutrophil activation involved in immune response; GO:0002366 leukocyte activation …	GO:0000323 lytic vacuole; GO:0005576 extracellular region; GO:0005615 extracellular space; GO:0005622 intracellular anatomical structure; GO:0005737 cytoplasm; GO:0005764 lysosome; GO:0005766 primary lysosome; GO:0005773 vacuole; GO:0005775 vacuolar lumen; GO:0012505 endomembrane system; GO:0030141 secretory granule; GO:0031012 extracellular matrix; GO:0031410 cytoplasmic vesicle; GO:0031974 memb…	GO:0003824 catalytic activity; GO:0004175 endopeptidase activity; GO:0004222 metalloendopeptidase activity; GO:0004252 serine-type endopeptidase activity; GO:0005488 binding; GO:0005509 calcium ion binding; GO:0008233 peptidase activity; GO:0008236 serine-type peptidase activity; GO:0008237 metallopeptidase activity; GO:0016787 hydrolase activity; GO:0017171 serine hydrolase activity; GO:0043167 …	PF00089	PF00089 Trypsin	E
P08637	Low affinity immunoglobulin gamma Fc region receptor III-A OS=Homo sapiens OX=9606 GN=FCGR3A PE=1 SV=2	FCGR3A	2.05447	0.0389287	Up	29.0891	15.4	5	1	2544.21	1357.76	2811.47	2078.74	1596.19	2675.61	4086.97	5834.61	3125.44	4885.95	2912.08	1947.49	2740.29	2615.11	5358.77	0.819466	0.437322	0.905548	0.669545	0.514119	0.861791	1.31638	1.87927	1.00668	1.57372	0.937954	0.62727	0.882624	0.842304	1.72601	extracellular	K06463	FCGR3; low affinity immunoglobulin gamma Fc receptor III	hsa04666 Fc gamma R-mediated phagocytosis; hsa04380 Osteoclast differentiation; hsa05150 Staphylococcus aureus infection; hsa05152 Tuberculosis; hsa04613 Neutrophil extracellular trap formation; hsa05140 Leishmaniasis; hsa04650 Natural killer cell mediated cytotoxicity; hsa05322 Systemic lupus erythematosus; hsa04145 Phagosome	GO:0001775 cell activation; GO:0002237 response to molecule of bacterial origin; GO:0002252 immune effector process; GO:0002253 activation of immune response; GO:0002263 cell activation involved in immune response; GO:0002274 myeloid leukocyte activation; GO:0002275 myeloid cell activation involved in immune response; GO:0002283 neutrophil activation involved in immune response; GO:0002366 leukoc…	GO:0005576 extracellular region; GO:0005622 intracellular anatomical structure; GO:0005737 cytoplasm; GO:0005886 plasma membrane; GO:0009897 external side of plasma membrane; GO:0009986 cell surface; GO:0012505 endomembrane system; GO:0012506 vesicle membrane; GO:0016020 membrane; GO:0030141 secretory granule; GO:0030659 cytoplasmic vesicle membrane; GO:0030667 secretory granule membrane; GO:0031…	GO:0004888 transmembrane signaling receptor activity; GO:0019763 immunoglobulin receptor activity; GO:0019767 IgE receptor activity; GO:0019770 IgG receptor activity; GO:0038023 signaling receptor activity; GO:0060089 molecular transducer activity;	PF13895	PF13895 Immunoglobulin domain
P08758	Annexin A5 OS=Homo sapiens OX=9606 GN=ANXA5 PE=1 SV=2	ANXA5	0.0635354	0.0185534	Down	35.9368	8.1	3	3	513.217	1233.56		2368.25	2878.39			134.002	199.345		134.243	126.937	196.535			0.593353	1.42617		2.73805	3.32784			0.154926	0.230472		0.155204	0.146758	0.227224			cytoplasm	K16646			GO:0002576 platelet degranulation; GO:0002791 regulation of peptide secretion; GO:0002792 negative regulation of peptide secretion; GO:0006810 transport; GO:0006811 ion transport; GO:0006812 cation transport; GO:0006816 calcium ion transport; GO:0006887 exocytosis; GO:0007154 cell communication; GO:0007165 signal transduction; GO:0009719 response to endogenous stimulus; GO:0009725 response to hor…	GO:0005576 extracellular region; GO:0005615 extracellular space; GO:0005622 intracellular anatomical structure; GO:0005634 nucleus; GO:0005737 cytoplasm; GO:0005783 endoplasmic reticulum; GO:0005829 cytosol; GO:0005886 plasma membrane; GO:0005911 cell-cell junction; GO:0008021 synaptic vesicle; GO:0009897 external side of plasma membrane; GO:0009986 cell surface; GO:0012505 endomembrane system; G…	GO:0003824 catalytic activity; GO:0004857 enzyme inhibitor activity; GO:0004859 phospholipase inhibitor activity; GO:0005102 signaling receptor binding; GO:0005215 transporter activity; GO:0005216 ion channel activity; GO:0005261 cation channel activity; GO:0005262 calcium channel activity; GO:0005388 P-type calcium transporter activity; GO:0005488 binding; GO:0005515 protein binding; GO:0005539 …	PF00191	PF00191 Annexin	U
P10721	Mast/stem cell growth factor receptor Kit OS=Homo sapiens OX=9606 GN=KIT PE=1 SV=1	KIT	2.02823	0.0139187	Up	109.865	6.8	7	7	829.292	980.927	826.582	894.607	695.497	508.443	1452.43	1257.15	1546.76	1914.53	1240.57	630.209	1299.66	988.988	2002.23	0.728819	0.862082	0.726437	0.78622	0.611233	0.446842	1.27646	1.10484	1.35936	1.68257	1.09026	0.553856	1.1422	0.869167	1.75965	endoplasmic reticulum	K05091	KIT; proto-oncogene tyrosine-protein kinase Kit [EC:2.7.10.1]	hsa04014 Ras signaling pathway; hsa05224 Breast cancer; hsa04072 Phospholipase D signaling pathway; hsa05221 Acute myeloid leukemia; hsa05200 Pathways in cancer; hsa04916 Melanogenesis; hsa04151 PI3K-Akt signaling pathway; hsa04015 Rap1 signaling pathway; hsa04640 Hematopoietic cell lineage; hsa05230 Central carbon metabolism in cancer; hsa04010 MAPK signaling pathway	GO:0000003 reproduction; GO:0000165 MAPK cascade; GO:0001501 skeletal system development; GO:0001541 ovarian follicle development; GO:0001667 ameboidal-type cell migration; GO:0001775 cell activation; GO:0001816 cytokine production; GO:0001932 regulation of protein phosphorylation; GO:0001934 positive regulation of protein phosphorylation; GO:0002244 hematopoietic progenitor cell differentiation;…	GO:0001669 acrosomal vesicle; GO:0005576 extracellular region; GO:0005615 extracellular space; GO:0005622 intracellular anatomical structure; GO:0005737 cytoplasm; GO:0005886 plasma membrane; GO:0005911 cell-cell junction; GO:0009897 external side of plasma membrane; GO:0009898 cytoplasmic side of plasma membrane; GO:0009986 cell surface; GO:0012505 endomembrane system; GO:0016020 membrane; GO:00…	GO:0002020 protease binding; GO:0003824 catalytic activity; GO:0004672 protein kinase activity; GO:0004713 protein tyrosine kinase activity; GO:0004714 transmembrane receptor protein tyrosine kinase activity; GO:0004888 transmembrane signaling receptor activity; GO:0005020 stem cell factor receptor activity; GO:0005085 guanyl-nucleotide exchange factor activity; GO:0005488 binding; GO:0005515 pro…	PF00047; PF07714	PF00047 Immunoglobulin domain; PF07714 Protein tyrosine and serine/threonine kinase	T
P11142	Heat shock cognate 71 kDa protein OS=Homo sapiens OX=9606 GN=HSPA8 PE=1 SV=1	HSPA8	0.421693	0.0315909	Down	70.8981	9.6	12	9	2127.17	3824.48	1744.59	5674.42	6137.62	6471.75	3300.65	3058.03	1351.47	746.751	4216.98	9943.29	6694.08	989.102	1115.22	0.555924	0.999504	0.455938	1.48298	1.60403	1.69135	0.862606	0.799198	0.353198	0.195159	1.10208	2.59862	1.74946	0.258496	0.291457	cytoplasm	K03283	HSPA1s; heat shock 70kDa protein 1/2/6/8	hsa05134 Legionellosis; hsa05162 Measles; hsa04612 Antigen processing and presentation; hsa05145 Toxoplasmosis; hsa03040 Spliceosome; hsa04213 Longevity regulating pathway - multiple species; hsa05020 Prion disease; hsa04144 Endocytosis; hsa05417 Lipid and atherosclerosis; hsa04915 Estrogen signaling pathway; hsa04010 MAPK signaling pathway; hsa04141 Protein processing in endoplasmic reticulum	GO:0000003 reproduction; GO:0000082 G1/S transition of mitotic cell cycle; GO:0000278 mitotic cell cycle; GO:0000375 RNA splicing, via transesterification reactions; GO:0000377 RNA splicing, via transesterification reactions with bulged adenosine as nucleophile; GO:0000398 mRNA splicing, via spliceosome; GO:0001655 urogenital system development; GO:0001775 cell activation; GO:0001822 kidney devel…	GO:0000323 lytic vacuole; GO:0000974 Prp19 complex; GO:0001917 photoreceptor inner segment; GO:0005576 extracellular region; GO:0005615 extracellular space; GO:0005622 intracellular anatomical structure; GO:0005634 nucleus; GO:0005654 nucleoplasm; GO:0005730 nucleolus; GO:0005737 cytoplasm; GO:0005764 lysosome; GO:0005765 lysosomal membrane; GO:0005768 endosome; GO:0005770 late endosome; GO:00057…	GO:0000166 nucleotide binding; GO:0001664 G protein-coupled receptor binding; GO:0001786 phosphatidylserine binding; GO:0003676 nucleic acid binding; GO:0003723 RNA binding; GO:0003824 catalytic activity; GO:0005102 signaling receptor binding; GO:0005488 binding; GO:0005504 fatty acid binding; GO:0005515 protein binding; GO:0005524 ATP binding; GO:0005543 phospholipid binding; GO:0008134 transcri…			O
P11279	Lysosome-associated membrane glycoprotein 1 OS=Homo sapiens OX=9606 GN=LAMP1 PE=1 SV=3	LAMP1	1.66272	0.0318503	Up	44.8824	6.5	3	3	6451.91	5139.62	5984.3	3558.29	4077.85	4822.61	5297.03	8053.09	7365.29	3384.53	4924.89	4441.12	3874.88	4144.31	6845.44	1.23497	0.983783	1.14546	0.681097	0.780549	0.923103	1.01391	1.54145	1.4098	0.647839	0.942681	0.850081	0.741698	0.793269	1.3103	extracellular	K06528	LAMP1_2; lysosomal-associated membrane protein 1/2	hsa04142 Lysosome; hsa04145 Phagosome; hsa05152 Tuberculosis; hsa04140 Autophagy - animal	GO:0000003 reproduction; GO:0001775 cell activation; GO:0001910 regulation of leukocyte mediated cytotoxicity; GO:0001912 positive regulation of leukocyte mediated cytotoxicity; GO:0002252 immune effector process; GO:0002263 cell activation involved in immune response; GO:0002274 myeloid leukocyte activation; GO:0002275 myeloid cell activation involved in immune response; GO:0002283 neutrophil ac…	GO:0000323 lytic vacuole; GO:0005622 intracellular anatomical structure; GO:0005737 cytoplasm; GO:0005764 lysosome; GO:0005765 lysosomal membrane; GO:0005766 primary lysosome; GO:0005767 secondary lysosome; GO:0005768 endosome; GO:0005770 late endosome; GO:0005771 multivesicular body; GO:0005773 vacuole; GO:0005774 vacuolar membrane; GO:0005776 autophagosome; GO:0005886 plasma membrane; GO:000588…	GO:0005488 binding; GO:0005515 protein binding; GO:0019899 enzyme binding; GO:0019904 protein domain specific binding;			R
P12814	Alpha-actinin-1 OS=Homo sapiens OX=9606 GN=ACTN1 PE=1 SV=2	ACTN1	0.20536	0.030438	Down	103.058	9.6	27	13	155.564	1103.95	351.904	3802.89	2548.9	4390.76	1040.27	952.151	213.67	147.782	2390.27	6595.24	3012.49	186.231	242.329	0.0859963	0.610265	0.194534	2.10225	1.40904	2.42723	0.575063	0.526353	0.118118	0.0816945	1.32135	3.64587	1.66531	0.102949	0.13396	cytoplasm,nucleus	K05699	ACTN1_4; actinin alpha 1/4	hsa04510 Focal adhesion; hsa05146 Amoebiasis; hsa05203 Viral carcinogenesis; hsa04530 Tight junction; hsa05131 Shigellosis; hsa04810 Regulation of actin cytoskeleton; hsa05322 Systemic lupus erythematosus; hsa04520 Adherens junction; hsa04670 Leukocyte transendothelial migration	GO:0000902 cell morphogenesis; GO:0000904 cell morphogenesis involved in differentiation; GO:0001505 regulation of neurotransmitter levels; GO:0002376 immune system process; GO:0002520 immune system development; GO:0002576 platelet degranulation; GO:0006810 transport; GO:0006887 exocytosis; GO:0006996 organelle organization; GO:0007010 cytoskeleton organization; GO:0007015 actin filament organiza…	GO:0001725 stress fiber; GO:0001726 ruffle; GO:0005576 extracellular region; GO:0005622 intracellular anatomical structure; GO:0005634 nucleus; GO:0005737 cytoplasm; GO:0005829 cytosol; GO:0005856 cytoskeleton; GO:0005886 plasma membrane; GO:0005903 brush border; GO:0005911 cell-cell junction; GO:0005912 adherens junction; GO:0005915 zonula adherens; GO:0005916 fascia adherens; GO:0005923 bicellu…	GO:0003676 nucleic acid binding; GO:0003712 transcription coregulator activity; GO:0003713 transcription coactivator activity; GO:0003723 RNA binding; GO:0003725 double-stranded RNA binding; GO:0003779 actin binding; GO:0005102 signaling receptor binding; GO:0005178 integrin binding; GO:0005488 binding; GO:0005515 protein binding; GO:0005523 tropomyosin binding; GO:0008092 cytoskeletal protein bi…	PF00307; PF00435; PF08726	PF00307 Calponin homology (CH) domain; PF00435 Spectrin repeat; PF08726 Ca2+ insensitive EF hand	Z
P12821	Angiotensin-converting enzyme OS=Homo sapiens OX=9606 GN=ACE PE=1 SV=1	ACE	2.01901	0.0229535	Up	149.715	9	16	16	1288.25	2373.1	3262.25	1474.57	1274.57	1836.7	2565.86	2559.75	4133.24	2047.8	2190.49	2621.12	3941.66	2353.28	2980.54	0.523633	0.964591	1.326	0.599367	0.518074	0.746562	1.04294	1.04046	1.68004	0.832365	0.890366	1.0654	1.60216	0.956536	1.2115	extracellular	K01283	ACE; peptidyl-dipeptidase A [EC:3.4.15.1]	hsa05410 Hypertrophic cardiomyopathy; hsa05142 Chagas disease; hsa04924 Renin secretion; hsa05415 Diabetic cardiomyopathy; hsa04614 Renin-angiotensin system; hsa05171 Coronavirus disease - COVID-19	GO:0000003 reproduction; GO:0001525 angiogenesis; GO:0001568 blood vessel development; GO:0001655 urogenital system development; GO:0001666 response to hypoxia; GO:0001678 cellular glucose homeostasis; GO:0001822 kidney development; GO:0001932 regulation of protein phosphorylation; GO:0001934 positive regulation of protein phosphorylation; GO:0001944 vasculature development; GO:0001974 blood vess…	GO:0000323 lytic vacuole; GO:0005576 extracellular region; GO:0005615 extracellular space; GO:0005622 intracellular anatomical structure; GO:0005737 cytoplasm; GO:0005764 lysosome; GO:0005768 endosome; GO:0005773 vacuole; GO:0005886 plasma membrane; GO:0005903 brush border; GO:0005929 cilium; GO:0009897 external side of plasma membrane; GO:0009925 basal plasma membrane; GO:0009986 cell surface; G…	GO:0001664 G protein-coupled receptor binding; GO:0003779 actin binding; GO:0003824 catalytic activity; GO:0004175 endopeptidase activity; GO:0004177 aminopeptidase activity; GO:0005102 signaling receptor binding; GO:0005488 binding; GO:0005515 protein binding; GO:0008092 cytoskeletal protein binding; GO:0008233 peptidase activity; GO:0008235 metalloexopeptidase activity; GO:0008236 serine-type p…			E
P12955	Xaa-Pro dipeptidase OS=Homo sapiens OX=9606 GN=PEPD PE=1 SV=3	PEPD	1.72775	0.00359537	Up	54.5482	23.1	12	12	6930.17	4211.84	6789.13	3397.88	3251.98	4332.4	6176.75	6287.07	6510.78	7224.7	4000.48	4835.47	5214.9	2845.2	7466.5	1.30799	0.794934	1.28137	0.64131	0.613772	0.817689	1.16579	1.18661	1.22883	1.36358	0.755043	0.912636	0.98425	0.536997	1.40921	cytoplasm,nucleus	K14213			GO:0006082 organic acid metabolic process; GO:0006508 proteolysis; GO:0006520 cellular amino acid metabolic process; GO:0006807 nitrogen compound metabolic process; GO:0008152 metabolic process; GO:0009987 cellular process; GO:0019538 protein metabolic process; GO:0019752 carboxylic acid metabolic process; GO:0043170 macromolecule metabolic process; GO:0043436 oxoacid metabolic process; GO:004423…	GO:0005622 intracellular anatomical structure; GO:0005634 nucleus; GO:0005654 nucleoplasm; GO:0031974 membrane-enclosed lumen; GO:0031981 nuclear lumen; GO:0043226 organelle; GO:0043227 membrane-bounded organelle; GO:0043229 intracellular organelle; GO:0043231 intracellular membrane-bounded organelle; GO:0043233 organelle lumen; GO:0070013 intracellular organelle lumen;	GO:0003824 catalytic activity; GO:0004177 aminopeptidase activity; GO:0004180 carboxypeptidase activity; GO:0004181 metallocarboxypeptidase activity; GO:0008233 peptidase activity; GO:0008235 metalloexopeptidase activity; GO:0008237 metallopeptidase activity; GO:0008238 exopeptidase activity; GO:0008239 dipeptidyl-peptidase activity; GO:0016787 hydrolase activity; GO:0140096 catalytic activity, a…	PF05195; PF00557	PF05195 Aminopeptidase P, N-terminal domain; PF00557 Metallopeptidase family M24	R
[truncated: 43 more rows]
[truncated: 9 more columns]

## Sheet: NTMvsLTBI
Protein accession	Protein description	Gene name	NTM/LTBI Ratio	NTM/LTBI P value	Regulated Type	MW [kDa]	Coverage [%]	Peptides	Unique peptides	Intensity CPs_1	Intensity CPs_2	Intensity CPs_3	Intensity NTM_1	Intensity NTM_2	Intensity NTM_3	Intensity ATB_1	Intensity ATB_2	Intensity ATB_3	Intensity LTBI_1	Intensity LTBI_2	Intensity LTBI_3	Intensity HD_1	Intensity HD_2	Intensity HD_3	CPs_1	CPs_2	CPs_3	NTM_1	NTM_2	NTM_3	ATB_1	ATB_2	ATB_3	LTBI_1	LTBI_2	LTBI_3	HD_1	HD_2	HD_3	Subcellular localization	KEGG KO No.	KEGG Gene	KEGG pathway	Biological Process	Cellular Component	Molecular Function	Pfam ID	Domain description	KOG category
[truncated: 46 more rows]
[truncated: 9 more columns]

## Sheet: NTMvsCPs
Protein accession	Protein description	Gene name	NTM/CPs Ratio	NTM/CPs P value	Regulated Type	MW [kDa]	Coverage [%]	Peptides	Unique peptides	Intensity CPs_1	Intensity CPs_2	Intensity CPs_3	Intensity NTM_1	Intensity NTM_2	Intensity NTM_3	Intensity ATB_1	Intensity ATB_2	Intensity ATB_3	Intensity LTBI_1	Intensity LTBI_2	Intensity LTBI_3	Intensity HD_1	Intensity HD_2	Intensity HD_3	CPs_1	CPs_2	CPs_3	NTM_1	NTM_2	NTM_3	ATB_1	ATB_2	ATB_3	LTBI_1	LTBI_2	LTBI_3	HD_1	HD_2	HD_3	Subcellular localization	KEGG KO No.	KEGG Gene	KEGG pathway	Biological Process	Cellular Component	Molecular Function	Pfam ID	Domain description	KOG category
[truncated: 140 more rows]
[truncated: 9 more columns]

[truncated: 1 more sheets: CPsvsLTBI]
