# Supplementary material for: Identification of diagnostic and prognostic biomarkers for tuberculosis based on plasma proteomics
Source: PLoS One. 2025 Dec 22;20(12):e0339558. doi: 10.1371/journal.pone.0339558 (PMC12721542; doi:10.1371/journal.pone.0339558)
Supplement: S4 Table — (XLSX) [file pone.0339558.s006.xlsx]

## Sheet: Sheet3
Protein accession	Protein description	Gene name	MW [kDa]	Coverage [%]	Peptides	Unique peptides	Intensity CPs_1	Intensity CPs_2	Intensity CPs_3	Intensity NTM_1	Intensity NTM_2	Intensity NTM_3	Intensity ATB_1	Intensity ATB_2	Intensity ATB_3	Intensity LTBI_1	Intensity LTBI_2	Intensity LTBI_3	Intensity HD_1	Intensity HD_2	Intensity HD_3	CPs_1	CPs_2	CPs_3	NTM_1	NTM_2	NTM_3	ATB_1	ATB_2	ATB_3	LTBI_1	LTBI_2	LTBI_3	HD_1	HD_2	HD_3	CPs/HD Ratio	CPs/HD P value	NTM/HD Ratio	NTM/HD P value	ATB/HD Ratio	ATB/HD P value	LTBI/HD Ratio	LTBI/HD P value	CPs/LTBI Ratio	CPs/LTBI P value	NTM/LTBI Ratio	NTM/LTBI P value	ATB/LTBI Ratio
O75882	Attractin OS=Homo sapiens OX=9606 GN=ATRN PE=1 SV=2	ATRN	158.537	20.4	29	29	6871.06	10923.1	15849	7927.61	8110.39	7622.6	10628.7	22614	18959.6	15594.1	12399.9	14691.7	10990.7	12554.8	15252.7	0.53964	0.857883	1.24475	0.62262	0.636975	0.598665	0.834755	1.77606	1.48905	1.22473	0.973866	1.15386	0.863188	0.986034	1.19792	0.867132	0.504695	0.609838	0.00741219	1.34548	0.356198	1.1002	0.442164	0.788158	0.312501	0.554297	0.00117796	1.22294
P02675	Fibrinogen beta chain OS=Homo sapiens OX=9606 GN=FGB PE=1 SV=2	FGB	55.9282	39.3	22	22	37495.5	50907.2	27814.7	140713	105109	43838.2	22037	21215.2	18670.3	29188.4	37268.3	21362.7	31956.1	28307.5	18309.9	0.886847	1.20406	0.657876	3.32816	2.48605	1.03686	0.521222	0.501783	0.44159	0.690367	0.881472	0.505272	0.755829	0.669532	0.433068	1.47909	0.185286	3.68649	0.0347797	0.788082	0.292681	1.11767	0.654096	1.32337	0.310616	3.29837	0.0451363	0.705111
P02766	Transthyretin OS=Homo sapiens OX=9606 GN=TTR PE=1 SV=1	TTR	15.887	9.5	2	2	710362	522844	1.00216e+06	241584	341953	399082	533371	1.63517e+06	1.07334e+06	1.0252e+06	730199	618497	466007	825541	827913	0.972811	0.716013	1.37242	0.330839	0.46829	0.546527	0.73043	2.2393	1.4699	1.40397	0.999978	0.847006	0.638177	1.13055	1.13379	1.05469	0.855776	0.463617	0.035371	1.52958	0.396143	1.12005	0.633707	0.941645	0.776561	0.413926	0.013787	1.36564
P08758	Annexin A5 OS=Homo sapiens OX=9606 GN=ANXA5 PE=1 SV=2	ANXA5	35.9368	8.1	3	3	513.217	1233.56		2368.25	2878.39			134.002	199.345		134.243	126.937	196.535			0.593353	1.42617		2.73805	3.32784			0.154926	0.230472		0.155204	0.146758	0.227224			4.44392		13.3478		0.84806		0.66446		6.68802	0.150257	20.0883	0.0129015	1.27631
P54289	Voltage-dependent calcium channel subunit alpha-2/delta-1 OS=Homo sapiens OX=9606 GN=CACNA2D1 PE=1 SV=3	CACNA2D1	124.568	13.8	17	15	3274.64	2508.99	2561.33	1005.58	1005.65	1655.01	2464.7	2635.78	2941.27	3283.09	2379.59	2449.16	3551.52	1861.45	2893.9	1.34679	1.03189	1.05342	0.413573	0.413604	0.68067	1.01368	1.08404	1.20968	1.35026	0.978675	1.00728	1.46066	0.765573	1.1902	1.00458	0.88654	0.441351	0.0325152	0.968085	0.998425	0.976521	0.99986	1.02874	0.824199	0.451962	0.0141681	0.99136
Q9BY67	Cell adhesion molecule 1 OS=Homo sapiens OX=9606 GN=CADM1 PE=1 SV=2	CADM1	48.5091	6.8	4	4	7141.34	3548.78	4684.75	2051.74	2877.51	2279.33	3724.33	3886.97	4980.72	3650.83	3217.26	4490.55	4158.12	3426.13	7118.06	1.74929	0.869282	1.14754	0.502578	0.704852	0.558326	0.912283	0.952122	1.22004	0.894279	0.788074	1.09997	1.01854	0.839239	1.74359	1.04574	0.868828	0.490302	0.0488361	0.856465	0.65619	0.772575	0.414131	1.35358	0.296259	0.634633	0.0309001	1.10859
Q8TDY8	Immunoglobulin superfamily DCC subclass member 4 OS=Homo sapiens OX=9606 GN=IGDCC4 PE=1 SV=1	IGDCC4	134.21	5.3	6	6	881.943	677.719	765.026	217.209	280.406	180.072	456.402	391.818		304.152	333.722	382.033	798.595	166.453	710.475	1.88621	1.44944	1.63616	0.464546	0.599706	0.38512	0.976109	0.837982		0.650492	0.713733	0.817054	1.70796	0.355992	1.51949	1.38744	0.360899	0.404463	0.239983	0.759364	0.91692	0.60871	0.590993	2.27931	0.00123133	0.66446	0.0434591	1.2475
Q9NTU7	Cerebellin-4 OS=Homo sapiens OX=9606 GN=CBLN4 PE=1 SV=1	CBLN4	21.8081	6	3	3	731.328	626.094	401.283	248.246	206.611	197.369	407.296	464.685	319.213	442.848	422.075	366.967	644.048	382.243	600.588	1.69789	1.45358	0.931643	0.576343	0.47968	0.458223	0.945602	1.07884	0.741104	1.02814	0.979915	0.851973	1.49526	0.887438	1.39436	1.08103	0.780554	0.400906	0.00736283	0.732195	0.204618	0.757211	0.212913	1.42765	0.156362	0.529451	0.00208826	0.966964
[truncated: 7 more columns]
